# Supplementary material for: Evolution of Guanylate Binding Protein (GBP) Genes in Muroid Rodents (Muridae and Cricetidae) Reveals an Outstanding Pattern of Gain and Loss
Source: Front Immunol. 2022 Feb 9;13:752186. doi: 10.3389/fimmu.2022.752186 (PMC8863968; doi:10.3389/fimmu.2022.752186)
Supplement: Supplementary file 1 [file DataSheet_1.fasta]

>Homo sapiens GBP5 NM_052942
------------------------------------------------------------
------------------------------------------------------------
------------------------------------------------------------
------------------------------------------------------------
---------------------ATGGCTTTAGAGATCCACATGTCAGACCCCATGTGCCTC
ATCGAGAACTTT---AATGAGCAGCTGAAGGTTAATCAGGAAGCTTTGGAGATCCTGTCT
GCCATTACGCAACCTGTAGTTGTGGTAGCGATTGTGGGCCTCTATCGCACTGGCAAATCC
TACCTGATGAACAAGCTGGCTGGGAAGAACAAG---------------------------
GGCTTCTCTGTTGCATCTACGGTGCAGTCTCACACCAAGGGAATTTGGATATGGTGTGTG
CCTCATCCCAACTGGCCAAATCACACATTAGTTCTGCTTGACACCGAGGGCCTGGGAGAT
GTAGAGAAGGCTGACAACAAGAATGATATCCAGATCTTTGCACTGGCACTCTTACTGAGC
AGCACCTTTGTGTACAATACTGTGAACAAAATTGATCAGGGTGCTATCGACCTACTGCAC
------AATGTGACAGAACTGACAGATCTGCTCAAGGCAAGAAACTCACCCGACCTTGAC
AGGGTT------GAAGATCCTGCTGACTCTGCGAGCTTCTTCCCAGACTTAGTGTGGACT
CTGAGAGATTTCTGCTTAGGCCTGGAAATAGATGGGCAACTTGTCACACCAGATGAATAC
CTGGAGAATTCCCTAAGGCCAAAGCAAGGTAGT------GATCAAAGAGTTCAAAATTTC
AATTTGCCCCGTCTGTGTATACAGAAGTTCTTTCCAAAAAAGAAATGCTTTATCTTTGAC
TTACCTGCTCACCAAAAAAAGCTTGCCCAA---CTTGAAACACTGCCTGATGATGAGCTA
GAGCCTGAATTTGTGCAACAAGTGACAGAATTCTGTTCCTACATCTTTAGCCATTCTATG
ACCAAGACTCTTCCAGGTGGCATCATGGTCAATGGATCTCGTCTAAAGAACCTGGTGCTG
ACCTATGTCAATGCCATCAGCAGTGGGGATCTGCCTTGCATAGAGAATGCAGTCCTGGCC
TTGGCTCAGAGAGAGAACTCAGCTGCAGTGCAAAAGGCCATTGCCCACTATGACCAGCAA
ATGGGCCAGAAAGTGCAGCTGCCCATGGAAACCCTCCAGGAGCTGCTGGACCTGCACAGG
ACCAGTGAGAGGGAGGCCATTGAAGTCTTCATGAAAAACTCTTTCAAGGATGTAGACCAA
AGTTTCCAGAAAGAATTGGAGACTCTACTAGATGCAAAACAGAATGACATTTGTAAACGG
AACCTGGAAGCATCCTCGGATTATTGCTCGGCTTTACTTAAGGATATTTTTGGTCCTCTA
GAAGAAGCAGTGAAGCAGGGAATTTATTCTAAGCCAGGAGGCCATAATCTCTTCATTCAG
AAAACAGAAGAACTGAAGGCAAAGTACTATCGGGAGCCTCGGAAAGGAATACAGGCTGAA
GAAGTTCTGCAGAAATATTTAAAGTCCAAGGAGTCTGTGAGTCATGCAATATTACAGACT
GACCAGGCTCTCACAGAGACGGAAAAAAAGAAGAAAGAGGCACAAGTGAAAGCAGAAGCT
GAA---------------AAGGCTGAAGCGCAAAGGTTGGCGGCGATTCAAAGGCAGAAC
GAGCAAATGATGCAGGAGAGGGAGAGACTCCATCAGGAACAAGTG------AGACAAATG
GAGATAGCCAAACAAAATTGGCTGGCAGAGCAACAGAAAATGCAGGAACAACAGATGCAG
GAACAG------------------GCTGCACAGCTCAGCACAACATTCCAAGCTCAAAAT
AGAAGCCTTCTCAGTGAGCTCCAG
>Gorilla gorilla gorilla GBP5 XM_004026101
------------------------------------------------------------
------------------------------------------------------------
------------------------------------------------------------
------------------------------------------------------------
---------------------ATGGCTTTAGAGATCCACATGTCAGACCCCATGTGCCTC
ATCGAGAACTTT---AATGAGCAGCTGAAGGTTAATCAGGAAGCTTTGGAGATCCTGTCT
GCCATTACGCAACCTGTAGTTGTGGTAGCGATTGTGGGCCTCTATCGCACTGGCAAATCC
TACCTGATGAACAAGCTGGCTGGGAAGAACAAG---------------------------
GGCTTCTCTGTTGCATCTACGGTGCAGTCTCACACCAAGGGAATTTGGATATGGTGTGTG
CCCCATCCCAACTGGCCAAATCACACATTAGTTCTGCTTGACACCGAGGGCCTGGGAGAT
GTAGAGAAGGCTGACAACAAGAATGATATCCAGATCTTTGCACTGGCACTCTTACTGAGC
AGCACCTTTGTGTACAATACTGTGAACAAAATTGATCAGGGTGCTATCGACCTACTGCAC
------AATGTGACAGAACTGACAGATCTGCTCAAGGCAAGAAACTCATCCGACCTTGAC
AGGGTT------GAAGATCCTGCTGACTCTGCGAGCTTCTTCCCAGACTTAGTGTGGACT
CTGAGAGATTTCTGCTTAGGCCTGGAAATAGATGGGCAACTTGTCACACCAGAAGAATAC
CTGGAGAATTCCCTAAAGCCAAAGCAAGGTAGT------GATCAAAGGGTTCAAAATTTC
AGTTTGCCCCGTCTGTGTATACAGAAGTTCTTTCCAAAAAAGAAATGCTTTATCTTTGAC
TTACCTGCTCACCAAAAAAAGCTTGCACAACTTGAAACACTGCCTGATGATGAGCTAGAG
CCTGAATTTGTGCAACAAGTGACAGAA---TTCTGTTCCTACATCTTTAGCCATTCTATG
ACCAAGACTCTTCCAGGTGGCATCGTGGTCAATGGATCTCGTCTAAAGAACCTGGTGCTG
ACCTATGTCAATGCCATCAGCAGTGGGGATCTGCCTTGCATAGAGAATGCAGTCCTGGCC
TTGGCTCAGAGAGAGAACTCAGCTGCAGTGCAAAAGGCCATTGCCCACTATGACCAGCAA
ATGGGCCAGAAAGTGCAGCTGCCCATGGAAACCCTCCAGGAGCTGCTGGACCTGCATAGG
GCCAGTGAGAGGGAGGCCATTGAAGTCTTCATGAAAAACTCTTTCAAGGATGTAGACCAA
AGTTTCCAGAAAGAATTGGAGACTCTACTAGATGCAAAACAGAATGACATTTGTAAACGG
AACTCAGAAGCATCCTCGGATCATTGCTCGGCTTTACTTAAGGATATTTTTGGTCCTCTA
GAAGAAGCAGTGAAGCAGGGAATTTATTCTAAGCCAGGAGGCCATAATCTCTTCATTCAG
AAAACAGAAGAACTGAAGGCAAAGTACTATCAGGAGCCTCGGAAAGGAATACAGGCTGAA
GAAGTTCTGCAGAAATATTTAAAGTCCAAGGAGTCTGTGAGTCATGCAATATTACAGACT
GACCAGGCTCTCACAGAGGAGGAAAAAAAGAAGAAAGAGGCACAAGTGAAAGCAGAAGCT
GCA---------------AAGGCTGAAGCGCAAAGGTTGGCGGCGATTCGAAGGCAGAAC
GAGCAAATGATGCAGGAGAGGGAGAGACTCCATCAGGAACAAGTG------AGACAAATG
GAGATAGCCAAACAAAATTGGCTGGCAGAGCAACAGAAAATGCAGGAACAACAGATGCAG
GAACAGGCTGCACAGCTCAGCACAACATTCCAAGCTCAAAGCAGAAGCCTTCTCAATGAG
CTCCAG------------------
>Aotus nancymaae GBP5 XM_012464815
------------------------------------------------------------
------------------------------------------------------------
------------------------------------------------------------
------------------------------------------------------------
---------------------ATGGCTCCAGAGATCCACATGTCAGACCCTGTGTGCCTC
ATTGAGAACTTT---AATGAGCATCTGAAGGTTAATCAGGAAGCTTTGGAGATACTGTCT
GCCATTACGCAGCCTGTGGTGGTCGTGGCGATCGTGGGCCTCTATCGCACTGGCAAATCC
TACCTGTTGAACAAGCTGTCTGGGAAGAACAAG---------------------------
GGCTTCTCTGTTGCACCTACGGTGCAGTCTCATACCAAGGGAATCTGGATATGGTGCATG
CCTCATCCCAACAGGCCAAATCACACATTAGTTCTGCTTGACACTGAGGGCCTGGGAGAT
GTAGAAAAGGCTGACAACAAGAATGATATCCAGATCTTTGCACTGGCACTCTTACTGAGC
AGCACTTTTGTGTACAATACCATGAACAAAATTGATCAAGGAGCTATAGACCTACTGCAC
------AATGTGACAGAACTGACAGATCTGCTCAAGGCAAGAACCTCGCCTGACCTTGAC
GGGGTT------GAAGACGCTGCTGACTCTGAGAGCTTCTTTCCAGACTTAGTGTGGACT
CTGAGAGATTTCTGCTTAGGCCTGGAAAAAGATGGGCAACTCATCACAGCAGATGCATAT
CTGGAGAATTCACTGAGGCCAAAGCAAGGTAGT------GATCAAAGAGTTCAAAATTTC
AATTTGCCCCGTCTGTGTATACAGAAGTTCTTTCCAAAAAAGAAATGCTTTATCTTTGAC
TTACCTGCTCACCAAAAGAAGCTTGCCCAA---CTTGAAACACTGCCCGATGATGAGCTA
GAGTCTGAATTTGTGCAACAAGTGGCAGAATTCTGTTCCTACATCTTCAGCCATTCTATG
ACCAAGACTCTTCCAGGTGGCATCGAAGTCAATGGATCTCGTCTAAAGAACTTGGTGCTG
ACCTACGTCAATGGCATCAGCAGTGGGGATCTGCCCTGCATGGAGAACACAGTCCTGGCC
TTGGCCCAGATAGAGAACTCAGCCGCAGTACAAAAGGCCATTGCCCACTACGACCAGCAG
ATGGGCCAGAAGGTGCAGCTGCCCACGGAAACCCTCCAGGAGCTGCTGGACCTGCACAGG
GCCAGTGAGAGGGAGGCCATTGACGTCTTCATTAAAAACTCTTTCAAGGATGTAGACCAA
AGTTTCCAGAAAGAATTGGAGACTCTACTAGATGCAAAGCGGAATGACATTTGTAAACAG
AACTTGGAAGCATCCTCGGATCGCTGCTCTGCTTTACTTAAGGATATTTTTGGTCCTGTA
GAAGAAGCAGTGAAGCAGGGAATTTATTCTAAACCAGGGGGCCATAATCTTTTCATTCAG
AAAATGGAAGAGCTGAAGGCAAAGTACTATCAGGAGCCTAGGAAAGGAATACAGGCTGAA
GAAGTTCTACAGAAATATTTAAAGTCCAAGAAGTCTGTGAGTGATGCAATATTACAAGCC
GACCAGGCTCTCACGGAGAAGGAAAAAAAGATGAAAGAGGAACAAGTGAAAGCAGAAGCT
GCA---------------AAGGCTAACGCAAGAAGGTTGGAGGAGATTCAAAGGTGGAAC
CAGCAAATGATGCAGAAGCGAGAGAGAGTCCATCAGGAACAAGTG------AGACAAATG
GAGAGAGACAAACAAAATTGGCTGGCAGAGCTACAGAGGACGCAGGAACAACGGATGCAG
GAACAA------------------GCTGCACAACTCAGAGCAACATTCGAAGCTGAAAAC
AGAAGACTTCACCATGAGCTCCAG
>Pan troglodytes GBP5 XM_016922023
------------------------------------------------------------
------------------------------------------------------------
------------------------------------------------------------
------------------------------------------------------------
---------------------ATGGCTTTAGAGATCCACATGTCAGACCCCATGTGCCTC
ATCGAGAACTTT---AATGAGCAGCTGAAGGTTAATCAGGAAGCTTTGGAGATCCTGTCT
GCCATTACGCAACCTGTAGTTGTGGTAGCGATTGTGGGCCTCTATCGCACTGGCAAATCC
TACCTGATGAACAAGCTGGCTGGGAAGAACAAG---------------------------
GGCTTCTCTGTTGCATCTACGGTGCAGTCTCACACCAAGGGAATTTGGATATGGTGTGTG
CCTCATCCCAACTGGCCAAATCACACATTAGTTCTGCTTGACACCGAGGGCCTGGGAGAT
GTAGAGAAGGCTGACAAGAAGAATGATATCCAGATCTTTGCACTGGCACTCTTACTGAGC
AGCACCTTTGTGTACAATACTGTGAACAAAATTGATCAGGGTGCTATCGACCTACTGCAC
------AATGTGACAGAACTGACAGATCTGCTCAAGGCAAGAAACTCACCCGACCTTGAC
AGGGTT------GAAGATCCTGCTGACTCTGCGAGCTTCTTCCCAGACTTAGTGTGGACT
CTGAGAGATTTCTGCTTAGGCCTGGAAATAGATGGGCAACTTGTCACACCAGATGAATAC
CTGGAGAATTCCCTAAGGCCAAAGCAAGGTAGT------GATCAAAGAGTTCAAAATTTC
AATTTGCCCCGTCTGTGTATACAGAAGTTCTTTCCAAAAAAGAAATGCTTTATCTTTGAC
TTACCTGCTCACCAAAAAAAGCTTGCCCAA---CTTGAAACACTGCCTGATGATGAGCTA
GAGCCTGAATTTGTGCAACAAGTGACAGAATTCTGTTCCTACATCTTTAGCCATTCTATG
ACCAAGACTCTTCCAGGTGGCATCATGGTCAATGGATCTCGTCTAAAGAACCTGGTGCTG
ACCTATGTCAATGCCATCAGCAGTGGGGATCTGCCTTGCATAGAGAATGCAGTCCTGGCC
TTGGCTCAGAGAGAGAACTCAGCTGCAGTGCAAAAGGCCATTGCCCACTATGACCAGCAA
ATGGGCCAGAAAGTGCAGCTGCCCATGGAAACCCTCCAGGAGCTGCTGGACCTGCACAGG
ACCAGTGAGAGGGAGGCCATTGAAGTCTTCATGAAAAACTCTTTCAAGGATGTAGACCAA
AGTTTCCAGAAAGAATTGGAGACTCTACTAGATGCAAAACAGAATGACATTTGTAAATGG
AACTCGGAAGCATCCTTGGATCATTGCTTGGCTTTACTTAAGGATATTTTTGGTCCTCTA
GAAGAAGCAGTGAAGCAGGGAATTTATTTCAAGCCAGGAGGCCATAATCTCTTCATTCAG
AAAACAGAAGAACTGAAGGCAAAGTACTATCGGGAGCCTCGGAAAGGAATACAGGCTGAA
GAAGTTCTGCAGAAATATTTAAAGTCCAAGGAGTCTGTGAGTCATGCAATATTACAGACT
GACCAGGCTCTCACAGAGAAGGAAAAACAGAAGAAAGAGGCACAAGTGAAAGCAGAAGCT
GCA---------------GAGGCTGAAGCGCAAAGGTTGGCGGCGATTCGAAGGCAGAAC
GAGCAAATGATGCAGGAGAGGGAGAGACTCCATCAGGAACAAGTG------AGACAAATG
GAGATAGCCCAACAAAATTGGCTGGCAGAGCAACAGAAAATGCAGCAACAACAGATGCAG
GAACAG------------------GCTGCACAGCTCAGCACAACATTCCAAGCTCAAAAT
AGAAGCCTTCTCAGTGAGCTCCAG
>Tupaia glis GBP5 MK214688
------------------------------------------------------------
------------------------------------------------------------
------------------------------------------------------------
------------------------------------------------------------
---------------------ATGGCTGCAGAGATCCACATGCCAGACCCAGTGTGCCTC
ATCGAGAACTTA---GATGAGGAACTGCAGGTTAATCCAGAAGCGGTGAAGATCCTGTCC
ACCATTACACAGCCTCTGGTGGTGGTGGCCATCGTGGGCCTCTACCGCACAGGCAAATCC
TACCTGATGAACAGGCTGGCTGGGAGGACAAAG---------------------------
GGTTTCTCTGTTGGAGGCACGGTGCAGTCTCACACCAAGGGAATCTGGATGTGGTGTATG
CCTCATCCTGAGAACCCAAATCACACCCTGGTTCTGCTTGACACTGAGGGCCTGGGAGAT
GTAGAGAAGGTGGACCACAACAAGGACACCCAGATTTTTGCGCTGGCGATCTTACTGTGC
AGCACCTTCGTATACAACACCAAGAACAAAGTAGACCAGGAGGCTATCGATCTACTCCAC
------AAGGTGACAGAACTGACAGATCTGCTCCAAACAAGAACCTCACCCAGCCTTGAT
AAGGCT------GAAGGTGCTGCTGACTTTGTGAGCTTCTTTCCAGACTTGGTGTGGACC
CTGAGAGATTTCTACCTAGATCTGGAAGTAGATGGGCGACTCATCACAGTAGATGAATAC
CTGGAGAACTCCCTGAAAATAAAGGAAGGTTGT------GATGAAAGAATTCAAAAATTC
AATTTGCCCCGTCAGTGTATACAGAGGTTTTTTCCAGTAAGGAAGTGTTTTATTTTTGAC
TTGCCTGCTCCTGGGAAGAAGCTTACCCGG---CTTGAGACACTGCCTGAAAATGAGCTC
AATCCTGAATTTGTGCAACAGGTGGAAAAATTCTGTTCCTATGTCTGGTCTTCTGCA---
GTCAAGACTCTTCCAGGAGGCATCAAGGTTGATGGACCCTGTCTAGAGAACCTGGTGCTG
ACCTATGTAAATGCCATCAACAGTGGGGACCTGCCCTGCATGGAGAACGCAGTGCTGGTC
ATGGCCGAGAAACAGAACTCGGCTGCAGTGCAGAAGGCCATTGCCCACTATGACCAGCAG
ATGGGCCAGAGGGTGCAGCTGCCCACAGAAACCCTCCAGGAGCTGCTGGACCTGCACAGG
GCCAGTGAGAAAGAGGCCACTGAAATCTTCATGAAGAATGCTTTCAAGGATGTGGACCAG
AGTTTCCAGAAGGAACTAGAGACCCTACTAGATGCAAGGCGGATTGACATTTGTAATCGG
AACTTGGAAGCGTCATTGGATCATTGCTCAGCTCTACTTCAGGATATTTTTCGTCCTCTA
GAAGAAGCAGTGAAGCAGGGAATTTATTCTAAACCAGGAGGTCATAATCTCTTCATTCAA
AAGACAGAAGAGCTGAAGGCAATGTACTATCAGACGCCCAAGAAAGGAGTACAGGCTGAG
GAAGCTCTGCAGAAATATTTAAACTCCAAAGAGTCAATAAGTGATGCAATTCTACAGACG
GACCAGGCTCTCACAGCGAAGGAAAAAGAGATGGAAGAGGCACGTGTGAAAGCAGAGGCT
GCA---------------AAAGCTGAAGCACGAAGGTTGGAGGAGATTCAGAGGAGGAAC
CAGCAAATGATGGAGGACAAGGAGAGACTCCATCAGGAACAACTC------AGACAAATA
GAAATAAACGAGGCCAACCGGCGAGCAGCACAGGCAGAGCGACTAAGGGCCCTAGAGCGG
GAACACCAGAAACAGGCTGAAGAACTCAAGAGAAAACTCGAAGATGACAGAAGAAAACTG
GAAAATGAGCTATTG---------
>Gbp5 consensus
------------------------------------------------------------
------------------------------------------------------------
------------------------------------------------------------
------------------------------------------------------------
---------------------ATGGCCCCAGAGATTCACATGCCAGAACCCATGTGCCTC
ATTGGGAACACC---GAGGAACACCTAGTGACTAACCAGGAAGCCCTGAAGATCCTGTCT
GCCATCACACAGCCAGTGGTGGTGGTGGCCATTGTGGGCCTTTACCGCACAGGCAAATCC
TACCTGATGAACAAGCTGGCTGGGAAGGAGAAA---------------------------
GGCTTTTCTGTTGGATCCACTGTGCAGTCTCACACCAAGGGGATCTGGATGTGGTGTGTG
CCTCACCCCCAAAAGCCAGACCACACTTTGGTTCTGCTTGACACTGAGGGCCTGGGAGAT
GTGGAGAAGGTTGATGAAAAGAATGATACTCAGATCTTCGCACTGGCAATCCTCCTCAGT
AGCACCTTTGTATACAACACCATGAACAAAATTGACCAGGGGGCTATCGACCTACTGCAC
------AATGTGACAGAACTGACAGATCTGCTCCGGACAAGAAACTCCTCTGATCCTAAT
GAAACT------GAGGAACCTGCTGAC---ATGAGCTTCTTCCCAGACTTGGTGTGGACT
CTGAGAGATTTCTTCCTGGGCCTGGAAGCCAATGGGCATGCCATCACATCAGATGAATAT
CTGGAGAATTCGCTGAAGCTGAAGCAAGGTAGT------GATGAAAGAACTCAAACATTC
AATCTACCGCGGCTGTGCATACAGAAGTTCTTCCCAGTAAAGAAATGCTTTGTTTTTGAC
TCTCCTGCTCTTGGAAATAAGCTTTCCCAG---CTTCAAACACTCAGCAGTGAGGAGCTG
AATCCTGATTTTGTGCAGGACCTTTCAGAATTCTGTTCTCACATCTTCACCCATTCTAAG
ACCAAGACTCTTCCAGGAGGCATCCAGGTCAATGGACCTCGTCTAGAAAGCCTGGTGCTG
ACCTATGTCGATGCCATCAACAGTGGGGCTCTGCCTTCCATAGAGAACACAGTGGTAACC
TTGGCCCGGAGAGAGAACTCAGCAGCAGTGCAAAAGGCCATTGGTCACTATGATCAGCAG
ATGAGCCAGAAGGTGCAGCTGCCCACAGAGACCCTCCAGGAGCTGCTGGACCTGCACAGG
ACCTGTGAGAGAGAGGCCATAGAAATCTTCAGGAAGCATTCTTTCAAGGATGAGGACCAA
TGTTTCCAGAAAGAATTGGAGAGCCTACTAAGTGCAAAGCAGGATGAGATTTGTAAGAAG
AACGTGGATGCTTCTGCAGCCCTCTGCTCAACCCTACTTCAGAGTATTTTTAAGCCTCTG
GAACAAGAAGTGGCACAGGGGGTCTATGCTAAACCAGGAGGCCACAATCTCTTCCTTCAG
AGGATGGAACAGCTGAAGGCACAGTACCGTCAGCAGCCAGGGAAGGGAACACAGGCTGAG
GAAGTGCTGCAGAAATATTTGAACGCCAAAGAACCAGTGAGCAATACAATTCTACAAACA
GACCAGGCTCTCACAGCCAAGGAGATGCAGAGGAAAGCGGAACAAGAAAGAGCAGAGGCT
GCC---------------CGGGCTGAAGCACAGAGGTTGGAGGCTATTCGCATCCAGGAA
GAGCAAAGGAGAGCAGAGCAGGAGAGACAGCATCAAGAGCAACTG------AGGCAAATA
GAGATTGAGAGGGCAAAC------TTTGAGGGAGAGCAACAGAGGATCCGGAAGCAGAGG
GTCCAGGAAGAGGCTGAAAGGATCAAGGCAGAGCAGGAAGCTCAACTCAGAGCACTTCAA
CAGCAGCTCCAACACGTGAGGGAA
>Mus musculus GBP5a AF487898 (Gbp5)
------------------------------------------------------------
------------------------------------------------------------
------------------------------------------------------------
------------------------------------------------------------
---------------------ATGGCCCCAGAGATTCACATGCCAGAACCCTTGTGCCTC
ATTGGGAGCACC---GAGGGACACCTAGTAACTAACCAGGAAGCCCTGAAGATTCTGTCT
GCCATCACACAGCCAGTGGTGGTGGTAGCCATTGTGGGTCTTTATCGCACAGGCAAATCC
TACCTGATGAACAAGCTGGCTGGGAAGGAGAAG---------------------------
------------------------------------------------------------
------------------------------------------------------------
------------------------------------------------------------
------------------------------------------------------------
------------------------------------------------------------
---------------------------------------------GACTTGGTGTGGACT
CTGAGAGATTTCTTCCTGGACCTGCAAGCCAATGGGCATGCCATCACATCAGATGAATAT
CTGGAGAATTCACTGAAGCTGAAGCAAGGTAGC------GATGAAAGAACTCAAACATTC
AATCTACCGCGGCTGTGCATACAGAAGTTCTTCCCAGTAAAGAAATGCTTTGTTTTTGAC
GCTCCTGCGCTTGGGAGTAAGCTTTCCCAG---CTTCCAACACTCAGCAACGAGGAGCTG
AATTCAGATTTTGTGCAGGACCTTTCAGAATTCTGTTCACACATCTTCACCCAATCTAAG
ACCAAGACTCTTCCAGGAGGCATCCAGGTCAACGGACCTCGTCTAGAAAGCCTGGTGCTG
ACTTATGTCGATGCCATCAACAGCGGGGCTCTGCCTTCCATAGAGAACACAGTAGTAACC
TTGGCCCGGAGGGAGAACTCTGCAGCAGTTCAAAAGGCCATTGGTCACTACGATCAGCTG
ATGAGCGAGAAGGTGCAGCTGCCCACAGAGACCCTCCAGGAGCTGCTGGACCTGCACCGG
ACCTGTGAGCGAGAGGCCATAGAAATCTTCAGGAAGCATTCGTTCAAGGATGAGGGTGAA
TTTTTCCAGAAAGAATTGGAGAGCCTACTAAGTGCAAAGCAGGATGAGATTTGTAAGAAG
AACGCGGATGCTTCTGCAGCCCTCTGCTCAACCCTACTTGGGAGTATTTTTAAGCCTCTG
GAACAAGAAGTGGCGCAGGAGTTCTATCATAAACCAGGAGGCCACAAGCTCTTCCTTCAG
AGGATGGAACAGCTGAAGGCAAATTACCGTCAGCAGCCAGGGAAGGGAACACAGGCTGAG
GAAGTGCTGCAGACCTATTTGAACGCCAAAGAAACAGTGAGCCGTACAATTCTACAAACA
GACCAGGTTCTCACAGACAAGGAGATCCAGAAGAAAGCGGAACAAGAAAGAGCAGAGGCT
GCC---------------CGGCTCAAAGCACAGAGGTTGGAGGCTATTCGCATCCAGGAA
GAGCAAAGGAAAGCAGAGATGGAGAGACAGCATCAAGAGCAATTG------AGGCAAATA
GCATTGGAGAAGGCAAGA------GTTGCACAAGAGCAACAGTGGATCCTGAAGCAGAGA
GCCCAGGGAAGGTGCCCAGTTATCTGGTGTTTGGACCTCCTCCTGGCTGAAGATGAAGGC
CCAAAACAGGATCTTTCCCAGAAG
>Mus musculus GBP5 NM_153564 (Gbp5)
------------------------------------------------------------
------------------------------------------------------------
------------------------------------------------------------
------------------------------------------------------------
---------------------ATGGCCCCAGAGATTCACATGCCAGAACCCTTGTGCCTC
ATTGGGAGCACC---GAGGGACACCTAGTAACTAACCAGGAAGCCCTGAAGATTCTGTCT
GCCATCACACAGCCAGTGGTGGTGGTAGCCATTGTGGGTCTTTATCGCACAGGCAAATCC
TACCTGATGAACAAGCTGGCTGGGAAGGAGAAG---------------------------
GGCTTTTCTGTTGGATCCACTGTACAGTCTCACACCAAGGGGATCTGGATGTGGTGTGTG
CCTCACCCCCAAAAGCCAGACCACACTTTGGTTCTGCTTGACACTGAAGGCCTGGGAGAT
GTGGAGAAGGATGATAAAAAGAATGATACTCAGATCTTTGCACTAGCAATCCTCCTCAGT
AGCACCTTTGTATACAACACTATGAACAAAATTGACCAGGGGGCTATCGACCTATTGCAC
------AATGTGACAGAACTGACAGACTTGCTCCGGACAAGAAACTCCTCTGATTCTAAT
CAAACTGAGGGTGAGGGACCTGCTGAC---ATGAGCTTCTTCCCAGACTTGGTGTGGACT
CTGAGAGATTTCTTCCTGGACCTGCAAGCCAATGGGCATGCCATCACATCAGATGAATAT
CTGGAGAATTCACTGAAGCTGAAGCAAGGTAGC------GATGAAAGAACTCAAACATTC
AATCTACCGCGGCTGTGCATACAGAAGTTCTTCCCAGTAAAGAAATGCTTTGTTTTTGAC
GCTCCTGCGCTTGGAAGTAAGCTTTCCCAG---CTTCCAACACTCAGCAACGAGGAGCTG
AACTCAGATTTTGTGCAGGACCTTTCAGAATTCTGTTCACACATCTTCACCCAATCTAAG
ACCAAGACTCTTCCAGGAGGCATCCAGGTCAACGGACCTCGTCTAGAAAGCCTGGTGCTG
ACTTATGTCGATGCCATCAACAGCGGGGCTCTGCCTTCCATAGAGAACACAGTAGTAACC
TTGGCCCGGAGGGAGAACTCTGCAGCAGTTCAAAAGGCCATTGGTCACTACGATCAGCTG
ATGAGCGAGAAGGTGCAGCTGCCCACAGAGACCCTCCAGGAGCTGCTGGACCTGCACCGG
ACCTGTGAGCGAGAGGCCATAGAAATCTTCAGGAAGCATTCGTTCAAGGATGAGGGTGAA
TTTTTCCAGAAAGAATTGGAGAGCCTACTAAGTGCAAAGCAGGATGAGATTTGTAAGAAG
AACGCGGATGCTTCTGCAGCCCTCTGCTCAACCCTACTTGGGAGTATTTTTAAGCCTCTG
GAACAAGAAGTGGCGCAGGAGTTCTATCATAAACCAGGAGGCCACAAGCTCTTCCTTCAG
AGGATGGAACAGCTGAAGGCAAATTACCGTCAGCAGCCAGGGAAGGGAACACAGGCTGAG
GAAGTGCTGCAGACCTATTTGAACGCCAAAGAAACAGTGAGCCGTACAATTCTACAAACA
GACCAGGTTCTCACAGACAAGGAGATCCAGAGTAAAGCGGAACAAGAAAGAGCAGAGGCT
GCC---------------CGGCTCGAAGCACAGAGGTTGGAGGCTATTCGCATCCAGGAA
GAGCAAAGGAAAGCAGAGATGGAGAGACAGCATCAAGAGCAATTG------AGGCAAATA
GCATTGGAGAAGGCAAGA------GTTGCACAAGAGCAACAGTGGATCCTGAAGCAGAGA
GCCCAGGAAGAGGCTGATAGAATCAAGGCAGAGCAGGAAGCTCAACTCAGAGCACTTCAA
CAGCAGCTCCAACACATG------
>Mus caroli GBP5 XM_021158401 (Gbp5)
------------------------------------------------------------
------------------------------------------------------------
------------------------------------------------------------
------------------------------------------------------------
---------------------ATGGCCCCAGAGATTCACATGCCAGAACCCATGTGCCTC
ATTGGGAACACC---GAGGGACAACTAGTAACTAACCAGGAAGCCCTGAAGATTCTGTCT
GCCATCACACAGCCAGTGGTGGTGGTAGCCATTGTGGGTCTTTATCGCACAGGCAAATCC
TACCTGATGAACAAGCTGGCTGGGAAGGAGAAC---------------------------
GGCTTTTCTGTTGGATCCACTGTACAGTCTCACACCAAGGGGATCTGGATGTGGTGTGTG
CCCCACCCCCAAAAGCAAGATCACACTTTGGTTCTGCTTGATACTGAAGGACTGGGAGAT
GTGGAGAAGGATGATGAAAAGAATGATACTCAGATCATTGCACTAGCAATCCTCCTCAGT
AGCACCTTTGTATACAACACCATGAACAAAATTGACCAGGGGGCTATTGACCTATTGCAC
------AATGTGACAGAACTGACAGACTTGCTCCGGACAAGAAACTCCTCTGATTCCAAT
CAAACTGAGGGTGAGGGACCTGCTGAC---ATGAGCTTCTTCCCAGACTTGGTGTGGACT
CTGAGAGATTTCTTCCTGGACCTGGAAGCCAATGGGCATGCCATCACATCAGATGAATAT
CTGGAGAATTCACTGAAGCTGAAGCAAGGTAGT------GATGAAAGAACTCAAACATTC
AATCTACCGCGGCTGTGCATACAGAAGTTCTTCCCAGTAAAGAAATGCTTTGTTTTTGAC
GCTCCTGCTCTTGGAAGTAAGCTTTCCCAG---CTTCCAACACTCAGCAACGAGGAGCTG
AATTCAGATTTTGTGCAGGACGTTTCAGAATTCTGTTCTCACATCTTCACCCATTCTAAG
ACCAAGACTCTTCCAGGAGGCATCCAGGTCAACGGGCCTCGTCTAGAAAGCCTGGTGCTG
ACTTATGTCGATGCCATCAACAGCGGGGCTCTGCCTTCCATAGAGAACACAGTGGTAACC
TTGGCCCGGAGGGAGAACTCGGCAGCAGTGCAAAAGGCCATTGGTCACTATGATCAGCTG
ATGAGCGAGAAGGTGCAGCTGCCCACAGAGACTCTCCAGGAGCTGCTGGACCTGCACCGG
ACCTGTGAGCGAGAGGCCATAGAAATCTTCAGGAAGCATTCTTTCAAGGATGAGGATGAG
TGTTTCCAGAAAGAATTGGAGAACCTACTAAGTGCAAAGCAGGATGAGATTTGTAAGAAG
AACGTGGATGCTTCTGCAGCCCTCTGCTCAACCCTACTTCTGAGTATTTTTAAGCCTCTG
GAACAAGAGGTGGCACAGGAGTTCTATCACAAACCAGGAGGCCACAAGCTCTTCCTTCAG
AGGATGGAAGAGCTAAAGGCAAATTACCGTCAGCAGCCAGGGAAGGGAACACAGGCTGAG
GAAGTGCTGCAGACCTATTTGAACGCCAAAGAAACAGTGAGCCATACAATTCTACAAACA
GACCAGGTTCTCACAGACAAGGAGATCCAGAGGAAAGCGGAGCAAGAAAGAACAGAGGCT
GCC---------------CGGCTTGAAGCACAGAGGTTGGAGGCTATTCGCATCCAGGAA
GAGCAAAGGAAAGCAGAGATAGAGAGACAGCATCAAGAGCAACTG------TGGCAAATA
GCGATGGAGAAGGCAAGA------TTTGCGCGAGAGCAAGAGAGGATCCTGAAGCAGAGG
GCCCAGGAAGAGGCTGATAGAATCAAGGCAAAGCAGGAAGCTGAACGCAGAGCACTTCAA
CAGCAGCTCCAACACTTGAGGGAC
>Rattus norvegicus GBP5 NM_001108569 (Gbp5)
------------------------------------------------------------
------------------------------------------------------------
------------------------------------------------------------
------------------------------------------------------------
---------------------ATGGCCCCAGAGATTCACATGCCAGAACCCATATGCCTC
ATTGCGAACACG---GATGAACACCTAGTGACTAACCAGGAAGCCCTGGAGATCCTGTCA
GCCATCACACAGCCGGTGGTGGTGGTGGCCATTGTTGGCCTCTACCGCACAGGCAAATCC
TACCTGATGAACAAGCTGGCTGGGAAGGAGAAA---------------------------
GGCTTTTCCGTGGGCTCCACTGTTCAGTCTCACACCAAGGGCATCTGGATGTGGTGTGTG
CCCCACCCTCAAAAGCCAGACCACACTTTGGTTCTGTTGGACACTGAGGGCCTGGGAGAT
GTGGAGAAGGTTGATGAAAAGAATGATATTCAGATCTTCGCACTGGCGATCCTCCTCAGT
AGCACCTTCGTATACAACACCATGAGCAAAATTGACCAGGGGGCTATCGACCTACTGCAC
------AGTGTCACAGAGCTGACAGATCTGCTCCGGACAAGGAACACCTCTGATCCCAGT
GAAACC------AAGGAACCTGATGAC---ATGAGCTTCTTCCCAGACTTGGTGTGGACT
CTGAGAGATTTCTTCCTGGGCCTGGAAGTCAATGGGCAAGCCATCACATCAGATGAATAT
CTGGAGAAGTCGCTGATGCTGAAGCAAGGTAGT------GATGAAAGGACCCAAACATTC
AATCTACCTCGGCTGTGCATACAGAAGTTCTTCCCAGTAAAGAAATGCTTTGTTTTTGAC
TCTCCTGCTCTCGGAAGTAAACTTTCTCAG---CTTCAAACACTCAACAGTGATGAGCTG
AACCCTGATTTTGTGCAGAACCTTTCAGAATTCTGTTCTCACATCTTCACACATTCTAAG
ACCAAGACTCTTCCAGGAGGCATCCAGGTCAATGGACCTCGTCTGGAAAGCATGGTGCAG
ACCTATGTGGATGCTATCAACAGTGGGGCTCTTCCTTCCATGGAGAACATGGTGGTAACC
TTGACCCGGAGAGAGAACACAGCAGCAGTGCAAAAGGCCATTGCTCACTATGACCAACAG
ATGAGTCAGAAGGTGCAGCTGCCCACAGAGACCCTCCAACTGCTGCTGGACCTGCACAAG
ACCTGTGAGAAAGAAGCCATAGAAATCTTCAGGAAGCGTTCTTTCAAGGATGATGACCAA
TGTTTCCAGAAAGAATTGGAGAGCCTACTAAGTGCAAAGCGGGATGAGATTTGTAGGAAG
AACGAGGATGCTTCTGCAGCCCTCTGCTCAACCCTACTTCAGAGTACTTTTCAGCCTCTG
GAACAAGAAGTGGCACGGGGGGTCTATGCTAAACCAGGAGGACACAGTCTCTTCCTTCAG
AGGATGGAACAGTTGAAGGCACAGTACCGCCAGCAGCCGGGGAAGGGAACACAGGCTGAG
GAAGTTCTGCAGAAATATCTGAAAGCCAAGGAACCAGTGAGCGCTACAATTCTACAAACA
GACCAGGATCTCACAGCCAAAGAGAAGCAGAAAAAAGAGGAACAAGCAAGAGCGGAGGCT
GCC---------------CGGGCTGAAGCACAGAGGTTGGAGGCTCTTCGAGTCCAGGAA
GAGCAAAGGAGAGTAGAGCAGGAGAGAAGGCATCAAGAGCATCTG------AGGCAAATA
GAGTTTGAGAGGGCAAAC------TTCCAGAGAGAGCAACAGAGGAAGCAGAAGCAGAGG
GTCCAGGAAGAGATGGAAAGGATCAAGGCAGAGCAGGAAGCTCAACTCAGAGCACTTCAA
CAGCAGCTCCAAAACATGAGGGTA
>Rattus rattus GBP5 XM_032897245 (Gbp5)
------------------------------------------------------------
------------------------------------------------------------
------------------------------------------------------------
------------------------------------------------------------
---------------------ATGGTCCCAGAGATTCACATGCCAGAACCCATATGCCTC
ATTGGGAACACA---GATGAACACCTAGTGACTAACCAGGAAGCCCTGGAGATCCTGTCA
GCCATCACACAGCCGGTGGTGGTGGTGGCCATTGTCGGCCTCTACCGCACAGGCAAATCC
TACCTGATGAACAAGCTGGCTGGGAAGGAGAAA---------------------------
GGCTTTTCCGTGGGCTCCACTGTGCAGTCTCACACCAAGGGCATCTGGATGTGGTGTGTG
CCCCACCCCCAAAAGCCAGACCACACTTTGGTTCTGTTGGACACTGAGGGCCTGGGAGAT
GTGGAGAAGGTTGATGAAAAGAATGATATTAAGATCTTCGCACTGGCGATCCTCCTCAGT
AGCACCTTCGTATACAACACCATGAGCAAAATTGACCAGGGGGCTATCGACCTACTGCAC
------AATGTCACAGAACTGACAGATCTGCTCCGGACAAGAAACGCCTCTGATCCCAAT
GAAACC------AAAGAACCTGATGAC---ATGAGCTTCTTCCCAGACTTGGTGTGGACT
CTGAGAGATTTCTTCCTGGGCCTGGAAGTCAATGGGCAAGCCATCACATCAGATGAATAT
CTGGAGAGGTCGCTGATGCTGAAGCAAGGTAGT------GATGAAAGGACCCAAACATTC
AATCTACCTCGGCTGTGCATACAGAAGTTCTTCCCAGTAAAGAAATGCTTTGTTTTTGAC
TCTCCTGCTCTCGGAAGTAAACTTTCTCAG---CTTCAAACACTCAACAGTGATGAGCTG
AACCCTGATTTTGTGCAGAACCTTTCAGAATTCTGTTCTCACATCTTCACCCATTCTAAG
ACCAAGACTCTTCCAGGAGGCATCCACGTCAATGGACCTCGTCTGGAAAGCCTGGTGCAG
ACCTATGTGGATGCTATCAACAGTGGGGCTCTTCCTTCCATGGAGAACATGGTGGTAACC
TTGACCCGGAGAGAGAACACAGCAGCAGTGCAAAAGGCCATTGCTCACTATGACCAACAG
ATGAGTCAGAAGGTGCAGCTGCCCACAGAGACCCTCCAGCTGCTGCTGGACCTGCACAAG
ACCTGTGAGAAAGAAGCCATAGAAATCTTCAGGAAGCGTTCTTTCAAGGATGATGACCAA
TGTTTCCAGAAAGAATTGGAGAGCCTACTAAGTGCAAAGCAGGATGAGATTTGTAGGAAG
AACGAGGATGCTTCTGCAGCCCTCTGCTCAACCCTACTTCAGAGTACTTTTCAGCCTCTG
GAACAAGAAGTGGCACGGGGGGTCTACGCTAAACCAGGAGGACACAGTCTCTTCCTTCAG
AGGATGGAACAGTTGAAGGCACAGTACCGCCAGCAGCCGGGGAAGGGAACACAGGCTGAG
GAAGTTCTGCAGAAATATCTGAAAGCCAAGGAACCAGTGAGCGCTACAATTCTACAAACA
GACCAGGATCTCACAGCCAAGGAGAAGCAGAAGAAAGAGGAACAAGCAAGAGCGGAGGCT
GCC---------------CGGGCTGAAGCACAGAGGTTGGAGGCTCTTCGCGTCCAGGAA
GAGCAAAGGAGAGTAGAGCAGGAGAGAAGGCATCAAGAGCAGCTG------AGGCAAATA
GAGATTGAGAGGGCAAAC------TTCCGGAGAGAGCAACAGAGGAAGCAGGAGCAGAGG
GTCCAGGAAGAGATGGAAAGGATCAAGGCAGAGAAGGAAGCTCAACTCAGAGCACTTCAA
CAGCAGCTCCAAAAGGTGGAGGTA
>Arvicanthis niloticus GBP5 XM_034500343 (Gbp5)
------------------------------------------------------------
------------------------------------------------------------
------------------------------------------------------------
------------------------------------------------------------
---------------------ATGGCCCCCGAGATTCACATGCCAGAGCCCATGTGCCTC
ATTGGGAACACC---GACGAACACCTAGTGACCAACCAGGAAGCCCTGAAGATCCTGTCC
TCGATCACGCAGCCTGTGGTGGTGGTGGCGATCGTAGGCCTCTACCGCACAGGCAAATCC
TACCTGATGAACAAGCTGGCAGGGAAGGAGAAA---------------------------
GGATTTTCTGTTGGATCCACTGTGCAGTCTCACACCAGGGGGATCTGGATGTGGTGTGTG
CCCCACCCCCAAAAGCCAGACCACACTTTGGTTCTCCTTGACACTGAGGGCCTGGGAGAT
GTGGAGAAGATTGATGAAAAGAATGATACTCAGATCTTCGCACTGGCAATCCTCCTCAGT
AGCACCTTCGTATACAACACCATGAACAAAATTGACCAGGGGGCTATTGACCTACTGCAC
------AATGTAACAGAACTGACAGATCTGCTCCGGACAAGAAATTCTTCTGACCCTAAT
GAAACC------GAGGATCCTGATGAT---GTGAGCTTCTTCCCAGACTTGGTGTGGACC
CTCAGAGATTTCTTCCTGGGCCTGGAAGCCAACGGGCATACCATCACATCAGATGAATAT
CTGGAGAATTCACTGAAGCTGAAGCAAGGTAGT------GATGAAAGAACCCAAACATTC
AATCTACCCCGGATGTGCATTCAGAAGTTCTTCCCAGTAAAGAAATGCTTTGTTTTTGAC
TCTCCTGCTCGTGGCAATAAGCTTTCTCAG---CTTCAAATGCTCAGCAGTGATGAGCTG
AATCCTGATTTTGTGCAGGACCTTTCAGAATTCTGTTCTCACATCTTCACCCATTCTAAA
ACCAAGACTCTTCCAGGAGGCATCCAAGTCAATGGACCTCGTCTCGAAAGCCTGGTGCTG
ACCTATGTTGATGCTATCAACAGTGGGGCTCTGCCTTCCATAGAGAACATGGTGGCAACC
TTGGCCCGGAGAGAGAACTCAGCAGCAGTACAAAAGGCCATTGTTCACTATGATCATCTG
ATGAGCCAGAAGATGCAGCTGCCTACAGAGACTCTCCAGGTGCTGCTAGACCTGCACAGG
ACCTGTGAAACAGAGGCCATAGAAATCTTCAGGAAGCATTCTTTCAAGGATGAGGACCAA
TGTTTCCAGAAAGAATTGGAGAACCTACTACGTGCAAAGCAGGATGAGATCTGTAAGAAG
AACGTAGATGCTTCTGCAGCCCTCTGTTCAACCCTACTTCAGAATATTTTTAAGCCTCTG
GAACAAGAAGTGGCACAGGGCGTCTATGCTAAACCAGGAGGCCACAATCTCTACCTTCAG
AGGATGGAACAGCTGAAGGCACAGTACCGTCAGCAGCCAGGGAAGGGAACACAGGCTGAG
GAAGTGCTGCAGAAATATTTGAACACCAAAGAACCAGTGAGCAATACAATTCTACAAACA
GACCAGGCCCTCACAGACAAGGAGAGGCAGAGGAAAGAGGAACAAGCAAGAGCAGAGGCT
GCC---------------CAGGCTGAAGCACGGAGGTTGGAGGCTATTCGCATCCAGGAA
GAGCAAAGGATAGCGGAGCAGGAGAGAAGGCATCAAGAGCAACTG------AGGCAGATA
GCGATTGAGAGAGCAAAC------TTTGAGATACAGCAACAGAGGATCCGGGAGCAGAGG
ATCAAGGAAGAGGCTGACAGGATCAAGGCAGAGCAGGAAGCTCGGCTCAGAGCACTTGAA
CAGGCGCGTCAACGCCTGATAGAA
>Grammomys surdaster GBP5 XM_028760412 (Gbp5)
------------------------------------------------------------
------------------------------------------------------------
------------------------------------------------------------
------------------------------------------------------------
---------------------ATGGCCCCAGAGATTCACATGCCAGAGCCCATGTGCCTC
ATTGGGAACACCGACGACGAACACCTAGTGACTAACCAGGAAGCCCTGGAGATCCTGTCC
GCCATCACACAGCCTGTGGTGGTGGTGGCGATCGTCGGCCTCTACCGCACAGGCAAATCC
TACCTGATGAACAAGCTGGCGGGGAAGGAGAAA---------------------------
GGTTTTTCTGTTGGCTCCACTGTGCAGTCTCACACCAAGGGGATCTGGATGTGGTGTGTG
CCCCACCCCCAAAAGCCAGACCACACTTTGGTTCTGCTTGACACCGAGGGCCTGGGAGAT
GTGGAGAAGGTTGATGAAAAGAGTGACGCGAACATCTTCGCACTGGCAATCCTCCTCAGT
AGCACCTTTGTATACAACACCATGAACAAGATTGACCAGGGGGCTATCGATCTACTGCAC
------AATGTGACAGAACTGACAGATCTGCTCCGGACAAGAAATTCCTCTGATCCTAAT
GAAACT------GAGGATCCTGATGAC---GTGAGCTTCTTCCCAGACTTGGTGTGGACT
CTGAGAGATTTCTTCCTGGGCCTGGAAGCCAATGGGCATACCATCACATCAGATGAATAT
CTGGAGAATTCGCTGAAGCTGAAGCAAGGTAGT------GATGAAAGAACACAAACATAC
AATCTACCCCGGCTGTGCATTCAGAAGTTCTTCCCAGTAAAGAAATGCTTTGCTTTTGAC
TTTCCTGCTCGTGGCAATAAGCTTTCTCAG---CTTCAAATGCTCAGTAGTGAGGAGCTG
AATCCTGATTTTGTGCAGGACCTTTCAGAATTCTGTTCTCACATCTTCACCCATTCTAAG
ACCAAGACTCTTCCAGGAGGCATCCAGGTCAATGGACCTCGTCTAGAAAGCCTGGTGCTG
ACTTATGTTGATGCCATCAACAGTGGGACACTGCCTTCCATAGAGAACATGGTGGTAACC
TTGGCCCGGAGAGAGAACTCAGCAGCAGTACAGAAGGCCATTGTTCACTATGACCAGCTG
ATGAGCCAGAGTGTGCAGCTGCCTACAGAGACCCTCCAGGTGCTGCTGGACCTGCACAGG
ACCTGTGAGACAGAGGCCATAGGAATCTTCAGGAAGCATTCTTTCAAGGATGAGGACCAA
TGTTTCCAGAAAGAATTGGAGAGCCTACTACGTGCAAAGCAGGACGAGATTTGCAAGAAG
AATGTGGATGCTTCTGCAGCCCTCTGTTCAACCATACTTCAGAATATTTTTAAACCTCTG
GAACAAGAAGTGGCACAAGGGATCTATGCTAAACCAGGAGGCCACAGTCTCTACCTTCAG
AGGATGGAACAGCTGAAGGCACAGTACCGTCAGCAGCCAGGGAAGGGAACACAGGCTGAG
GAAGTGCTGCAGAAATATTTGAATGCCAAAGAAACAGTGAGCAATACAGTTCTACAAACA
GACCAGGCTCTCACAGCCAAAGAGAGGCAGAGGAAAGAGGAACAAGCAAGAGCAGAGGCT
GCC---------------CGGGCTGAAGCAAAGAGGCTGGAGGCTATTCGCATCCAGGAA
GAGCAAAGGAGAGCAGAGCAGGAGAGAAAGCATCAAGAGCAAGTG------AGGCAGATG
GAAACTGAGAGAGCAAAC------TTTGAGAGGGAGCAACGGAGGATCCGGGAGCAGAGG
GTCAAGGAAGAGGCTGACAGGATCAAGGCAATGCAGGAAGCTCAGCTCAGAGCACTTGAA
CAGGAGCATCAACGCCTGATGGAA
>Mastomys coucha GBP5 XM_031375684 (Gbp5)
------------------------------------------------------------
------------------------------------------------------------
------------------------------------------------------------
------------------------------------------------------------
---------------------ATGGCCCCAGAGATTCACATGCCAGAACCCATGTGCCTC
ATTGAGAACACT---GAAGAACACCTAGTGACTAACCAGGAAGCCCTGAAGATCCTGTCC
GCCATCACACAGCCAGTGGTGGTGGTGGCCATTGTGGGCCTTTACCGCACAGGCAAATCC
TACCTGATGAACAAGCTGGCTGGGAAGGAGAAA---------------------------
GGCTTTTCTGTTGGATCCACTGTGCAGTCTCACACCAAGGGGATCTGGATGTGGTGTGTG
CCCCACCCCCAAAAGCCAGACCACACTTTGGTTCTGCTCGACACTGAAGGCCTGGGAGAT
GTGGAGAAGGTTGATGAAAAGAATGATACTCAGATCTTCGCACTGGCAATCCTCCTCAGC
AGCACCTTTGTATACAACACCATGAACAAAATCGACCAGGGGGCTATCGACCTACTACAC
------AATGTAACAGAACTGACAGACCTGCTCCGGACAAGAAACTCCTCTGATCCTACT
AAAACT------GAGGAACCTGCCGAC---ACAAGCTACTTCCCAGACTTGGTGTGGACT
CTGAGGGATTTCTTCCTGAGCCTAGAAGCCAATGGGCAAGCCATCACATCTGATGAGTAT
CTGGAGAATTCGCTGAAGCTGAAGCAAGGCAGT------GATGAAAAAACCCACACATTC
AATCTTCCGCGGCTGTGCATACAGAAGTTTTTCCCAGGAAAGAAATGCTTTGTTTTTGAC
TCCCCTGCTCGTGGACACAAGCTTTCCCAG---CTTCAGACACTCAGCACCGAGGAGCTG
AACCCTGATTTTGTGCAGGACCTTTCTGAATTCTGTTCTCACATCTTCACCCATTCTAAG
ACCAAGACTCTTCCAGGAGGCATCCAGGTCAATGGACCTCGTCTAGAAAGCCTGGTGCTG
ACTTACGTTGATGCCATCAACAGCGGGGCTCTGCCTTCCATAGAGAACATGGTGGTAACC
TTGGCCCGGAAAGAGAATTCAGCAGCAATGCAAAAGGCCACTGTTCACTATGAGCAGCAG
ATGAGCCAGAGGGTGCAGCTGCCCACAGAGACCCTCCAGGAGCTGCTGGACCTGCACAGG
ACCTGTGAGAGAGAGGCCATGGAAATCTTCAGGAAGCATTCTTTCAAGGATGAGGACCAA
TGTTTCCAGAAAGAATTGGAGAACCTACTAAGTGCAAAGCAGGACGAGATTTGTAAGAAG
AATGTGGATGCTTCTGTAGCCCTCTGCTCAACCCTACTTCAGAGTATTTTTAAGCCTCTG
GAACAAGAAGTGGCACAGGGGGTCTATGCTAAACCAGGAGGTCACAATATCTTCCTTCAG
AGGATGGACCAGCTGAAGGCACAGTACTGCCAGCAGCCAGGGAAGGGAACACAGGCTGAG
GAAGCGCTGCAGACATATCTGAAGGCCAAAGAACCAGTGAGCAATACGATTCTACAAACA
GACCAGGCTCTCACGGCCAAGGAGAGGCAGAGGAAAGAGGAACAAGCAAGAGCAGCAGCT
GCC---------------CGGGCTGAAGCACAGAGGTTGGAGGCTATTCGCGTCCAGGAA
GAGAAGAGGAGAGCAGAACAGGAGAGAAGGCATCAGGAGGAACTG------AGACAAAAA
GAGATTCAGAAAGCACAG------TTTGAGGAACGGTGGCGGAAGGCCTTGGACCAGAAG
GCCCAGGAAGAGGCTGTGAGAATCAAGGCAGAGCAAGAAGCTCAACTCAGAGCACTTCAA
CAGCAGCTCCAACTCGTGAGGGAA
>Mus pahari GBP5 XM_021196977 (Gbp5)
------------------------------------------------------------
------------------------------------------------------------
------------------------------------------------------------
------------------------------------------------------------
---------------------ATGGCCCCAGAGATTCACATGCCAGAACCCATGTGCCTC
ATTGGGAACAGC---GAGGAACACCTAGTGACTAACCAGGAGGCCCTGAAGATCCTGTCT
GCCATCACACAGCCCGTGGTGGTGGTGGCCATTGTGGGCCTTTACCGAACAGGCAAATCC
TTCCTGATGAACAAGCTGGCTGGGAAGGAGAAT---------------------------
------------------GTGATACTCACCAGAATGACCCGAGACATGCTTCAAATTTGT
TCTCATTTCCAG------------------------------------------------
---------GTTGATGAAAAGAATGATACTCAGATCTTCGCACTGGCAATCCTGCTCAGT
AGCACCTTCGTATACAACACCATGAACAAAATTGACCAGGGGGCTATCGACCTACTGCAC
------AATGTGACAGAACTGACAGACCTGCTCCGAACAAGAAACTCCTCGGATCCTAGT
AAAACT------GAGGGACCTGCTGAC---ATGAGCTTCTTCCCAGACTTGGTGTGGACT
CTGAGAGATTTCTTCCTGGACCTGGAAGCCAATGGACATGCTATCACATCAGATGAATAT
CTGGAGAATTCGCTGAAGCTGAAGCAAGGTAGT------GATGAAAGAACTCAGACATTC
AATCTGCCGCGGCTGTGCATACAGAAGTTCTTCCCAGTAAAGAAATGCTTTGTTTTCGAC
TCTCCTGCTCTGGGAAGTAAGCTTTCCCAG---CTTCAAACACTCAGCAACGAGGAGCTG
AATCCGGATTTTGTGCAGGACCTTGCAGAATTCTGTTCTCACATCTTCACCCATTCTAAG
ACCAAGACGCTTCCAGGAGGCATCCAGGTCAACGGACCTCGTCTAGAAAGCCTGGTGCTG
ACTTATGTCGATGCCATCAACAGTGGGGCTCTGCCTTCCATAGAGAACACAGTGGTAACT
TTGGCCCGGAAGGAGAACTCAGCAGCAGTGCAAAAGGCCATTGGTCACTATGATCAGCTG
ATGAGCCAGAGGATGCAGCTGCCCACAGAGACCCTCCAAGAGCTGCTGGACCTGCACCGG
ACCTGTGAGCGAGAGGCCATAGACATCTTCAGGAAGCATTCTTTCAAAGATGAGGATGAA
TGTTTCCAGAAGGAATTGGAGAGCCTACTAAGTGCAAAGCATGATGAGATTTGTAAGAAG
AACGTGGATGCTTCTGCAGCCCTCTGCTCAACCCTAATTCAGAATATTTTTAAGCCTCTG
GAACAAGAACTGGCACAGGGGCTCTACCGTAAATCAGGAGGCCACAAGCTCTTCCTTCAG
AGGATGGAACAGCTGAAGGCACAATACCGTCAGCAACCAGGGAAGGGAACACAGGCTGAA
GAAGTGCTGCAGACCTATTTGAACGGCAAAGAAACAGTGAGCCGTACAATTCTACAAACA
GACCAGATTCTCACAGTCAAGGAGATCCAGAGGAAAGCGGAACAAGAAAGAGCAGAGGCT
GCC---------------CGGGTCGAAGCACAGAGGTTGGAGGCTATTCGCATCCAGGAG
GAGCAAAGGAAAGCAGAGCAGAAGAGACAGCATCAAGAGCAACTG------AGGCAAATA
CAGACAGAGAGGGAAAGA------TTTGAGAGAGAGCAAGAGAGGATCCGGAAGCAGAGG
ATCCAGGAAGAGGCTGAAAGAATCAAGGCAGAGCAGGAGGCTCAACTCCGAGCACTTCAA
CAGCAGCTCCAACAAGCGAGGGAA
>Peromyscus maniculatus bairdii GBP5 XM_016004731 (Gbp5)
------------------------------------------------------------
------------------------------------------------------------
------------------------------------------------------------
------------------------------------------------------------
---------------------ATGGCTCTAGAGATCCACATGCCAGAACCCATGTGCCTC
ATTGGGAATAAT---GAGGAACAGCTGGTGGTCAACCAGGAAGCCCTGAAGATCCTGTCG
GCCATCACACAGCCAGTGGTGGTGGTGGCCATCGTGGGCCTCTACCGCACAGGCAAATCC
TACCTGATGAACAAGCTGGCTGGGAAGGAGAAA---------------------------
GGATTTTCTGTTGGATCCACTGTGCAGTCTCATACCAAGGGCATCTGGATGTGGTGTGTG
CCTCATCCCCAGAAGCCAGACCATACCCTAGTTCTGCTTGACACAGAGGGCCTGGGAGAT
GTGGAGAAGATTGATGAAAAGAGTGATACTCAGATTTTTGCACTGGCAATCCTTCTCAGT
AGCACCTTCGTATACAACACCATGAACAAAATTGACCAGGGGGCTATTGACCTACTGCAC
------AATGTGACAGAACTGACAGATCTGCTCCGGACAAGAAACTCCTCTGACCTTAGT
GAAATT------GAGGAACCTGCTGAC---ATGAGCTTCTTTCCAGACTTGGTGTGGACA
CTGAGAGATTTCTACTTGGGCCTGGAAACAAACGGGCATGCCATTACAGCAGATGAATAT
CTGGAGAATTCACTGAAGCTGAAACAAGGTAGT------GATGAAAGAACCCAAACATTC
AATCTGCCCAGACTGTGCATCCAGAAGTTCTTTCCAGTGAAGAAATGCTTTGTTTTTGAC
TCCCCCACTCACAGAAATAAGCTTTCCCAG---CTTCAAACACTCAGTAGTGAGGAGCTG
AGTTCTGACTTTGTGCAGGAGCTGTCAGAGTTCTGCTCTCATATCTTCAGCCATTCGAAG
ACCAAGACTCTTCCAGGTGGCATCCAGGTCAATGGACCTCGTCTAGAAAGCCTGGTGGTG
ACCTACGTCGATGCCATTAATGGCGGGGCTCTGCCCTGCATAGAGAATACAGTGATAACC
TTGGCTCGGAGAGAGAACTCTGCTGCAGTGCAAAAGGCCATCACCCACTATGACCAGCAG
ATGAGCCAGAGGGTGAAGCTGCCCACAGAGACCCTCCAGGAGCTTCTGGACCTGCACAGG
ACCTGTGAAAGTGAAGCCATGGAAATCTTCCTGAAGCATTCTTTCAAGGATGATAACCAA
TGTTTCCAGAAGGAATTGGAGACCCTACTAAGTGCAAAGCAGGATGAAATTTGTAAGAAG
AATGTAGAAGCCTCTGCAGACCACAGCTCAACCCTACTTGAGAGTATTTTTAAGCCTCTG
GAACAAGAAGTGGCAGGAGGTGTCTATGCTAAACCAGGAGGCCACAATCTCTACCTTCAG
AAGATGGAACAGCTGAAGGCACAGTATCGTCAGCAGCCAGGGAAGGGGACACAGGCTGAG
GAAATGCTGCAGAAATATTTGAAGGCCAAAGAACCACTGAGCAATACAATTCTACAAACA
GACCAGGCTCTCACAGCCAAGGAGAGTCAGAGGAGAGCGGAGCAAGCGAGAGCAGAGGCT
GCA---------------AGGGTGGAAGCGCGGAGGTTGGAGGTGATTCGAATCCAGGAG
GAGCAAAAGAGGGCAGAGCAAGAGAGACTACATCAAGAGAAACTG------AGGCAAATA
GAGATTGACAGAGCAAAC------TTCCGGGCAGAGCAACAGAGGATCAGGGAACAGAGG
CTCCAGGAAGAGGCTGCAAAGATCAAGGCAGAACAAGAAGCTCAACTCAGAGAACTCAAT
CAACAGCTTCAAAATGCAAGAGCG
>Meriones unguiculatus GBP5 XM_021661446 (Gbp5)
------------------------------------------------------------
------------------------------------------------------------
------------------------------------------------------------
------------------------------------------------------------
---------------------ATGGCCCCAGAGATTCATATGTCAGAACCCATGTGCCTC
ATTGGCAACACC---GAGGAACAGCTAGTGGCTAACCAGGAAGCCCTGAAGATCCTGTCT
GCCATCACAGAGCCAGTCGTGGTGGTGGCAATCGTGGGCCTCTACCGCACAGGCAAATCC
TACCTGATGAACAAGCTGGCTGGGAAGGAGAAA---------------------------
GGCTTTGCTGTCGGATCCACTGTGCAGTCTCACACCAAGGGCATCTGGATGTGGTGTGTG
CCTCATCCCCAAAAGCCGGGCCACACCCTGGTACTGCTTGACACTGAGGGCCTGGGGGAT
GTGGAGAAGATTGATGAAAAGAATGATACTCAGATCTTCTCACTGGCGATCCTTCTCAGT
AGCACCTTTGTATACAACACCATGAACAAAATTGACCAGGGGGCTATCGATCTACTACAC
------AATGTGACAGAACTCACAGATCTGCTTCGAACGAGAAACTCCTCTGGCGTTAAT
GAAGCT------GAGGAACCTGCTGAT---GTGAGCTTCTTCCCAGACTTGGTGTGGACT
CTGAGAGACTTCTACCTGAGCCTGGAAACCGACGGACATGCCATCACGTCAGATGAGTAT
CTGGAGAATTCGCTGAAGCTGAAACAAGGTAGT------GATGAGAAAACCCAAATGTTC
AATCTGCCACGACTCTGCATACAGAAGTTCTTCCCAGTAAAGAAATGCTTTGTTTTTGAT
TCTCCTACTCATGGAAAAAAGCTTTCCCAG---CTCCAGACACTCAGGAGTGACGAGCTA
AGTCCAGATTTTCTGCAGGACCTGTCAGAATTCTGTTCTCACATCTTCACCCATTCTAAG
ATCAAGACGCTTCCTGGAGGCATCCAGGTCAATGGACCCCGTCTGGAAAGCCTCGTGCAG
ACCTATGTTGATGCCATCAACAGCGGAGCTTTGCCCTGCATAGAGAACACGGTGGTAACC
TTGGCCCGGAGAGAGAACTCGGCCGCCGTGCAGAAGGCCATCACCCACTATGACCAGCAG
ATGAGCCAGAGGGTGAAGCTGCCCACAGAGACCCCCCAGGAGCTGCTGGACCTGCACAGG
GCCTGTGAGACAGAGGCCATGGAAATCTTCAGGAAGCATTCTTTCAAGGATGAGGACCAA
TGTTTCCAGAAGGAATTGGAGAACCTACTAAGTGCAAAGCAGGATGAGATTTGTAAGAAG
AATGTGGAGGCTTCTGCAAACCACTGCTCAGCCCTACTTGAGAGTATTTTCAAGCCTCTG
GAACAAGAAGCAGCACAGGGCATCTATGCTAAACCAGGAGGCCACAATCTCTTCCTTCAG
AAGATGGAACAGCTGAAGGCACAGTATCGCCAGCAGCCAGGGAAGGGAACACAGGCAGAG
GAAATGCTACAGCAGTATTTGAAGGCTAAAGAACCACTGAGCAATACAATTCTGCAAACA
GACCAAGCTCTCACAGCCAAGGAAAGGCAGAGGAAAGAGGAACGAGAGAGAGCCAGGGCT
GCA---------------AGGGCTGAAGCACAGAGGCTGGAGGCGATTCGCATCCAGAAA
GAGCAAAGGAGAGCAGAGGAGGAGAGACAGTATCAAGAGAAACTG------AGTCAAATG
GAGATCGACAAAGCAAAC------TTCAAGGCGAATCAAGAGAGGATCCAGAAACAGAGG
CTCCAGGAAGAGGCTGAGAGGATCAAGGCAGCACAGGAAGCTGAACTCAGAAAACTTCAA
GAGCAGCTTCAAGCCGTGAGGGAA
>Cricetulus griseus GBP5 XM_007654340 (Gbp5)
------------------------------------------------------------
------------------------------------------------------------
------------------------------------------------------------
------------------------------------------------------------
---------------------ATGGCTCCAGAGACCTACATGCCAGAACCCATGTGCCTC
ATTGGGAACAAT---GGGGAACAGCTAGTGGCCAACCACGAAGCCCTGAGGATTCTGTCT
GCCATCACACAGCCGATGGTGGTGGTGGCAATCGTAGGCCTTTACCGTACAGGCAAATCC
TACTTGATGAACAAGCTAGCCGGCAAGGAGAAA---------------------------
GGCTTTTCTGTTGGATCCACGGTGCAGTCTCACACCAAGGGCATCTGGATGTGGTGTGTC
CCTCATCCCCAGAAGTCAGACCACACCCTAGTTCTGCTTGACACAGAGGGCCTGGGAGAT
GTGGAAAAGATTGATGAAAAGAGTGATACTCAGATCTTCGCACTGGCAATCCTTCTCAGT
AGTACTTTTGTATACAACACCATGAACAAAATTGACCAGGGAGCTATCGACCTACTGCAC
------AATGTGACAGAATTAACAGATCTGCTCCAGACAAGGAACTCCACCGACCTTAAT
GAAATT------AAAGAACCTGCTGAC---ATGAGCTTCTTTCCAGACTTGGTGTGGACT
CTGAGAGATTTCTTCCTGAGTCTGGAAACAAACGGGCATGCCATCACACCAGATGAATAT
CTGGAGCACTCACTGAAGCTGAAACAAGGTAGT------GATGAAAGAACTGAAAAGTTC
AATGTCCCCAGACTGTGCATTCAGAAGTTCTTTCCAGTGAAGAAATGCTTTATTTTTGAC
TCCCCTGCTGACAGAAATAAGCTCTCCAAG---CTCCAAACACTCAACAGTGATGAGCTG
AGTACAGAATTTGTGCAGGAGCTGTCAGAATTCTGTTCTCACGTCTTCACCCATTCCAAG
ACCAAGACTCTCCCAGGAGGCATCCAGGTCAATGGACCTCGTCTAGAGAGCCTGGTGGTG
ACCTACGTCGATGCCATCAACAGTGGGGCTCTACCCTGCATGGAGAATGCAGTGATAACG
TTGGCTCGGAGAGAGAACTCAGCTGCAATGCAAAAGGCTGTCACCCACTATGATCAGCAG
ATGAGCCAGAAGGTGCAGCTGCCCACAGAGACCCTCCAGCAGCTGCTGGAACTGCACAGG
ACCTGTGAGAGTGAAGCCATGGAAATCTTCAGGAAGCATTCTTTCAAGGATGAGGACCAA
TGCTTCCAGAAGGAATTGAAGACCCTACTAAGTGCAAAGTGGGATGAGATCTGTAAGAAG
AATGTGGAAGCCTCTGAAAACCACTGTTCAACCCTACTTCAGAATATTTTTAAGCCTCTG
GAACAAGAAGTGGCACAGGGGGTCTATGCTACACCAGGAGGCCACAATCTCTTTCTTCAG
AAGATGGAAAAGCTGAAGGCCCAGTACCATCAGCAGCCAAGGAAGGGAACACAGGCTGAG
GAAGTGCTGCAGAAATATTTGAAGGCCAAAGAACAACTGAGCAAAACAATTCTACAAACA
GACAAGGCTCTCACAGCCAAGGAGAATGAGAGGAAAGGTGAGAAGGGAGAAGCGAGAGCA
AGCGCTGCA---------AGGGCTGAAGCACAGAGGTTGAAGGCGATTCGAATCCAGGAA
GAGCAAAGGAGAGCAGAGCAGGAGAGACAGCATCAAGAGGAACTG------AGGCAAATA
GAGATTTCCAAAGCAAAC------TTCCGGGCAGAGCAAGAGAGGATCAGGAACCAGAGG
ATGCAGCAAGAGGCTGCGAGGATCAAAGCAGAACAAGAAGCTAAACTCAGAGAACTCAAT
CAACAGCTTGAAGCTGCAAGGGCA
>Microtus ochrogaster GBP5 XM_013350012 (Gbp5)
------------------------------------------------------------
------------------------------------------------------------
------------------------------------------------------------
------------------------------------------------------------
---------------------ATGGCTCCAGAGATCCAGATGCCAGAACCCATGTGCCTC
ATTGAGAACAAT---GAGGAACAGCTAGTGGCCAATCAGGAAGCTCTGAAGATTCTGTCT
GCCATCACACAGCCGGTGGTAGTGGTGGCCATCGTGGGCCTTTATCGTACAGGCAAATCC
TACCTGATGAACAAGTTGGCTGGGAAGGAGAAA---------------------------
GGCTTTTCTGTTGGATCCACTGTGCAGTCTCACACCAAGGGGATCTGGATGTGGTGTGTG
CCTCACCCCCAGAAGCCAGACCACACCCTAGTTCTGCTTGACACTGAGGGCCTGGGAGAT
ATTGAGAAGATGAATAAAAACACTGATACTCAGATCTTCGCACTGGCAGTCCTTCTCAGT
AGCACCATTGTATACAACACCATGACCAAAATTGACCAGGGGGCTATCGACCTACTGCAC
------AATGTGACAGAAATGACAGATCTTCTCCGGACAAGAAACTCCTCTGACCTTAAT
GAAAGT------GAAGAAGCGGCTGAC---GTGAGCTTCTTTCCAGACTTGGTGTGGACT
CTGAGAGATTTCTACCTGAGTCTGGAAACAGATGGGCATGCCATCACATTAGATGAGTAT
CTGGAGAATTCGCTGAAGCTGAAGCAAGGTAGT------GATGAAAGAACTGAAATATTC
AATCTGCCACGACTATGCATACAGAAGTTCTTCCCAGTGAAGAAATGCTTTGCTTTTGAT
TTCCCCACTAAGAGAAATAAGCTTTCCCAG---CTTCAAACACTCAATAGTGATGAGCTG
AGTCCTGAATTTGTGCAGGAGTTGTCAGAATTCTGTTCACATATCTTCATACATTCGAAG
ACCAAGTCTCTCCCAGGAGGCATCCAAGTCAATGGACCTTGTCTAGAAAGCTTGGTGCTG
ACCTACGTCGATGCCATCAATAGTGGTGCTCTGCCCTGCATACAGAATGCAGTGGTAGCC
TTGGCCCGGAGAGAGAACTCTGCTGCATTGCAGAAGGCTGTCACCCACTATGACCAGCAG
ATGAGCCAGAGGGTGAAGCTGCCCACAGAGACCCTTCAGGAGCTGCTGGACCTGCACAGG
ACCTGTGGGAACGAAGCCATGGAAATCTTCAAGAAGCATTCTTTCAAGGATGAGGACCAA
GGTTTCCAGAAGGAGTTGGAGACCCTACTAAGTGGAAAGCAGAATGAGATTTGTAAGAAG
AACGAGGAAGCCTCTGCAGACCACTGCTCAACCCTACTTCAGAGTATTTTTAAGCCTTTG
GAACAAGGAGTGGCACAGGGGATCTATGCTAAACCAGGAGGCCACAGTCTTTTCCTTCAG
AAGATGGAACAGCTGAAGGCACAGTATCGTCAGCAGCCAGGGAAGGGAACACAGGCTGAG
GAAGAGCTTCAGAAGTACTTGAAGACCAAAGAACAACTGAGCAATACAATTCTACAAACA
GACCAGCTTCTCACAGTCAAGGAGATTGCGAGGAAAGCTGAAGAAGAAAGAGCAGCGGCT
GCC---------------AGGGCTGAAGCAAAGAGGTTGGAGACAATTCGAATCCAGGAA
GAACAAAAGAGAGCAGAGCAGGAGAGACTGCATCAAGAGAAACTG------AGGCAAATG
GAGATTGACAGAGCAAAC------TTCCAGGCAGAGCAAGAGAGGATCAGGGCACAGAGG
GTCCAGGAAGAGATTGAGAGGATCAAGGCAGAACAAGAAGCTCAACTCAGACAAATCAAT
GAACAGCTTCAAAAAGCAAGAGAA
>Homo sapiens GBP2 NM_004120
------------------------------------------------------------
------------------------------------------------------------
------------------------------------------------------------
------------------------------------------------------------
---------------------ATGGCTCCAGAGATCAACTTGCCGGGCCCAATGAGCCTC
ATTGATAACACT---AAAGGGCAGCTGGTGGTGAATCCAGAAGCTCTGAAGATCCTATCT
GCAATTACGCAGCCTGTGGTGGTGGTGGCGATTGTGGGCCTCTATCGCACAGGCAAATCC
TACCTGATGAACAAGCTGGCTGGGAAGAAAAAC---------------------------
GGCTTCTCTCTAGGCTCCACAGTGAAGTCTCACACCAAGGGAATCTGGATGTGGTGTGTG
CCTCATCCCAAGAAGCCAGAACACACCCTAGTTCTGCTCGACACTGAGGGCCTGGGAGAT
ATAGAGAAGGGTGACAATGAGAATGACTCCTGGATCTTTGCCTTGGCCATCCTCCTGAGC
AGCACCTTCGTGTACAATAGCATGGGAACCATCAACCAGCAGGCCATGGACCAACTTCAC
------TATGTGACAGAGCTGACAGATCGAATCAAGGCAAACTCCTCACCTGGTAACAAT
TCTGTA------GACGACTCAGCTGACTTTGTGAGCTTTTTTCCAGCATTTGTGTGGACT
CTCAGAGATTTCACCCTGGAACTGGAAGTAGATGGAGAACCCATCACTGCTGATGACTAC
TTGGAGCTTTCGCTAAAGCTAAGAAAAGGTACT------GATAAGAAAAGTAAAAGCTTT
AATGATCCTCGGTTGTGCATCCGAAAGTTCTTCCCCAAGAGGAAGTGCTTCGTCTTCGAT
TGGCCCGCTCCTAAGAAGTACCTTGCTCAC---CTAGAGCAGCTAAAGGAGGAAGAGCTG
AACCCTGATTTCATAGAACAAGTTGCAGAATTTTGTTCCTACATCCTCAGCCATTCCAAT
GTCAAGACTCTTTCAGGTGGCATTCCAGTCAATGGGCCTCGTCTAGAGAGCCTGGTGCTG
ACCTACGTCAATGCCATCAGCAGTGGGGATCTACCCTGCATGGAGAACGCAGTCCTGGCC
TTGGCCCAGATAGAGAACTCAGCCGCAGTGGAAAAGGCTATTGCCCACTATGAACAGCAG
ATGGGCCAGAAGGTGCAGCTGCCCACGGAAACCCTCCAGGAGCTGCTGGACCTGCACAGG
GACAGTGAGAGAGAGGCCATTGAAGTCTTCATGAAGAACTCTTTCAAGGATGTGGACCAA
ATGTTCCAGAGGAAATTAGGGGCCCAGTTGGAAGCAAGGCGAGATGACTTTTGTAAGCAG
AATTCCAAAGCATCATCAGATTGTTGCATGGCTTTACTTCAGGATATATTTGGCCCTTTA
GAAGAAGATGTCAAGCAGGGAACATTTTCTAAACCAGGAGGTTACCGTCTCTTTACTCAG
AAGCTGCAGGAGCTGAAGAATAAGTACTACCAGGTGCCAAGGAAGGGGATACAGGCCAAA
GAGGTGCTGAAAAAATATTTGGAGTCCAAGGAGGATGTGGCTGATGCACTTCTACAGACT
GATCAGTCACTCTCAGAAAAGGAAAAAGCGATTGAAGTGGAACGTATAAAGGCTGAATCT
GCA---------------GAAGCTGCAAAGAAAATGTTGGAGGAAATACAAAAGAAGAAT
GAGGAGATGATGGAACAGAAAGAGAAGAGTTATCAGGAACATGTG------AAACAATTG
ACTGAGAAGATGGAGAGGGACAGGGCCCAGTTAATGGCAGAGCAAGAGAAGACCCTCGCT
CTTAAACTTCAGGAACAGGAACGCCTTCTCAAGGAGGGATTCGAGAATGAGAGCAAGAGA
CTTCAAAAAGACATATGGGATATC
>Aotus nancymaae GBP2 XM_012464814
------------------------------------------------------------
------------------------------------------------------------
------------------------------------------------------------
------------------------------------------------------------
---------------------ATGGCTCCAGAGATTCACATGACAGGCCCAGTGAGCCTC
ATTGACAACACT---GAAGGGCAACTGGTGGTGAATCCAGAAGCTCTGAAGATCCTGTCT
GCAATTACACAGCCTGTGGTGGTGGTGGCGATTGTGGGCCTCTACCGCACAGGCAAATCC
TACTTGATGAACAGGCTGGCTGGGAAGAACAAG---------------------------
GGCTTCTCTCTGGGCTCCACAGTGAAATCTCACACCAAAGGAATCTGGATGTGGTGCGTG
CCTCATCCCAAGAAGCCAGGACACACCCTAGTTCTGCTTGACACTGAGGGCCTTGGAGAT
ATAGAGAAGGGTGACAATGAGAATGACTCCTGGATCTTTGCCCTGGCCATCCTCCTGAGC
AGCACCTTCGTGTACAATAGCATGGGAACCATCAACCAGCAGGCCATGGACCAATTGCAT
------TATGTGACAGAGCTGACAGATCGAATCAAGGCAAACTCCTCACCTGATAACACT
TATGTA------GAAGACTCAGCTGACTTTGTGAGCTTTTTTCCAGCATTTGTGTGGACT
CTTAGGGATTTCTCTCTGGAGCTGGAAACAGATGGAGAACCCATCACTCCCGATGACTAC
CTGGAGCTTTCACTGAAGCTAAGAAAAGGTACT------GATAAAAAAAGTAAAAGCTTT
AATGATCCTCGTTTGTGCATTCGAAAGTTCTTCCCCAAGAGGAAGTGCTTCACCTTCGAT
CGGCCCACTCGGAGGAAGTACCTTGCCCAC---TTGGAGCAGTTGAAGGAGGAAGATCTA
AACCCTGATTTCATAGAACAAGTTGCAGAATTTTGTTCCTACATCCTCAGCCATTCCAGT
GTCAAAACTCTCTCAGGTGGCATCACAGTCAATGGACCTCGTCTAGAGAGCCTGGTGACG
ACCTATGTCAGTGCCATCAGCAGCGGGGATCTGCCCTGCATGGAGAACGCAGTCCTGGCA
TTGGCCCAGTTAGAGAACTCAGCCTCAGTGGAAAAGGCTGTTGCCCACTACGACCAGCAG
ATGAACCAGAAGGTGCAGCTGCCCACGGAAACCCTCCAGGAGCTGCTGGACCTGCACAGG
GACAGTGAGAGGGAGGCCATTGAAGTCTTCATGAAGAACTCTTTCAAGGATGTGGACCAC
AAGTTCCAGAGGAAATTAGGGGCCCAGCTGGAAGCAAGGCGAGATGACTTTTGTAAGCAG
AATTCGAAAGCATCATCAGATTGTTGCATGGCTTTGCTTCAGGATATATTTGGCCCTTTA
GAAGAAGATGTCAAGCAGGGAATATTTTCTAAACCAGGAGGTTACCGTCTTTTTATTCAG
AAGCGGCAGGAGCTGAAGAATAAGTACTACCAGGTGCCAAGGAAGGGGATACAGGCTGAA
GAAGTGCTGAAAAAATACTTGGAGTCCAAGGAGGATGTGGCTGATTCACTTCTACAAACT
GATCAGTCACTCTCAGAAAAGGAAAAAGCGATTGAAGTGGAACGTATAAAGGCTGAATCT
GCA---------------GAAGCTGCAAAGAAAATGTTGGAGGAAATGCAAAAGAAGAAC
GAGCAGATGATGGAACAGAAAGAGAAGAGTTATCAGGAACATGTG------AAACAATTG
ACTGAGAAGATGGAGAGTGATAAGGCCCGGTTAATGGCGGAGCAAGAGAAGACCATCAAT
CTTAAACTTAAGGAACAGGAACGCCTTCTCAAAGAGGGATTCGAGAATGAGAGCAAGAGA
CTTCAGAAAGAGATACGAGATATC
>Colobus angolensis palliatus GBP2 XM_011956052
------------------------------------------------------------
------------------------------------------------------------
------------------------------------------------------------
------------------------------------------------------------
---------------------ATGGCTCCAGAGATTGACTTGCCGGGCCCAGTGAGCCTC
ATTGATAACACT---AAAGGGCAGCTGGTGGTGAATCCAGAAGCTCTGAAGATCCTATCT
GCAATTACGCAGCCTGTGGTGGTGGTGGCGATTGTGGGCCTCTATCGCACAGGCAAATCC
TACCTGATGAACAAGCTGGCAGGGAAGAAAAAT---------------------------
GGCTTCTCTCTGGGCTCCACAGTGAAGTCTCACACCAAGGGAATCTGGATGTGGTGTGTG
CCTCATCCCAAGAAGCCAGAACACACCCTAGTTCTGCTCGACACTGAGGGCCTGGGAGAT
GTAGAGAAGGGTGACAATGAGAATGACTCCTGGATCTTCGCTCTGGCTGTCCTCCTGAGC
AGCACCTTCGTGTACAATAGCATGGGAACCATCAACCAGCAGGCCATGGACCAACTTCAC
------TATGTGACAGAGCTGACAGATCGAATCAAGGCAAACTCCTCACCTGGTAACAAT
TCTGTA------GAAGACTCAGCTGACTTTGTGAGTTTTTTTCCAGCATTTGTGTGGACT
CTCAGAGATTTCACCTTGGAACTGGAAGTAGATGGAGAACCCATCACTGCTGATGACTAC
CTGGAGCTTTCACTAAAGCTAAGAAAAGGTACT------GATAAAAAAAGTAAAAGCTTT
AATGATCCTCGGTTGTGCATCCGAAAGTTCTTCCCCAACAGGAAGTGCTTCATCTTCGAT
TGGCCTGCTCAGAAGAAGTATCTTGCTCGC---CTGGAGCAGCTAAAGGAGGAAGAGCTG
AACCCTGATTTCATAGAACAAGTTGCAGAATTTTGTTCCTACATCCTCAGCCATTCCAAT
GTCAAGACTCTTTCAGGTGGCATTCCAGTCAATGGGCCTCGTCTAGAGAGCCTGGTGCTG
ACCTATGTCAATGCCATCAGCAGTGGCGATCTGCCCTGCATGGAGAACGCAGTCCTGGCC
TTGGCCCAGATAGAGAACTCAGCTGCAGTGCAAAAGGCTATTGCCCACTACGAACAGCAG
ATGGGCCAGAAGGTGCAGCTGCCCACGGAAACCCTCCAGGAGCTGCTGGACCTGCACAGG
GACAGTGAGAGAGAGGCCATTGAAGTCTTCATGAAGAACTCTTTCAAGGATGTGGACCAA
ATGTTCCAGAGGAAATTAGGGGCCCAGTTGGAAGCAAGGCGAGATGACTTTTGTAAGCAG
AATTCGAAAGCATCATCAGATTGTTGCATGGCTTTACTTCAGGATATATTTGGCCCTTTA
GAAGAAGATGTCAAGCAGGGAACATTTTCTAAACCAGGAGGTTACCGTCTCTTTATTCAG
AAGCAGCAGGAGCTGAAGAATAAGTACTACCAGGTGCCAAGGAAGGGGATACAGGCCGAA
GAGGTGCTGAAAAAATACTTGGAGTCCAAGGAGGATGTGGCTGATGCACTTCTACAGACT
GACCAGTCACTCTCAGAAAAGGAAAAAGCGATTGAAGTGGAACGTATAAAAGCTGAATCT
GCA---------------GAAGCTGCAAAGAAAATGTTGGAGGAAATACAAAAGAAGAAT
GAGCAGATGATGGAACAGAAAGAGAAGAGTTATCAGGAACATGTG------AAACAATTG
ACTGAGAAGATGGAGAGGGATAGGGCCCAGTTAATGGCAGAGCAAGAGAAGACCCTCGCT
CTTAAACTTCAGGAACAGGAACGCCTTCTCAAGGAGGGATTCAAGAATGAGAGCCAGAGA
CTTCAGAAGGAGATACGGGATATC
>Macaca mulatta GBP2 XM_001085895
------------------------------------------------------------
------------------------------------------------------------
------------------------------------------------------------
------------------------------------------------------------
---------------------ATGGCTCCAGAGATCAATTTGCCGGGCCCAGTGAGCCTC
ATTGATAACACT---AAAGGGCAGCTGGTGGTGAATCCAGAAGCTCTGAAGATCCTATCT
GCAATTACGCAGCCTGTGGTGGTGGTGGCAATTGTGGGCCTCTATCGCACAGGAAAATCC
TACCTGATGAACAAGCTGGCTGGGAAGAAAAAC---------------------------
GGCTTCTCTCTGGGCTCCACAGTGAGGTCTCACACCAAGGGAATCTGGATGTGGTGTGTG
CCTCATCCCAAGAAGCCAGAACACACCCTAGTTCTGCTCGACACTGAGGGCCTGGGAGAT
ATAGAGAAGGGTGACAATGAGAATGACTCCTGGATCTTCGCCCTGGCTGTCCTCCTGAGC
AGCACCTTCGTGTACAATAGCATGGGAACCATCAACCAGCAGGCCATGGACCAACTGCAC
------TATGTGACAGAGCTGACAGATCGAATCAAGGCAAACTCCTCACCTGGTAACAAT
TCTGTA------GAAGACTCAGCTGACTTTGTGAGTTTTTTTCCAGCATTTGTGTGGACT
CTCAGAGATTTCACCTTGGAACTGGAAGTAGATGGAGAACCCATCACTGCCGATGACTAC
CTGGAGCTTTCACTAAAGCTAAGACAAGGTACT------GATAAAAAAAGTAAAAGCTTT
AATGATCCTCGGTTGTGCATCCGAAAGTTCTTCCCCAACAGGAAGTGCTTCATCTTCGAT
TGGCCCGCTCAGAAGAAGTACCTTGCTCGC---CTGGAGCAGCTAAAGGAGGAAGAGCTG
AACCCTGATTTCATAGAACAAGTTGCAGAATTTTGTTCCTACATCCTCAGCCATTCCAAT
GTCAAGACTCTTTCAGGTGGCATTCCAGTCAATGGGCCTCGTCTAGAGAGCCTGGTGCTG
ACCTATGTCAATGCCATCAGCAGTGGGGATCTGCCCTGCATGGAGAACGCAGTCCTGGCC
TTGGCCCAGATAGAGAACTCAGCCGCAGTGGAAAAGGCTATTGCACACTATGAACAACAG
ATGGGCCAGAAGGTGCAGCTGCCCACGGAAACCCTCCAGGAGCTGCTGGACCTGCACAGG
GACAGTGAGAGAGAGGCCATTGAAGTCTTCATGAAGAACTCTTTCAAGGATGTGGACCAA
ACATTCCAGAGGAAATTAGGGGCCCAGTTGGAAGCAAGGCAAGATGACTTTTGTAAGCAG
AATTCCAAAGCATCATCAGATTGTTGCATGGCTTTACTTCAGGATATATTTGGCCCTTTA
GAAGAAGATGTCAAGCAGGGAACATTTTCTAAACCAGGAGGTTACCGTCTCTTTATTCAG
AAGCAGCAGGAGCTGAAGAAGAAGTACTACCAGGTGCCAAGGAAGGGGATACAGGCCGAA
GAGGTGCTGAAAAAATACTTGGAGTCCAAGGAGGATGTGGCTGACGCACTTCTACAGACG
GACCAGTCACTCTCAGAAAAGGAAAAAGCGATTGAAGTGGAACGTATAAAGGCTGAATCT
GCA---------------GAAGCTGCAAAGAAAATGTTGGAGGAAATACAAAAGAAGAAT
GAGCAGATGATGGAACAGAAAGAGAAGAGTTATCAGGAACATGTG------AAACAATTG
ACTGAGAAGATGGAGAGGGACAGGGCCCAGTTAATGGCAGAGCAAGAGAAGACCCTCGCT
CTTAAACTTCAGGAACAGGAACGCCTTCTCAAGGAGGGATTCAAGAATGAGAGCCAGAGG
CTTCAGAAAGAGATACGGGATATC
>Gorilla gorilla gorilla GBP2 XM_019026761
------------------------------------------------------------
------------------------------------------------------------
------------------------------------------------------------
------------------------------------------------------------
---------------------ATGGCTCCAGAGATCAACTTGCCGGGCCCACTGAGCCTC
ATTGATAACACT---AAAGGGCAGCTGGTGGTGAATCCAGAAGCTCTGAAGATCCTGTCT
GCAATTACGCAGCCTGTAGTGGTGGTGGCGATTGTGGGCCTCTATCGCACAGGCAAATCC
TACCTGATGAACAAGCTGGCTGGGAAGAAAAAC---------------------------
GGCTTCTCTCTAGGCTCCACAGTGAAGTCTCACACCAAGGGAATCTGGATGTGGTGTGTG
CCTCATCCCAAGAAGCCAGAACACACCCTAGTTCTGCTCGACACTGAGGGCCTGGGAGAT
ATAGAGAAGGGTGACAATGAGAATGACTCCTGGATCTTTGCCTTGGCCATCCTCCTGAGC
AGCACCTTCGTGTACAATAGCATGGGAACCATCAACCAGCAGGCCATGGACCAACTTCAC
------TATGTGACAGAGCTGACAGATCGAATCAAGGCAAACTCCTCACCTGGTAACAAT
TCTGTA------GACGACTCAGCTGACTTTGTGAGCTTTTTTCCAGCATTTGTGTGGACT
CTCAGAGATTTCACCCTGGAACTGGAAGTAGATGGAGAACCCATCACTGCTGATGACTAC
TTGGAGCATTCGCTAAAGCTAAGAAAAGGTACT------GATAAAAAAAGTAAAAGCTTT
AATGATCCTCGGTTGTGCATCCGAAAGTTCTTCCCCAAGAGGAAGTGCTTCGTCTTCGAT
TGGCCCGCTCCTAAGAAGTACCTTGCTCAC---CTAGAGCAGCTAAAGGAGGAAGAGCTG
AACCCTGATTTCATAGAACAAGTTGCAGAATTTTGTTCCTACATCCTCAGCCATTCCAAT
GTCAAGACTCTTTCAGGTGGCATTCCAGTCAATGGGCCTCGTCTAGAGAGCCTGGTGCTG
ACCTACGTCAATGCCATCAGCAGTGGGGATCTACCCTGCATGGAGAACGCAGTCCTGGCC
TTGGCCCAGATAGAGAACTCAGCCGCAGTGGAAAAGGCTATTGCCCACTATGAACAGCAG
ATGGGCCAGAAGGTGCAGCTGCCCACAGAAACCCTCCAGGAGCTGCTGGACCTGCACAGG
GACAGTGAGAGAGAGGCCATTGAAGTCTTCATGAAGAACTCTTTCAAGGATGTGGACCAA
ATATTCCAGAGGAAATTAGGGGCCCAGTTGGAAGCAAGGCGAGATGACTTTTGTAAGCAG
AATTCCAAAGCATCATCAGATTGTTGCATGGCTTTACTTCAGGATATATTTGGCCCTTTA
GAAGAAGATGTCAAGCAGGGAACATTTTCTAAACCAGGAGGTTACCGTCTCTTTACTCAG
AAGCTGCAGGAGCTGAAGAATAAGTACTACCAGGTGCCAAGGAAGGGGATACAGGCCAAA
GAGGTGCTGAAAAAATATTTGGAGTCCAAGGAGGATGTGGCTGATGCACTTCTACAGACT
GATCAGTCACTCTCAGAAAAGGAAAAAGCGATTGAAGTGGAACGTATAAAGGCTGAATCT
GCA---------------GAAGCTGCAAAGAAAATGTTGGAGGAAATACAAAAGAAGAAT
GAGGAGATGATGGAACAGAAAGAGAAGAGTTATCAGGAACATGTG------AAACAATTG
ACTGAGAAGATGGAGAGGGACAGGGCCCAGTTAATGGCAGAGCAAGAGAAGACCCTCGCT
CTTAAACTTCAGGAACAGGAACGCCTTCTCAAGGAGGGATTCGAGAATGAGAGCAAGAGA
CTTCAAAAAGACATATGGGATATC
>Pan troglodytes GBP2 XM_024346929
------------------------------------------------------------
------------------------------------------------------------
------------------------------------------------------------
------------------------------------------------------------
---------------------ATGGCTCCAGAGATCAACTTGCCGGGCCCAATGAGCCTC
ATTGATAACACT---AAAGGGCAGCTGGTGGTGAATCCAGAAGCTCTGAAGATCCTATCT
GCAATTACGCAGCCTGTGGTGGTGGTGGCGATTGTGGGCCTCTATCGCACAGGCAAATCC
TACCTGATGAACAAGCTGGCTGGGAAGAAAAAC---------------------------
GGCTTCTCTCTAGGCTCCACAGTGAAGTCTCACACCAAGGGAATCTGGATGTGGTGTGTG
CCTCATCCCAAGAAGCCAGAACACACCCTAGTTCTGCTCGACACTGAGGGCCTGGGAGAT
ATAGAGAAGGGTGACAATGAGAATGACTCCTGGATCTTTGCCTTGGCCATCCTCCTGAGC
AGCACCTTCGTGTACAATAGCATGGGAACCATCAACCAGCAGGCCATGGACCAACTTCAC
------TATGTGACAGAGCTGACAGATCGAATCAAGGCAAACTCCTCACCTGGTAATAAT
TCTGTA------GACGACTCGGCTGACTTTGTGAGCTTTTTTCCAGCATTTGTGTGGACT
CTCAGAGATTTCACCCTGGAACTGGAAGTAGATGGAGAACCCATCACTGCTGATGACTAC
TTGGAGCTTTCGCTAAAGCTAAGAAAAGGTACT------GATAAAAAAAGTAAAAGCTTT
AACGATCCTCGGTTGTGCATCCGAAAGTTCTTCCCCAAGAGGAAGTGCTTCGTCTTCGAT
TGGCCCGCTCCTAAGAAGTACCTTGCTCAC---CTAGAGCAGCTAAAGGAGGAAGAGCTG
AACCCTGATTTCATAGAACAAGTTGCAGAATTTTGTTCCTACATCCTCAGCCATTCCAAT
GTCAAGACTCTTTCAGGTGGCATTCCAGTCAATGGGCCTCGTCTAGAGAGCCTGGTGCTG
ACCTACGTCAATGCCATCAGCAGTGGGGATCTACCCTGCATGGAGAACGCAGTCCTGGCC
TTGGCCCAGATAGAGAACTCAGCCGCAGTGGAAAAGGCTATTGCCCACTATGAACAGCAG
ATGGGCCAGAAGGTGCAGCTGCCCACAGAAACCCTCCAGGAGCTGCTGGACCTGCACAGG
GACAGTGAGAGAGAGGCCATTGAAGTCTTCATGAAGAACTCTTTCAAGGATGTGGACCAA
ATGTTCCAGAGGAAATTAGGGGCCCAGTTGGAAGCAAGGCGAGATGACTTTTGTAAGCAG
AATTCCAAAGCATCGTCAGATTGTTGCATGGCTTTACTTCAGGATATATTTGGCCCTTTA
GAAGAAGATGTCAAGCAGGGAACATTTTCTAAACCAGGAGGTTACCGTCTCTTTACTCAG
AAGCTGCAGGAGCTGAAGAATAAGTACTACCAGGTGCCAAGGAAGGGGATACAGGCCAAA
GAGGTGCTGAAAAAATATTTGGAGTCCAAGGAGGATGTGGCTGATGCACTTCTACAGACT
GATCAGTCACTCTCAGAAAAGGAAAAAGCGATTGAAGTGGAACGTATAAAGGCTGAATCT
GCA---------------GAAGCTGCAAAGAAAATGTTGGAGGAAATACAAAAGAAGAAT
GAGGAGATGATGGAACAGAAAGAGAAGAGTTATCAAGAACATGTG------AAACAATTG
ACTGAGAAGATGGAGAGGGACAGGGCCCAGTTAATGGCAGAGCAAGAGAAGACCCTCGCT
CTTAAACTTCAGGAACAGGAACGCCTTCTCAAGGAGGGATTCGAGAATGAGAGCAAGAGA
CTTCAAAAAGACATATGGGATATC
>Tupaia glis GBP2 MK214686
------------------------------------------------------------
------------------------------------------------------------
------------------------------------------------------------
------------------------------------------------------------
---------------------ATGGCCTCAGCAGACTTCATGCCAGGCCCAGTGTGTCTC
ATTGAGAACACT---GAAGGGCAGCTAGTGGCCAATCAGGATGCTCTGAATATCCTGTCC
GCTATTACACAGCCTGTCGTGGTGGTGGCTATTGCGGGCTCCTCCCGCACAGGCAAATCC
TACCTGATGAACAGGCTGGCTGGGGAAAAAGAG---------------------------
GGCTTCTCTTTGGGATCCACAATGCAGTCTCACACCAAGGGAATCTGGATGTGGTGTATG
CCTCATCCCAAGAAGCCAAACCACACCTTGGTTCTGCTTGACACAGAGGGCCTGGGAGAT
GTAGAGAAGGGTGACAACCAGAATGACTCCTGGATTTTTGCCCTGGCAATCCTTCTGAGC
AGCACCTTTGTATACAATAATACGGGAACTATCGACCAGCAGGCCATGGACAAACTACAC
------TATGTGACAGAACTGTCAGATCAAATCAGAGCAAAATCTTCACCTAATGATAGT
AAGGTA------GACGACTCAGACAACTTTGTGAGCTTCTTTCCAGTTTTTGTGTGGACT
TTGAGAGATTTCTGCCTGGACCTAGAAGTAAATGGACAACCCATCACTGCTGATGAGTAC
CTAGAGCGGTCACTGAAGCTAAAACAAGAAACT------GATCCAAAAAGCAAAAGCTTT
AATGAGGCCCGACTGTGCATCCAAAAGTTCTTCCCAAAGACAAAGTGCTTTGTATTCGAT
CGGCCTACTCAGAGGAAATACCTTAAACAT---CTGGGGCAGCTACAGGACAAAGATCTG
AACCCTGAATTCACAGAACAAGTTGCAGAATTCTGTTCCTATATCCTAAGCCAATCCAGT
GCCAAAACGATCTCGGGTGGCATCACTGTCAACGGACCCCGTCTACGGAGCCTGGTGCAG
ACCTTTGTTAATTCCATCAGCAGTGGAGACCTGCCCTGCATGGAAAATGCAGTCCTAGCC
ATGGCTGAAAAACAGAACTCAGCTGCAGTGCAGAAGGCCATTGCCCACTATGACCAGCAG
ATGGGCCAGAAGGTGCAGCTACCCACAGAAACTGTCCAGGAGCTGCTGGACCTGCACATG
GCCAGTGAGAGAGAGGCCATCAAAATCTTCATGAAGAATGCTTTCAAGGATGTGGACCAT
TCATTTCAAAAGTTACTGAGGGACCAGCTGGAAGCAAAGCGCGATGACTTCTATAACCAG
AATATGAAAGTATCATCAGACTGTTGCAAGGCTTTACTTCAGGATATTTTTGGTCCTCTT
GAAGAAGATGTGAAGCAGGGGACATTCTCTAAACCAGGAGGTTACCATCTCTTTATTCAG
AAGATAAAGGAGCTGAAGGAAAAATACTATCAGGTACCCAAAAAGGGAATACAGGCAGAA
GAGATGCTGATAGAATACTTGCAGTCCAAGGAGGATTTGGCAGTTGGACTTGTGCAGAAT
GACCAGTCACTCACAGAAAAGGAAAAAGAGATTGAAGTGCAATGCATAAAGTCTGAATCT
GCA---------------GAAGCTGCAAATAAAATGTTGTTGGAAACAAAAAAGAAAAAT
GAGGAAATGATCAAACATAAAGATAAGAGTTTTCAGGAACATCTG------AAACAATTG
ACTGAGAGGATGGAGAAGGAGAAGGCCCAGTTAATGGCAGAGCAACAGAGGATCTTAGAT
CTTAAACTTAAGGAACAGACCCAAATTCTCGAGGAGATAGGGAAACGGATGAATGAACTT
CATAGAGACTTGCGGTATAGC---
>Gbp2 consensus
------------------------------------------------------------
------------------------------------------------------------
------------------------------------------------------------
------------------------------------------------------------
---------------------ATGGCCTCAGAGATCCACATGCCGGAACCCATGTGCCTC
ATTGAGAACACT---GAGGAGCAGCTAGTGGTCAACCAGGAGGCTCTGGGGATCCTGTCT
GCCATCAAACAGCCTGTGGTGGTGGTGGCAATCGTGGGCCTCTACCGCACAGGCAAATCC
TACCTGATGAACAAGCTGGCTGGGAAGAAGACA---------------------------
GGCTTCTCCCTGGGCTCCACTGTGCAGTCTCACACCAAGGGCATCTGGATGTGGTGTGTG
CCTCATCCCCAGAAGGCAGGGCAAACCCTAGTTCTGCTTGACACTGAGGGCCTTGAAGAT
GTTGAGAAGGGTGACAACCAGAATGACTGCTGGATCTTTGCCTTGGCAGTCCTCCTCAGC
AGCACCTTCATCTACAACAGCATAGGAACCATCAACCAGCAGGCCATGGACCAGCTGCAC
------TATGTGACAGAGCTGACTGATCTTATCAAATCAAAGTCATCACCTGATCAGAGT
GGGATA------GACGACTCAGCTAACTTTGTGGGCTTCTTTCCAACCTTTGTGTGGGCT
CTGAGAGATTTCTCCCTGGAGCTGGAAGTTAATGGAAAACCTATCACTGCTGATGAGTAC
CTGGAGCATTCACTGACCCTGAAAAAAGGAGCT------GATAAGAAAACTAAAAGCTTT
AATGAGCCTCGACTGTGCATCAGGAAGTTCTTTCCAAAGAGGAAGTGCTTCATCTTTGAC
AGGCCTGCTCAGAGGAAGCAACTTTCCAAA---CTAGAGACTCTGCGGGAGGAGGAGCTG
AGTAGTGAATTTGTAGAACAAGTTGCAGAATTCACCTCATACATCTTCAGCTATTCTGCT
GTCAAGACTCTGTCTGGTGGCATCATAGTCAATGGGCCACGTCTAAAGAGCCTGGTGCAG
ACCTATGTCAGTGCCATCAGCAGTGGAGAACTCCCCTGCATGGAGAATGCTGTCCTGACT
TTGGCCCAGATAGAGAACTCAGCTGCAGTGCAAAAGGCCATCACCTACTATGAAGAACAG
ATGAATCAGAAGGTCCAGATGCCCACAGAAACCCTCCAGGAGCTGCTGGACCTGCACAGG
CCCATTGAGAGTGAGGCCATTGAGGTCTTCATGAAGAATTCTTTCAAGGATGTAGACCAA
AAGTTCCAGACAGAATTAGGGAACCTGCTGGTAGCCAAGCGAGATGCCTTTGTTAAGAAG
AACATGGACGTGTCATCAGCTCGTTGCTCAGATTTGCTGGAGGATATTTTTGGACCTCTG
GAAGAAGAAGTAAAACAGGGGACATTTTCTAAACCAGGAGGTTACTACCTCTTTCTTCAA
AAGAAACAAGAGCTAGAGAAAAAGTATAACCAGGCTCCTGGAAAGGGGCTCCAGGCAGAA
GCGATGCTGAAAAAGTACTTTGAGTCCAAGGAAGATGTTGTTGAAACACTTCTAAAGACG
GATCAGTCACTCACAGAAGCAGCAAAGGAGATTGAAGTGGAACGTATAAAGGCTGAAGCT
GCT---------------GAAGCTGCAAACAGAGAGTTAGAAGAGAAGCAGAAGAAGTTT
GAGCTGATGATGCAGCAGAAGGAAAAGAGTTACCAGGAGCACGTG------AAACAGCTG
ACTGAGAAGATGAAGGAGGAACGGAAAAAGTTAATAGCAGAACAGGAAAAAATCATAGCT
CTTAAACTTCAGGAACAGGAAAAACTTCTCAAGGAAGGATTCGAGAATGAGAGCAAGAAA
CTTCATCAAGAGATTGAGAACATG
>Mus musculus GBP2 NM_010260 (Gbp2)
------------------------------------------------------------
------------------------------------------------------------
------------------------------------------------------------
------------------------------------------------------------
---------------------ATGGCCTCAGAGATCCACATGTCGGAACCCATGTGCCTC
ATTGAGAACACT---GAGGCTCAACTAGTGATCAACCAGGAGGCTCTGAGGATCCTGTCT
GCCATTACACAGCCTGTGGTGGTGGTGGCAATCGTGGGCCTCTACCGCACAGGCAAATCC
TACCTGATGAACAAGCTAGCTGGGAAGAGGACA---------------------------
GGCTTTTCCCTGGGCTCCACTGTGCAGTCTCACACCAAGGGCATCTGGATGTGGTGTGTG
CCTCACCCCAAGAAGGCAGGGCAAACCCTGGTTCTGCTTGACACTGAGGGCCTTGAAGAT
GTTGAGAAGGGTGACAACCAGAATGACTGCTGGATCTTTGCTTTGGCAGTCCTCCTCAGC
AGCACCTTCATCTACAACAGCATAGGAACCATCAACCAGCAGGCCATGGACCAGCTGCAC
------TATGTGACGGAGCTAACTGATCTTATCAAGTCAAAGTCATCACCTGACCAGAGT
GGGGTA------GACGATTCCGCTAACTTTGTGGGCTTCTTTCCAACCTTTGTGTGGACT
CTGAGAGATTTCTCCCTCGAGCTGGAGGTTAACGGAAAACCCGTCACTTCTGATGAGTAC
CTGGAACATTCCCTGACCCTGAAAAAAGGAGCT------GATAAGAAAACTAAAAGCTTT
AATGAGCCGCGACTGTGCATCAGGAAATTCTTTCCAAAGAGGAAGTGCTTCATCTTTGAC
AGGCCTGCTCAGAGGAAGCAACTTAGCAAA---CTGGAGACTCTGCGGGAGGAGGAGCTG
TGTGGTGAATTTGTAGAACAAGTTGCAGAATTCACCTCATACATCTTGAGCTACTCTTCT
GTCAAGACTCTGTGTGGTGGCATCATAGTCAATGGGCCACGTCTAAAGAGCCTGGTGCAG
ACCTATGTTGGTGCCATCAGCAATGGGTCTCTCCCCTGCATGGAGAGTGCTGTGCTGACT
TTGGCCCAGATAGAGAACTCAGCAGCAGTGCAAAAGGCCATCACCCACTATGAAGAACAG
ATGAATCAGAAGATTCAGATGCCCACAGAAACCCTCCAGGAGCTCCTGGATCTGCACAGG
CCAATTGAGAGTGAGGCCATTGAGGTCTTCCTGAAGAATTCTTTCAAGGATGTAGACCAA
AAGTTCCAGACAGAATTAGGGAACCTGCTGGTAGCCAAGCGAGATGCCTTTATCAAGAAG
AACATGGATGTCTCATCAGCTCGTTGCTCAGACTTGCTGGAGGATATTTTTGGACCCCTG
GAAGAAGAAGTAAAATTAGGGACATTTTCTAAACCAGGAGGTTACTACCTCTTCCTTCAA
ATGAGACAAGAGCTAGAGAAAAAGTATAACCAGGCTCCTGGGAAGGGGCTCCAGGCAGAA
GCGATGCTGAAAAACTACTTTGATTCCAAGGCAGATGTTGTTGAAACACTTCTACAGACG
GATCAGTCACTCACAGAGGCAGCAAAGGAGGTAGAAGAGGAACGTACGAAGGCTGAAGCT
GCT---------------GAAGCTGCAAACAGAGAGTTAGAAAAGAAGCAGAAGGAGTTC
GAGCTGATGATGCAGCAGAAGGAAAAGAGTTACCAGGAGCATGTG------AAGAAGCTG
ACTGAGAAGATGAAAGACGAACAGAAACAGTTATTAGCAGAACAGGAAAACATCATAGCT
GCTAAACTTCGGGAACAGGAAAAATTTCTTAAGGAAGGATTCGAGAATGAGAGCAAAAAA
CTTATTCGAGAGATTGATACCCTG
>Mus caroli GBP2 XM_029475563 (Gbp2)
------------------------------------------------------------
------------------------------------------------------------
------------------------------------------------------------
------------------------------------------------------------
---------------------ATGGCCTCAGAGATCCACATGTCGGAACCCATGTGCCTC
ATTGAGAACACT---GAAGCTCAACTAGTGATCAACCAGGAGGCTCTGAGGATCCTCTCT
GCCATTACACAGCCTGTGGTGGTGGTGGCAATCGTGGGCCTCTACCGCACAGGCAAATCC
TACCTGATGAACAAGCTGGCTGGGAAGAGGACA---------------------------
GGCTTCTCCCTGGGCTCCACTGTGCAGTCTCACACCAAGGGCATCTGGATGTGGTGTGTG
CCTCACCCCAAGAAGGCAGGGCAAACCCTGGTTCTGCTTGACACTGAGGGCCTTGAAGAT
GTTGAGAAGGGTGACAACCAGAATGACTGCTGGATCTTTGCCTTGGCCGTCCTCCTCAGC
AGCACTTTCATCTACAACAGCATAGGAACCATCAACCAGCAGGCCATGGACCAGCTGCAC
------TATGTGACAGAGCTGACTGATCTCATCAAGTCAAAGTCATCACCTGATCAGAGT
GGGATA------GATGATTCCGCTAACTTTGTGGGCTTCTTTCCAACCTTTGTGTGGACT
CTGAGAGATTTCTCCCTCGAGCTGGAGGTTAACGGAAAACCCATCACTTCTGATGAGTAC
CTGGAACATTCACTGACCCTGAAAAAAGGAGCT------GATAAGAAAACTAAAAGCTTT
AATGAGCCTCGACTGTGCATCAGGAAATTCTTTCCAAAGAGGAAGTGCTTCATCTTTGAC
AGGCCTGCTCAGAAGAAGCAACTTAGCAAA---CTGGAGACTCTGCGGGAGGAGGAGCTG
TGTCGTGAATTTGTAGAACAAGTTGCAGAATTCACCTCATACATCTTGAGCTACTCTTCT
GTCAAGACTCTGTCTGGTGGCATCATAGTCAACGGGCCACGTCTAAAGAGCCTGGTGCAG
ACCTATGTTGGTGCCATCAGCAGCGGGTCTCTCCCCTGCATGGAGAATGCTGTGCTGACT
TTGGCCCAGATAGAGAACTCAGCTGCAGTGCAAAAGGCCATCACCCACTATGAAGAACAG
ATGGATCAGAAGATCCACATGCCCACAGAAACCCTCCAGGAGCTGCTGGACCTGCACAGC
CCAATTGAGAGTGAAGCCATTGAGGTCTTCCTGAAGAATTCTTTCAAGGATGTAGACCAA
AAGTTCCAGACAGAATTAGGGAACCTGCTGGTAGCCAAGCGAGATGCCTTTATTAAGAAG
AATATGGATGTCTCATCAGCTCGTTGCTCAGACTTGCTGGAGGATATTTTTGGACCCCTG
GAAGAAGAAGTAAAATTAGGGACATTTTCTAAACCAGGAGGTTACTACCTCTTCCTTCAA
ATGAGACAAGAGCTAGAGAAAAAATATAACCAGGCTCCTGGGAAGGGGCTCCAGGCAGAA
GCGATGCTGAAAAAGTACTTTGATTCCAAGGCAGATGTTGTTGAAACACTTCTACAGACG
GATCAGTCACTCACAGAGGCAGCAAAGGAGGTAGAAGAGGAACGTGCGAAGGCTGAAGCT
GCT---------------GAAGCTGCAAACAGAGAGTTAGAAAAGAAGCAGAAGGAGTTC
GAGCTGATGATGCAGCAGAAGGAAAAGAGTTACCAGGAGCACGTG------AAGAAGCTG
ACTGAGAAGATGAAAGAGGAACAGGAAAAGTCATTAGCAGAACAGGAAGCCATCATAGCT
GCTAAACTTCAGGAACAGGAAAAATTTCTTAAGGAAGGATTCGAGAAGGAGAGCAAAAAA
CTTATTCAAGAGATTGATACCCTG
>Peromyscus maniculatus bairdii GBP2 XM_042280029 (Gbp2)
------------------------------------------------------------
------------------------------------------------------------
------------------------------------------------------------
------------------------------------------------------------
---------------------ATGGCTTCAGAAATCCACATGCCAGGCCCAGTGTGCCTC
ATCGAGAACTCT---GACCAGCAGTTGGTGGCCAACCAGGAAGCACTGGAGATCCTGTCT
GCTATCAAGCAGCCTGTGGTGGTGGTAGCAATAGTGGGCCTCTACCGCACAGGAAAATCC
TACCTGATGAACAAGCTGGCTGGAAAGCAGAAT---------------------------
GGCTTCTCTCTGGGTTCCACGGTGCAGTCTCACACCAAGGGGATCTGGATGTGGTGTGTG
CCTCATCCCCAGAAGCCAGGACACACCCTAGTTCTTCTTGATACTGAGGGCCTGGAAGAC
ATAGAGAAGGGAGACAACCAGAATGACTGCTGGATCTTTGCCTTGTCAGTCCTCCTCAGC
AGCACCTTCATCTACAACAGCATAAGAACTATCAACCAGCAGGCCATGGGCCAACTGCAC
------TATGTCACAGAACTGAGTAATCTAATCAAATCAAAGTCGTCACCTGAGCAGAGT
AATTTA------GATGACTCAGCTACCTTTGTGGGCTTCTTTCCAACCTTTGTGTGGACT
CTGAGGGATTTCCATCTGGACCTTGAAGTTAATGGAAAACCTGTCACTGCTGATGAGTAC
CTGGAGAATGCACTGGGTCTGAAAACAGGAACT------GATGAGAAAACTAAAAGCTTT
AATGAGCCTCGGCTATGCATCAGGAAGTTCTTCCCAAAGAGGAGGTGCTTTGTCTTTGAC
AGGCCTGCTCAGAGGAAGTATCTTTCCAAA---CTAGAAACACTTAGAGAGGAAGACCTG
AGTGATGAATTTGTGGAACAAGTTGCAGAATGCACCTCATACATCTTCAGCTCTTCTGAT
GTCAAGACTCTGTCTGGTGGCATCACAGTCAATGGGCCACGTCTACAGAACCTGGTGCTG
ACCTATGTCAATGCCATCAGAAGTGGAGAACTACCCTGCATGGAGAATGCTGTCCTGACT
TTGGCTCAGACAGAGAACTCAGCTGCAGTGCAAAAGGCCATTAAGCACTATGAAGAACAG
ATGAACCAGAAGGTTCAGCTGCCCGTGGAAACCCTCCAGGAGCTACTGGACCTGCACAGG
CCCATTGAGAGTGAGGCCATTGAAGTCTTCATGAAGAATTCTTTCAATGATGTAGATCAC
AAGTTCCAGAAGGAATTAGGGGCCCTGCTGGATGCCAAGCTAGATGCCTTTGTTAAAAAG
AACATAGACGTGTCATCAGCTCGTTGCTCAGATTTGCTGAAGGAGATCTATGGTCCTCTG
GAAGAAGAAGTGAAGCAGGGGACATTCTCTAAACCAGGAGGTTACTACCTCTATCTTCAA
AGAAAACAAGAGCTGGGGAAAAAGTATAACCAGGCTCCTGGAAAAGGGCTCCAGGCTGAA
GAGATGCTGAAAAAGTACTTTGAGTCCAAGGAGGATGTGGCTGAAACACTTCTAAAGACA
GATCAGTCACTCACAGAAAAGGAAAAGGAGATTGAAGTGGGCCCTATAAAGGCTGAA---
------------GCTGCGGAAGCTGCAAACAGAGAACTGAAGGAAATGCAAGAGAAGCTT
GAGCTGATGATGGAAGAGAAGGAAAGGAGTTACCAGGAGCATATG------AAACAGCAG
AAGGAGAAGATGGAGAAGGAACAGGAAGCGATGAAGGCAGAACAACAAAGAATCATATCC
CTTAAACTTCAGGAACAGGAACGGCTTCTCAATGAAGGATTTGCGAATGAGAGCAGGAAA
CTTCTTCAAGAGATCATGGACATC
>Mastomys coucha GBP2 XM_031375696 (Gbp2)
------------------------------------------------------------
------------------------------------------------------------
------------------------------------------------------------
------------------------------------------------------------
---------------------ATGGCCTCAGAGATCCACATGTTGGAACCCATATGCCTC
ATTGAGAACACT---GAGGCTCAACTAGTGATCAACCAGGAGGCTCTGAGGATCCTGTCT
AGCATCAACCAGCCTCTGGTCGTGGTGGCGATCGTGGGTCTCTACCGCACAGGCAAATCC
TACCTGATGAACAAGCTGGCTGGGAAGCGAACA---------------------------
GGCTTCTCCCTGGGCTCCACTGTGCAGTCTCACACCAAGGGCATCTGGATGTGGTGTGTG
CCCCACCCAAAGAAGGCGGGGCAAACCCTGGTTCTGCTTGACACTGAGGGCCTGGAAGAT
GTTGAGAAGGGTGACAACCAGAACGACTGCTGGATCTTTGCCTTGGCAGTCCTCCTCAGC
AGCACCTTCATCTACAACAGCATAGGAACCATCAACCAGCAGGCCATGGACCAGCTGCAC
------TATGTGACAGAGCTGACTGATCTTATCAAGTCAAAGTCATCCCCTGATCAGAGT
GGGATA------GAAGATTCTGCTAACTTTGTGGGTTTCTTTCCGACTTTCGTGTGGGCT
CTGAGAGATTTCTCCCTGGAGCTGGAAGTTAATGGAAAACCTATCACTGCTGATGAGTAC
CTGGAGCATTCATTGACCCTGAAAAAAGGAGCT------GATAAGAAAACTAAAAACTTT
AATGAGCCTCGACTGTGTATCAGGAAGTTCTTTCCAAAGAGGAAGTGCTTCATCTTTGAC
CGACCCGCTCAGAGGAAGCAACTTAGCATA---CTGGAGACTCTGCCAGAGAAGGAGCTG
TGTCGTGAATTTGTAGAACAAGTTGAAGAATTCACTTCATACATCTTCAGCTACTCTGCT
GTCAAGACTCTGTCTGGTGGGATCATAGTCAACGGGCCACGTCTAAAGAGCCTGGTGCAG
ACCTATGTCAGTGCTATCTGCAGTGGGTCTCTCCCCTGCATGGAGAACGCTGTGCTGACT
TTGGCCCAGATAGAGAACTCAGCTGCAGTGCAAAAGGCCTTAACCTACTATGAAGAACAG
ATGAATCAGAAGCTCCAGATGCCCACAGAAACCCTCCAGGAGCTGCTGGACCTGCATAGG
CCAATTGAGAGTGAGGCTATTGACGTCTTCCTGAAGAATTCTTTCAAGGATGTAGACCAA
AAGTTCCAGACAGAATTAGGGAACCTGCTTGTGGCAAAGCGAGATGCCTTTGTTAAGAAG
AACTTGGACGTCTCATCAGCTCGTTGCTCAGACTTGCTGGACGATATCTTTGGACCTCTG
GAAGAAGAAGTAAAACAAGGAACATTTTCTAAACCTGGAGGTTATTACCTCTTCCTTCAG
ATGAAGAAAGAGCTAGAAAAAAAGTATAACCAGGCTCCTGGGAAGGGGCTCCAGGCAGAA
GCGATGCTGAAAAAGTACTTTGAGTCCAAGGAAGATGTTGTTGAAACCCTTCTAAAGACG
GATCAGTCACTCACAGAGGCAGCAAAGGAGGTCGAAGAGGAACGTATAAAGGCTGAAGCT
GCT---------------GAAGCTGCAAACAGAGAGTTAGAAGACAAGCAGAAGAAGTTT
GAGCTGATGATGCGGGAGAAGGAACAGAGCTACCAGGAGCACGTG------AGACAGCTC
ACTGAGAAGATGAAGGAGGAACGAAAAATGTTTATAGAAGAACAGGACAGGATCATAGCT
GCTAAACTTCGGGAACAGGAAAAATTTCTCAAGGAAGGATTCGAGAATGAGAGCAGAAAA
CTTCGTCGAGAGATTGACCACGTG
>Rattus norvegicus GBP2 NM_133624 (Gbp2)
------------------------------------------------------------
------------------------------------------------------------
------------------------------------------------------------
------------------------------------------------------------
---------------ATGGACATGGCCTCGGAGATCCACATGTTACAACCCATGTGCCTC
ATTGAGAACACT---GAGGCTCACCTAGTGATCAACCAGGAGGCTCTGAGGATTTTGTCT
GCCATCAACCAGCCTGTGGTGGTGGTGGCAATCGTGGGCCTCTACCGCACAGGCAAATCC
TACCTGATGAACAAATTGGCTGGGAAGAGAACA---------------------------
GGCTTCTCCCTGGGCTCCACTGTGCAGTCTCACACCAAGGGCATCTGGATGTGGTGTGTG
CCTCACCCCAAGAAGGCAGGGCAAACCCTAGTTCTGCTTGACACCGAGGGCCTTGAAGAT
GTTGAGAAGGGAGACAACCAGAACGACTGCTGGATCTTTGCCTTGGCAGTCCTCCTCAGC
AGCACCTTCGTCTACAACAGCATGGGAACCATCAACCAGCAGGCCATGGACCAGCTGCAT
------TATGTGACAGAGCTGACTGATCTTATCAAGTCAAAGTCATCACCTGATCAGAGT
GGGATA------GACGACTCTGCTAACTTTGTGGGCTTCTTTCCAACCTTTGTGTGGGCT
CTGAGAGATTTCTCCCTGGAGTTGGAAGTCAATGGAAAACTTGTCACTCCTGATGAGTAC
CTGGAGCATTCGCTGACCCTGAAGAAAGGAGCT------GATAAGAAAACTAAAAGCTTT
AATGAGCCTCGACTGTGCATCAGGAAATTCTTTCCGAAGAGGAAGTGTTTCATCTTTGAC
AGACCTGCTCTGAGGAAGCAACTCTGCAAA---CTGGAGACTCTGGGGGAGGAGGAGCTG
TGTAGTGAGTTTGTAGAACAAGTTGCAGAATTCACCTCGTATATCTTCAGTTACTCTGCT
GTCAAAACTCTGTCTGGTGGCATCATAGTCAATGGGCCACGTCTAAAGAGCCTGGTGCAG
ACCTATGTTGGTGCCATCAGCAGTGGGTCTCTCCCCTGCATGGAGAGTGCAGTCCTGACT
TTGGCCCAGATAGAGAACTCAGCTGCAGTACAAAAGGCCATCACCCACTATGAAGAACAG
ATGAATCAGAAAATCCAGATGCCCACAGAAACCCTCCAGGAGCTGCTAGACCTGCACAGG
CTGATTGAGAGGGAGGCCATTGAGATCTTCCTAAAGAATTCTTTCAAGGATGTAGACCAG
AAGTTCCAGACAGAATTAGGGAACCTGCTGATATCAAAGCGAGATGCCTTTATTAAGAAG
AACTCGGATGTATCATCAGCTCATTGTTCAGATCTGATAGAGGATATTTTTGGACCTCTG
GAAGAAGAAGTAAAACAAGGGACATTTTCCAAACCAGGAGGTTACTTCCTCTTCCTTCAG
ATGAGACAAGAGCTAGAGAAGAAGTATAACCAGGCTCCTGGGAAGGGGCTCGAGGCAGAA
GCGGTGCTGAAAAAGTACTTTGAGTCCAAGGAAGACATTGTTGAAACACTTCTAAAGACG
GATCAGTCACTCACGGAGGCAGCAAAGGAGATTGAAGTGGAACGGATTAAGGCTGAAACT
GCT---------------GAAGCTGCAAACAGAGAGTTAGCAGAGAAGCAGGAGAAGTTT
GAGCTGATGATGCAGCAGAAGGAAGAGAGTTACCAGGAGCACGTG------AGACAGCTG
ACTGAGAAGATGAAGGAGGAACAGAAAAAGTTAATAGAAGAACAGGACAACATCATAGCT
CTTAAACTTCGGGAACAGGAAAAATTTCTCAGGGAAGGATACGAGAACGAGAGCAAGAAA
CTTCTTCGAGAGATTGAGAACATG
>Rattus rattus GBP1 XM_032897242 (Gbp2)
------------------------------------------------------------
------------------------------------------------------------
------------------------------------------------------------
------------------------------------------------------------
---------------ATGGACATGGCCTCGGAGATCCACATGTTGCAACCCATGTGCCTC
ATTGAGAACACT---GAGGCTCACCTAGTGATCAACCAGGAGGCTCTGAGGATCTTGTCT
GCCATCAACCAGCCTGTGGTGGTGGTGGCAATCGTGGGCCTCTACCGCACAGGCAAATCG
TACCTGATGAACAAATTGGCTGGGAAGAGAACA---------------------------
GGCTTCTCCCTGGGCTCCACTGTGCAGTCTCACACCAAGGGCATCTGGATGTGGTGTGTG
CCTCACCCCAAGAAGGCAGGGCAAACCCTAGTTCTGCTTGACACCGAGGGCCTTGAAGAT
GTTGAGAAGGGAGACAACCAGAACGACTGCTGGATCTTTGCCTTGGCCGTCCTCCTCAGC
AGCACCTTCGTCTACAACAGCATGGGAACCATCAACCAGCAGGCCATGGACCAGCTGCAT
------TATGTGACAGAGCTGACTGATCTCATCAAGTCAAAGTCATCACCTGATCAGAGT
GGGATA------GACGACTCTGCTAACTTTGTGGGCTTCTTTCCAACCTTTGTGTGGGCT
CTGAGGGATTTCTCCCTGGAGTTGGAAGTCAATGGAAAACTTGTCACTCCTGATGAGTAC
CTGGAGCACTCGCTGACCCTGAAAAAAGGAGCT------GATAAGAAAGCTAAAAGCTTT
AATGAGCCTCGACTGTGCATCAGGAAATTCTTTCCGAAGAGGAAGTGTTTCATCTTTGAC
AGGCCTGCTCCGAGGAAGCAACTCTGCAAA---CTGGAGACTCTGGGGGAGGAGGAGCTG
TGTAGTGAGTTTGTAGAACAAGTTGCAGAATTCACCTCGTATATCTTCAGTTACTCTGCT
GTCAAAACTCTGTCTGGTGGCATCATAGTCAATGGGCCACGTCTAAAGAGCCTGGTGGAA
ACCTATGTTGATGCCATCAGCAGTGGGTCTCTCCCCTGCATGGAAAGCGCAGTCCTGACT
TTGGCCCAGATAGAGAACTCAGCTGCAGTACAAAAGGCCATCACCCACTATGAAGAACAG
ATGAATCAGAAAATCCAGATGCCCACAGAAACCCTCCAGGAGCTGCTAGACCTGCACAGG
CTGATTGAGAGGGAGGCCATTGAGATCTTCCTAAAGAATTCTTTCAAGGATGTAGACCAG
AAGTTCCAGACAGAATTAGGGAACCTGCTGATATCAAAGCGAGATGCCTTTATTAAGAAG
AACTCGGATGTATCATCAGCTCATTGTTCAGATCTGATAGAGGATATTTTTGGACCTCTG
GAAGAAGAAGTAAAACAAGGGACATTTTCCAAACCAGGAGGTTACTTCCTCTTCCTTCAG
ATGAGACAAGAGCTAGAGAAGAAGTATAACCAGGCTCCTGGGAAGGGGCTCGAGGCAGAA
GCAATGCTGAAAAAGTACTTTGAGTCCAAGGAAGACATTGTTGAAACACTCCTAAAGACG
GATCAGTCACTCACGGAAGCAGCAAAGGAGATTGAAGTGGAACGGATTAAGGCTGAAGCT
GCT---------------GAAGCTGCAAACAGAGAGTTAGCAGAGAAGCAGGAGAAGTTT
GAGCTGATGATGCAGCAGAAGGAAGAGAGTTACCAGGAGCACGTG------AGACAGCTG
ACCGAGAAGATGAAGGAGGAACAGAAAAAGTTAATAGAAGAACAGGACAACATCATAGCT
CTTAAACTTCGGGAACAGGAAAAATTTCTCAGGGAAGGATACGAGAATGAGAGCAAGAAA
CTTCTTCGAGAGATTGAGAACATG
>Mus pahari GBP2 XM_021196037 (Gbp2)
------------------------------------------------------------
------------------------------------------------------------
------------------------------------------------------------
------------------------------------------------------------
---------------------ATGGCCTCAGAGATCCACATGTCAGAACCCATGTGCCTC
ATTGAGAACACT---GAGGCTCAACTAGTGATCAACCAGGAGGCTCTGAGGATCCTGTCT
GCCATCACTCAGCCTGTGGTGGTGGTGGCCATCGTGGGCCTCTACCGCACAGGCAAATCC
TACCTGATGAACAAGCTGGCCGGGAAGAGAACA---------------------------
GGCTTCTCGCTGGGCTCCACTGTGCAGTCTCACACCAAGGGCATCTGGATGTGGTGTGTG
CCTCACCCCAAGAAGGCAGGGCAAACCCTAGTTCTGCTTGACACTGAGGGCCTTGAAGAT
GTTGAGAAGGGTGACAACCAGAACGACTGCTGGATCTTTGCCTTGGCAGTCCTCCTCAGC
AGCACCTTCATCTACAACAGCATAGGAACCATCAACCAGCAGGCCATGGACCAGCTGCAC
------TATGTGACAGAGTTGACTGATCTTATCAAGTCAAAGTCATCCCCTGATGAC---
GGGATA------GACGACTCTGCTAACTTCGTGGGCTTCTTTCCCACCTTTGTGTGGGCT
CTGAGAGATTTCTCCCTGGATCTGGAGGTTAACGGAAAACCTGTCACTTCTGATGAGTAC
CTGGAACATTCGCTGACCCTGAAAAAAGGAGCT------GATAAGAAAACTAAAAACTTT
AATGAGCCTCGACTGTGCATCAGGAAATTCTTTCCAAAGAGGAAGTGCTTCATCTTTGAC
AGGCCCGCTCAGAGGACGCAACTTGGCAAA---CTGGAGATGCTGCGGGAGGAGGAGCTG
TGTCACGAATTTGTAGAACAAGTTGCAGAATTCACCTCATACATCTTCAGCTACTCTTCT
GTCAAGACTCTGTCTGGTGGCATCATAGTCAATGGGCCACGTCTAAAGAGCCTGGTGCAG
ACTTATGTTGGATCCATCAGCAGTGGGTCTCTCCCCTGCATGGAGAATGCTGTGCTGACT
TTGGCCCAGATAGAGAACTCAGCTGCAGTGCAAAAGGCCATCACCTACTATGAAGAACAG
ATGAATCAGAAGATCCAGATGCCCACAGAAACCCTCCAGGAGCTGCTGGACCTGCACAGG
CCAATTGAGAGTGAGGCCATTGAGGTCTTCCTGAAGAATTCTTTCAAGGATGTAGGCCAA
AAGTTCCAGACAGAATTAGGGAACCTGCTGGTAGCCAAGCGTGATGCCTTTGTTAAGAAG
AACATGGACATCTCATCCGCTCGTTGCTCAGACTTGCTGGTGGATATTTTTGGACCTCTG
GAAGAAGAAGTAAAACTAGGGACATTTTCTAAACCAGGAGGTTATTACCTCTTCCTTCAG
ATGAAACAAGAGCTAGAGAAAAAGTATAACCAGGCTCCTGGGAAGGGGCTCCAGGCAGAA
GCGATGCTGAAAAAGTACTTTGATTCTAAGGCAGAGGTTGTTGAAACACTTCTACAGACG
GATCAGTCACTCACAGAGGCAGCAAAGGAAGTAGAAGCGGAGCGTATAAAGGCTGAAGCT
GCT---------------GAAGCTGCAAACAGAGAGTTACAAGAGAAGCAGAAGAAGTTT
GAGCTAATGATGCAGCAGAAGGAAGAGAGTTACCAGGAGCATGTG------AAAAAGCTG
ACTGAGAAGTTTAAGGAAGATCAGAAAAAGTCAATAGCAGAACAGGACAACCTCATAGCT
GCTAAACTTCGGGAACAGGAAAAATTTCTTAAGGAAGGATTTGAGAATGAGAGCAGAAAA
CTTCTTCAAGAGATTGATAGCCTG
>Arvicanthis niloticus GBP1 XM_034500086 (Gbp2)
------------------------------------------------------------
------------------------------------------------------------
------------------------------------------------------------
------------------------------------------------------------
---------------------ATGGCCTCAGAGATCCACATGTTGAAACCCATGTGCCTC
ATTGAGAACACT---GAGGGGAGGCTAGTGATCAACCAGGAGGCTCTGAGCATCCTGTCT
GCCATCAACCAGCCTGTGGTGGTTGTGGCCATTGTGGGCCTCTACCGCACAGGGAAATCC
TACCTGATGAACAAGCTTGCTGGGAAGAGATCA---------------------------
GGCTTCTCCCTGGGCTCCACTGTGCAGTCTCACACCAAGGGCATCTGGATGTGGTGTGTG
CCTCACCCCAAAAAGGCAGGGCAAACCCTAGTTCTGCTTGACACAGAGGGCCTTGAAGAT
GTTGAGAAGGGTGACAACCAGAACGACTGCTGGATCTTTGCCTTGGCAGTCCTCCTCAGC
AGCACCTTCATCTACAATAGCATAGGAACCATCAATCAGCAGGCTATGGACCAGCTACAC
------TATGTGACAGAGCTGACTGATCTTATCAAGTCAAAGTCCTCACCTGATCAGAGT
GGGATA------GATGACTCTGCTAACTTTGTGGGCTTCTTTCCAACCTTTGTGTGGGCT
CTGAGAGATTTCTCCCTGGAGCTGGAAGTTAATGGAAAACTGGTCACTGCTGATGAATAC
CTGGAACATTCATTGACCCTGAAAAAAGGAGCT------GATAAGAACACTAAAAGCTTT
AATGAACCTCGACTGTGCATCAGGAAGTTCTTTCCAAAGAGGAAGTGCTTCATCTTTGAC
AGGCCTGCTCAAAGGAAGCAACTCTGCAAA---CTGGAGACTCTGCCGGAGGAGCAGCTG
TGTAGTGAATTTGTAGAACAAACTGCAGAATTTACCTCATACATCTTCAACTACTCTGCT
GTCAAGACTCTGTCTGGTGGCATCATAGTCAATGGGCCACGTCTAAAGAGCCTGGTGCAG
ACCTATGTCAGTGCCATCAGCAGTGGGACTCTCCCCTGCATGGAGAATGCAGTCCTGACT
TTGGCCCAAATAGAGAACTCAGCAGCAGTACAAAAGGCCATCACCTACTATGAGGAACAG
ATGAATCAGAAGGTCCAGATGCCCACAGAAACCCTCCAGGAACTGCTGGACATGCACAGG
CCTATTGAGAGTGAGGCCATTCATGTCTTCCTGAAGAATTCTTTCAAGGATGTAGGCCAA
AAGTTCCAGACAGAACTAGGGAACCTGCTGGTAGCCAAGCGAGACGCCTTTGTTAAAAAG
AACATGGACGTGTCATCAGCTCGTTGCTCAGATTTGCTGGAGGATATTTTTGGACCTCTG
GAAGAAGAAGTAAAACAAGGGACATTTTCTAAAGCGGGAGGTTACTACTACTTCCTTCAG
ATGAAACAAGAGCTAGAGAAAAAGTATAAACAGGCTCCTGGGAAGGGGCTCCAGGCAGAA
GCAATGCTGAAAAAGTACTTTGAGTCCAAGGAAGATGTTGTTGAAACACTTCTAAAGACG
GATCAGTCACTCACGGAGGCAGCAAAGGAGGTCGAAGCGGAACGTATAAAGGCTGAAGCT
GCT---------------GAAGCTGCAAACAGAGAGCTAGAAGATAAGCAGAAGAAGTTT
GAGCTGATGATGCAGCAGAAGGAACAGAGTTACGAGGAGCACCTG------AAACAGCTG
ACTGAGAAGATGAAGGAGGAACAGCAAAGGTTAAGAGCAGAACAGGACAACATCATAGCT
CTTAAACTTCAGGAACAGGAAAAATTTCTCAGGGAAGGATTCGAGAATGAGAGCAAGAAA
CTTCATCAAGAGATTGATAACTTG
>Arvicanthis niloticus GBP1 XM_034500240 (Gbp2)
------------------------------------------------------------
------------------------------------------------------------
------------------------------------------------------------
------------------------------------------------------------
---------------------ATGGCCTCAGAGACCCACATGTTGAAACCCATGTGCCTC
ATTGAGAACACT---GAGGGGAGGCTAGTGATCAACCAGGAGTCTCTGAGCATCCTATCT
GCCATCACACAGCCTGTGGTGGTGGTGGCGATTGTGGGCCTCTATCGCACTGGCAAATCC
TACCTGATGAACAAGCTTGCTGGGAAGAGATCA---------------------------
GGCTTCTCCCTGGGCTCCACTGTGCAGTCTCACACCAAAGGCATCTGGATGTGGTGTGTG
CCTCACCCCAAAAAGGCAGGGCAAACCCTAGTTCTGCTTGACACTGAAGGCCTTGAAGAT
GTTGAGAAGGGTGACAACCAGAACGACTGCTGGATCTTTGCCTTGGCAGTCCTCCTCAGC
AGCACCTTCGTCTACAACAGCATAGGAACCATCAATCAGCAGGCCATGGACCAGCTACAC
------TATGTGACAGAGCTGACTGATCTTATCAAGTCAAAGTCCTCACCTGATCAGAGT
GGGATA------GACGACTCTGCTAACTTTGTGGGCTTCTTTCCAACCTTTGTATGGGCT
CTGAGAGATTTCTCCCTGGAGCTAGAAGTTAATGGAAAACTGGTCACTGCTGATGAATAC
CTGGAGCATTCGTTGACCTTGAAAAAAGGAGCT------GATAAGAACACTAAAAGCTTT
AATGAGCCTCGACTGTGCATCAGGAAGTTCTTTCCAAAGAGGAAGTGCTTCATCTTTGAC
AGGCCTGCTCAAAGGAAGCAACTCTGCAAA---CTGGAGACTCTGCCGGAGGAGCAGCTG
TGTAGTGAATTTGTAGAACAAACTGCAGAATTTACCTCGTACATCTTCAACTACTCTGCT
GTCAAGACTCTGTCTGGTGGCATCATAGTCAATGGGCCACGTCTAAAGAGCCTGGTGCAG
ACCTATGTCAGTGCCATCAGCAGTGGGACTCTCCCCTGCATGGAGAATGCAGTCCTGACT
TTGGCCCAAATAGAGAACTCAGCAGCAGTTCAAAAGGCCATCACCTACTATGAGGAACAG
ATGAATGAGAAGGTCCAGATGCCCACAGAAACCCTCCAGGAACTGCTGGACCTGCACAGG
CCTATTGAGAGTGAGGCCATTCATGTCTTCCTGAAGAATTCTTTCAAGGATGTAGGCCAA
AAGTTCCAGACAGAACTAGGGAACCTGCTGGTAGCCAAGCGAGATGCCTTTGTTAAAAAG
AACATGGACGTGTCATCAGCTCGTTGCTCAGATTTGCTAGAGGATATTTTTGGACCTCTG
GAAGAAGAAGTAAAACAAGGGACATTTTCTAAACCAGGAGGTTACTACCACTTCCTTCAG
ATGAAACAAGAGCTAGAGAAAAAGTATAATCAGGCTCCTGGGAAGGGGCTCCAGGCAGAA
GCAATGCTGAAAAAGTACTTTGAGTCCAAGGAAGATGTTGTTGAAACACTTCTAAAGACG
GATCAGTCACTCACGGAGGCAGCAAAGGAGGTCGAAGCGGAACGTATAAAGGCTGAAGCT
GCT---------------GAAGCTGCAAACAGAGAGCTAGAAGATAAGCAGAAGAAGTTG
GAGCTGATGATGCAGCAGAAGGAACAGAGTTACCAGGAGCACCTG------AAACAGCTG
ACTGAGAAGATGAAGGAGGAACAGCAAAGGTTAAGAGCAGAACAGGACAAAATAATAGCT
CTCAAACTTCAGGAACAGGAAAAACTTCTCAGGGAAGGATTCGAGAATGAGGGCAAGCAA
CTTCATCGAGAGATTGATAACTTG
>Arvicanthis niloticus GBP1 XM_034500564 (Gbp2)
------------------------------------------------------------
------------------------------------------------------------
------------------------------------------------------------
------------------------------------------------------------
---------------------ATGGCCTCAGAGATCCACATGTTGAAACCCATGTGCCTC
ATTGAGAACACT---AAGGCGAGGCTAGTGATCAACCAGGAGGCTCTGAGCATCCTGTCT
GCCATCAACCAGCCTGTGGTGGTGGTGGCGATTGTGGGCCTCTATCGCACTGGCAAATCC
TACCTGATGAACAAGCTTGCTGGGAAGAGATCA---------------------------
GGCTTCTCCCTGGGCTCCACTGTGCAGTCTCACACCAAGGGCATCTGGATGTGGTGTGTG
CCTCACCCCAAAAAGGCAGGGCAAACCCTAGTTCTGCTTGACACTGAGGGCCTTGAAGAT
GTTGAGAAGGGTGACAACCAGAACGACTGCTGGATCTTTGCCTTGGCAGTCCTCCTCAGC
AGCACCTTCATCTACAACAGCATAGGAACCATCAATCAGCAGGCCATGGACCAACTGCAC
------TATGTGACAGAGCTGACTGATCTTATCAAGTCAAAGTCCTCACCTGATCAGAGT
GGGATA------GACGACTCTGCTAACTTTGTGGGCTTCTTTCCAACCTTTGTGTGGGCT
CTGAGAGATTTCTCCCTGGAGCTGGAAGTTAATGGAAAACTGGTCACTGCTGATGAATAC
CTGGAGCATTCGTTGACCCTGAAAAAAGGAGCT------GATAAGAACACTAAAAGATTT
AATGAGCCTCGACTGTGCATCAGGAAGTTCTTTCCAAAGAGGAAGTGCTTCATCTTTGAC
AGGCCTGCTCAGAGGAAGCAACTCTGCAAA---CTGGAGACTCTGCCAGAGGAGCAGCTG
TATAGTGAATTTGTAGAACAAGTTGCAGAATTCACCTCTTACATCTTCAACTACTCTGCT
GTCAAGACTCTGTCTGGTGGCATCATAGTCAATGGGCCACGTCTAAAGAGCCTGGTGCAG
ACCTATGTCAGTGCCATCAGCAGTGGGACTCTCCCCTGCATGGAGAATGCAGTCCTGACT
TTGGCCCAAATAGAGAACTCAGCAGCAGTACAAAAGGCCATCACCTACTATGAGGAACAG
ATGAATCAGAAGGTCCAGATGCCCACAGAAACCCTCCAGGAACTGCTGGACCTGCACAGG
CCTATTGAGAGTGAGGCCATTCATGTCTTCCTGAAGAATTCTTTCAAGGATGTAGACCAA
AAGTTCCAGACAGAACTAGGGAACCTGCTGGTAGCCAAGCGAGATGCCTTTGTTAAGAAG
AACATGGACGTGTCGTCAGCTCGGTGCTCAGATTTGCTGGAGGATATTTTTGGACCTCTG
GAAGAAGAAGTAAAACAAGGGACATTTTCTAAACCAGGAGGTTACTACCACTTCCTTCAG
AAGAAACAGGAGTTAGAGAAAAAGTATAACCAGGCTCCTGGGAAGGGGCTCCAGGCAGAA
GCAATGCTGAAAAAGTACTTTGAGTCCAAGGAAGATGTTGTTGAAACACTTCTAAAGACG
GATCAGTCACTCACGGAGGCAGCAAAGGAGGTCGAAGCGGAACGTATAAAGGCTGAAGCT
GCT---------------GAAGCTGCAAACAGAGAGCTAGAAGAAAAGCAGAAGAAGTTT
GAGCTGATGATGCAGGAGAAGGAACAGAGTTACCAGGAGCATGTG------AAACAGCTG
ACAGAGAAGATGAAGGAGGAACAACAAAGGTTAAGAGCAGAACAGGACAAAATAATAGCT
CTTAAACTTCAGGAACAGGAAAAACTTCTCAGGGACGGATTTGAGAATGAGAGCAAGAAA
CTTCATCAAGAGATTGATTATATG
>Meriones unguiculatus GBP2 XM_021661452 (Gbp2)
------------------------------------------------------------
------------------------------------------------------------
------------------------------------------------------------
------------------------------------------------------------
---------------------ATGGCCTCAGAGATCCACATGGTGGAACCCATGTGCCTC
ATTGAGAACACT---GAGGCTCAGCTAGTGGTCAACCAGGAGGCTCTGAAGATCCTGAAA
GCCATCAAGCAGCCTGTGGTGGTGGTGGCGATCGTGGGCCTCTACCGCACAGGAAAATCA
TACTTGATGAACAAGCTGGCTGGGAAGAAAACA---------------------------
GGCTTTTCTCTGGGTTCCACAGTGCAATCTCATACCAAGGGGATCTGGATGTGGTGTGTG
CCTCATCCTAAGAAGGCAGGGCAAACCTTAGTTCTGCTGGACACTGAGGGCCTTGAAGAT
GTTGAGAAGGGAGACAACCAGAATGACTGCTGGATCTTTGCGTTGGCAGTCCTCCTCAGC
AGCACCTTCATCTACAACAGCATAGGAACCATCAACCAGCAGGCCATGGACCAGCTGCAC
------TACGTGACAGAGCTGACTGATCTAATCAAATCAAAGTCATCACCTGAGCAGGGT
GGCGTA------GATGACTCTGCTGACTTTGTGGGCTTCTTTCCAGTCTTTGTGTGGGCT
CTAAGAGATTTCTCCCTGGAGCTGGAAGCTAATGGAAGACCTATCACTGCTGATGAGTAC
CTGGAGAATTCGCTGACCCTGAAAAAAGGAGAT------GATAAGAAAACTAAAAGCTTT
AATGAGCCTCGACTGTGCATCAGGAAGTTCTTCCCAAAGAGGAAGTGCTTTGTCTTTGAC
AGGCCCGCTCCGAGGAAATACCTTTCCAAA---CTCGAGACGATGAGGGAGGAGGACCTG
AGTGGCGAATTTGTAGAACAAATTGCAGAATTCACTTCATACATCTTCAGCTATTCCAAT
GTCAAGAGTCTGTCTGGTGGCGTCATAGTCAATGGGCCACGTCTACAGAGCCTGGTGCTG
ACCTATGTCAATGCCATCAGCAGTGGAGAACTACCCTGCATGGAGAATGCTGTCCTGACT
TTGGCCCAGATAGAGAACTCAGCTGCTGTGCAAAAGGCCATTGCCTACTATGAAGAAAAG
ATGACTCAGAAGGTCCAGCTGCCCACGGAAACCCTCCAGGAGCTGCTAGAACTGCACAGG
CCCATTGAGAGTGAGGCCATTGAGGTCTTCATGCAGAATTCTTTCAAGGATGTAGACCAA
AAGTTCCAGAGGGAATTAGGGAACCTGATAGTAGCAAAGCGAGATGCCTTTGTTCAGAAG
AACATAGACGTGTCATCCGCTCGTTGCTCAGATTTGCTGGAGGATATTTTTGGACCTCTG
GAAGAAGAAGTAAAACAGGGGACATTTTCTAGACCAGGTGGTTACTACCTCTTCCTTCAA
AAGAAACAAGAGCTGGAGAAGAAGTATAACCAGGCTCCTGGAAAGGGGCTCCAGGCAGAA
GAGATGCTGAAAAAGTACTTACAGTCCAAGGACAATGTGGCTGAAACTCTTCTACAGGCA
GATCAGTCACTCACGGAAGCAGCAAAGGCGGTTGAAGCGGAGCGGATAAAGGCTGAAGCT
GCT---------------GAAGCTACAAACAGAGAGTTAGCAGAAAAGCAAAAGGAATAT
GAGCTGATGATGGAGCAGAAGGAAAAGAGTTACCAGGAGCATGTG------AGACAGCTG
ATGGAGAAGATGCAGCAGGACCAGGAACAGTTAATAGCAGAACAGGAAAGAATCATAGCT
CTTAAACTTCAGGAACAAGAACGATTTCTCAAGGAAGGATTCCAGAACGAGAGCAGGAAA
CTTCAGCAAGAGATTAACAGCATC
>Cricetulus griseus GBP2 XM_027385428 (Gbp2)
------------------------------------------------------------
------------------------------------------------------------
------------------------------------------------------------
------------------------------------------------------------
---------------------ATGGCCTCAGAGATCCACATGCTGGATCCCATGTGTCTC
ATCGAGAACACT---GAGGATCAGCTTGTCATCAATCAGCAAGCTCTAGGGATCCTGTCA
GCCATCCAGCAGCCGGTGGTGGTGGTGGCCATTGTAGGCCTCTACCGCACAGGAAAGTCC
TACCTGATGAACAAGCTGGCAGGGAAGAAAACA---------------------------
GGCTTCTCTCTGGGTTCCACAGTGCAGTCTCATACCAAAGGAATCTGGATGTGGTGTGTC
CCTCATCCCCAGAAATCTGGTCACACCCTAGTTCTTCTTGACACTGAGGGCCTTGAAGAT
GTTGAGAAGGGAGACAACCAGAATGATTGCTGGATCTTTGCCTTGGCAGTCCTTCTCAGC
AGCACCTTCATCTATAACAGCATAGGAACCATCAACCAGCAGGCCATGGACCAACTGCAT
------TATGTGACAGAGCTGACTGATCTAATCAAATCAAAGTCATCACCTGAGCAGAGT
GGGGTA------GATGACTCAGCTAACTTTGTAGGTTTCTTTCCAACCTTTGTGTGGGCT
CTGAGAGATTTCTCACTGGAGCTAGAAGCTAATGGAAAATCCATCACTGCTGATGAGTAC
CTGGAACATTCGTTGACCCTGAAAAAAGGATCT------GATAAGAAAAGTGAAAACTTT
AACAAGCCTCGGCTCTGCATCAGGAAGTTCTTCCCAAAGAGAAAGTGCTTTGTCTTTGAC
AGGCCTGCTCAGAGGAAGTATCTTTCCAAA---CTAGAGACAATTAGAGAAGAAGAGCTA
AGTGGTGAATTTGTAGAACAAGTTGCAGAATTCACTTCATACATCTTCACCTATTCCAAT
GTCAAGACTCTGTCTGGTGGTATCATAGTCAATGGGCCACGTTTACAGAGCCTGGTGCTG
ACCTATGTCAATGCCATTAGAAGTGGAGAACTACCCTGCATGGAGAATGCTGTCCTGACT
TTGGCCCAGATAGAGAACTCAGCTGCAGTGCAAAAGGCCATTGAGCACTATGAAGAACAG
ATGAACCAGAAGGTTCACCTGCCCACAGAAACCCTCCAGGAGCTGCTGGACCTGCACAGG
CCCATTGAGAGTGAGGCCATTGAGGTCTTCATTAAGAATTCTTTCAAGGATGTAGATCAA
AAGTTCCAGAAGAAATTAGGGGACCAGCTGGTAGCGAAGCGAGATGCCTTTATTAAGAAA
AACATGGATGTGTCATCAGCTCGTTGCTCAGATTTGCTGGAGGATATTTTTGGGCCTCTG
GAAGAAGAAGTCAAACAGGGGACATTTTCTAAACCTGGTGGTTACTACCTCTTTCTTCAA
AAGAAACAGGAGCTGGAGAAAAAGTATAACCAGGCTCCTGGAAAGGGGCTCCAGGCAGAA
GAGATGCTGAAAAAGTACTTTGAGTCCAAAGATGACGTGGCTGAAACTCTTCTAAAGACA
GATCAGTCACTCACAGAGGCAGCAAGGGAGATTGAAGTGGAACGTATAAAGGCTGAAGCT
GCT---------------GAAGCTACCAACAGAGACTTAGCAGAGAAGCAAAAGAAGTAT
GAGCTGATGATGGCAGAGAAGGAAAAGAGTTACCAGGAGCACGTG------AAACAGCTC
ACTGAGAAGATGCAGCAGGAACGGGAACAGCTCATAGCAGAAAATGAAAAAATTATATCT
CTCAAACTTAAGGTGTGTTTGAGAATCCACACCAGAAAATCAGAGATGAGGCAAGAAAGA
AGAGGG------------------
>Peromyscus maniculatus bairdii GBP1 XM_006986126 (Gbp2)
------------------------------------------------------------
------------------------------------------------------------
------------------------------------------------------------
------------------------------------------------------------
---------------------ATGGCCTCAGAGATCCACATGCTGGAGCCCATGTGCCTC
ATTGAGAACACT---GAAGAGCAGCTCACGGTCAACCAGGAGGCCCTGGGGATCCTGTCG
GCCATCAAGCAGCCAGTGGTGGTGGTGGCAATTGTGGGCCTCTACCGCACAGGCAAATCC
TACTTGATGAACAAGCTGGCTGGGAAGAAAACA---------------------------
GGCTTCTCTCTGGGCTCCACAGTGCAGTCTCACACCAAGGGGATCTGGATGTGGTGTGTG
CCTCATCCCCAGAATCCAGGACACACTCTAGTTCTGCTTGACACTGAAGGCCTTGAAGAT
GTTGAGAAGGGAGACAACCAGAATGACTGCTGGATCTTTGCCTTGGCAATCCTCCTCAGC
AGCACCTTCATCTACAACAGCATAGGAACCATCAACCAGCAGGCCATGGACCAACTGCAC
------TATGTGACAGAGCTAACTGATCTTATCAAATCAAAGTCATTACCTGAGCAGGAT
GGGGTA------GACGACTCAGCTAACTTCGTAGGCTTCTTTCCAACATTTGTGTGGGCG
CTGAGAGATTTCTCCCTGGAGCTGGAAGCTAATGGAAAACCCATCACTGCTGATGAATAC
CTGGAACGTTCACTGACCCTGAAAAAAGGATCT------GATATGAAAATTAAAAGTTTT
AATGAGCCTCGGCTATGCATCAGGAAGTTCTTCCCAAAGAGGAGGTGCTTTGTCTTTGAC
AGGCCTGCTCAGAGGAAGTATCTTTCCAAA---CTAGAGACACTTAGAGAGGAAGACCTG
AGTGATGAATTTGTGGAACAAGTTGCAGAGTTCACCTCATACATCTTCAGCTCTTCTGAT
GTCAAGACTCTGTCTGGTGGCATCATAGTCAATGGGCCACGTTTACAGAGTCTGGTGCTG
ACCTATGTCAATGCCATCAGAAGTGGAGAACTACCCTGCATGGAGAATGCTGTCCTGACT
TTGGCCCAGATAGAGAACTCAGCTGCAGTGCAAAAGGCCATTGAGCACTATGAAGAACAG
ATGAACCAGAAGGTCCAGCTGCCCACGGAAACTCTCAAAGAGCTGCTAGACCTGCACAGG
CCCATTGAGAGAGAGGCCATTGAGGTCTTCATGAAGAATTCTTTCAAGGATATAGACCAA
AAGTTCCAGAGGGAATTAGGGGACCAGCTGGTAGCAAAGCGAGATGCCTTTGTTAAGAAA
AACATGGACGTGTCATCAGCTCGTTGCTCAGATTTGCTGGAAGATATTTTTGGACCTCTG
GAAGAAGAAGTGAAGCAGGGGACATTTTCTAAACCGGGAGGTTACCACCTCTTTCTTCAA
AAGAAACAAGAACTAGAGAAAAAGTACAATCAGGCTCCTGGAAAGGGGCTCCAGGCAGAA
GAGATGCTGAAAAAATACTTTGAGTCCAAGGAGGATGTGGCTGAAACACTTCTAAGAACA
GATAAGTCACTCACAGAAGCAGCAAAGGAGATTGAAGTGGAACGGATAAAGGCTGAAACT
GCT---------------GAAGCTGCCAACAGAGAGTTAGAAAATAAGCAAAAGAAGTTT
GAGCTGTTGATGGAACAGAAGGAAAAGAGTTACCAGGAGCACGTG------AAACAGCTG
ACTGAGAAGATGCAGAAGGAACGGGAGCAGTTAATAGCAGAGCACAATAAAATAATATCT
CACAAACTTCAGGAGCAGGAACGGCTTCTCAAGGAAGGATTCCAGAATGAGAGCAGGAAA
CTTCATCAAGAGATCGAGAGCATC
>Peromyscus maniculatus bairdii GBP1 XM_006986125 (Gbp2)
------------------------------------------------------------
------------------------------------------------------------
------------------------------------------------------------
------------------------------------------------------------
---------------------ATGGCTTCAGAAATCCACATGCCAGGCCCAGTGTGCCTC
ATCGAGAACTCT---GACCAGCAGTTGGTGGCCAACCAGGAAGCACTGGAGATCCTGTCT
GCTATCAAACAGCCTGTGGTGGTGGTAGCAATAGTGGGCCTTTACCGTACAGGAAAATCC
TACCTGATGAACAAGCTGGCTGGAAAGCAGAAT---------------------------
GGCTTCTCTCTGGGTTCCACGGTGCAGTCTCACACCAAGGGGATCTGGATGTGGTGTGTG
CCTCATCCCCAGAAGCCAGGACACACCCTAGTTCTTCTTGATACTGAGGGCCTGGAAGAC
ATAGAGAAGGGAGACAACCAGAATGACTGCTGGATCTTTGCCTTGTCAGTCCTCCTCAGC
AGCACCTTCATCTACAACAGCATAAGAACTATCAACCAGCAGGCCATGGGCCAACTGCAC
------TATGTGACAGAGCTGACTGATCTAATCAAATCAAAGTCATCGCCTGAGGATAGT
GGCATA------GCTGACTCAGCTATCTTTGTGGGCTTCTTTCCAACCTTTGTGTGGACC
CTGAGGGATTTCCACCTGGAGCTGGAACTTAATGGAAACCCTATCACTCCTGATGAGTAC
CTGGAGAGTTCACTGCTTCTGAAAACAGGAACT------GATGAGAAAACTAAAAGCTTT
AATGAGCTTCGTCTGTGCATCAGGAAGTTCTTCCCACAGAGGAAGTGCTTTGTGTTTGAC
AGGCCTGCTCCAACGAAGAAACTTTCTAAA---CTAGAAACAGTTGCAGAAGAAGAGCTG
AGTGAAGACTTTGTAGAACAAGTTGCAAAATTCACCTCATACATCTTCAGCTCTTCTGGT
GTCAAGACTCTCTCTGGTGGCATCAAGGTCAATGGACCACGTCTACAGAGCCTAGTGCTG
ACCTATGTCAATGCCATCAGAAGTGGAGAACTACCCTGCATGGAGAATGCTGTCCTGACT
TTGGCCCAGATAGAGAACTCAGTTGCAGTGCAAAAGGCCATTGAACACTATGAAGAACAG
ATGAACCAGAAGGTCCAGCTACCCACAGAAACTCTCCAGGAGCTGCTGGACCTGCACAGG
CCCATTGAGAGAGAGTCTATTAAGGTCTTCATGAAGAATTCTTTCAAGGATATAGACCAA
AAGTTCCAGAAGGAATTAGGGGACCAGCTGAATGCTAAGCTAGATGCCTTTATTAAGAAG
AATATGGACATGTCATCAGCTCGTTGTTCAGAGTTGCTAGAGGGGATCTTTGGTCCTCTG
GAAGAAGAAGTGAAGCAGGGGACATTTTCTAAACCAGGGGGTTACTACCTCTTTCTTCAA
AAGAAACAAGAGCTAAAGAAAAAGTACAATCAGGCTCCTGGAAAGGGGCTCCAGGCTGAA
GAGATGCTGAAAAAGTACTTTGAGTCCAAGGAGGATGTGGCTGAAACACTTCTAAAGACA
GATCAGTCACTCACAGAAAAGGAAAAGGAGATTGAAGCTGAACGTATAAAGGCTGAAGCT
GCA---------------GAGGCTGCAAACAGAGGACTGAAGGAAATGCAAGATAAGCTT
GAGCTGATGATGGAAGAGAAGGAAAGGAGTCACCAGGAGCATGTG------AAACAGCTG
ACTGAGAAGATGGAGAAGGAACGGGAGGAGATGAAGGCAGAACAACAAAGAATCATATCC
CTTAAACTTCAGGAGCAGGAACGGCTTCTCAAGGCAGGATTTGAGATTGAGAGCAGGAAA
CTTCGTGAAGAGATCAAGGAAATC
>Microtus ochrogaster GBP2 XM_005357371 (Gbp2)
------------------------------------------------------------
------------------------------------------------------------
------------------------------------------------------------
------------------------------------------------------------
---------------------ATGGCCTCAGACATCCACATGCCGAAACCCATATGTCTC
ATTGAGAACACT---GAGGAGCAGCTTGTGGTCAACCCGGAGGCTCTGGGTTATCTGTCT
GCCATGAAGCAGCCAGTGGTGGTGGTGGCCATTGTGGGTTTCTATCGCACAGGCAAATCC
TACTTGATGAACAAGCTGGCTGGGAAGAATGCA---------------------------
GGCTTCTCTCTGGGCTCCACAGTGCAGTCTCACACCAAGGGGATCTGGATGTGGTGTGTG
CCTCATCCCCAGAAACCAGGACACACTCTAGTTCTGCTTGACACTGAGGGCCTTGAAGAT
GTTGAGAAGGGAGACAACCAGAATGACTGCTGGATCTTTGCCTTGGCGGTCCTCCTCAGC
AGCACCTTCATCTACAACAGCATAGGAACCATCAACCAGCAGGCCATGGACCAACTGCAC
------TATGTTACAGAGCTGACTGATCTTATCAAGTCAAAGGCATCACCTGAGCAGAAT
GGGGTA------GATGACTCGGCTAACTTTGTGGGTTTCTTCCCAATCTTTGTGTGGGCA
CTGAGAGATTTCTCCCTGGAGCTGGAAGCCAATGGAAAACCTATCACCGCTGATGAATAC
CTGGAACATTCACTGACCCTGAAAAAAGGATCT------GATGACAAAATTAAAAGCTTT
AATGAGCCTCGGCTGTGCATCAGGAAGTTCTTTCCAAAGAGGAAGTGCTTCGTCTTCGAC
AGGCCTGCTCAGAGGAAGTATCTTTCCAAA---CTAGAGACAATGAAAGAGGAAGATCTG
AGTGAAGAATTTGTAGAACAAGTTAGAGAATTCACCTCATATATCTTCAGCTCTTCTGAT
GTCAAGACTCTGTCTGGTGGCATCATAGTCAATGGGCCACGCCTACAGAGCCTGGTGCTG
ACCTATGTCAACGCCATCCGCAGTGGAGAACTACCCTGCATGGAAAATGCCGTCCTGACT
TTGGCCCAGATAGAGAACTCAGCTGCAGTGCAAAAGGCCATTGAGCACTATGAAGAACAG
ATGAATCATAAGGTCCAGCTGCCCACAGAATCCCTCCAGGAGCTGCTGGACCTACAGAGG
CCTATTGAGAGTGAGGCCATTGAGGTCTTCATAAAGAATTCTTTCAAGGATGTAGACCAA
AAGTTCCAGAAGGAATTAGGGGCCCTGCTGGATGCCAAGCTAGAGGCCTTTATTAAGAAG
AACATGGACGTGTCATCAGCTCGTTGCTCAGATTTGCTGGAGGATATTTTTGGACCTCTG
GAAAAAGAAGTAAAAGAGGGGACATTTTCTAAACCAGGAGGTTACTACCTCTTTCTTCAA
AAGAAGCAAGAGCTGGAGAAAAAGTATAACCAGATTCCTGGGAAGGGGCTTCAGGCAGAA
AAAATGTTGAAAAAGTACTTTGACTCCAAGGACGATGTGGCTGAAACACTTCTAAAGGCG
GATCAGTCACTCACAGAAGCAGCAAAGGAGATTGAAGTGGAACGAATAAAGGCCGAAGCT
GCC---------------GAAGCTGCCAACAGAGACTTAGAAGAGAAGCAAAAGAAGTAT
GAGCTGATGATGCAGCAGAAGGAAGAGAGTTACCAGGAGCATGTG------AAGCAGTTG
ACTTTGAAGATGCAGCAGGAACGGGAACAGTTAATAAGAGAGCAGGACAAAATTATATCT
CTCAAACTTCAGGAACAGAAGCGACTTCTCAATGAAGGATTCCAGAATGAGAGCAGGAAA
CTTCATCAAGAGATGGAGAGCCTC
>Cricetulus griseus GBP2 XM_003513953 (Gbp2)
------------------------------------------------------------
------------------------------------------------------------
------------------------------------------------------------
------------------------------------------------------------
---------------------ATGGCTTCAGATATCAACATGCCAAGCCCAGTGTGCCTC
ATCGAGAACTCT---AAACAGCAATTGGTACCCAACGAAGAAGCCCTGAAGATACTGTCC
ACTATCGATCAGCCTATGGTGGTGGTAGCAATAGTGGGCTTCTATCGCACAGGAAAATCC
TACCTGATGAACAAGCTGGCTGGAAAGCAGAAG---------------------------
GGCTTCTCTCTGGGATTCATGGCGCAGTCTCATACCAAGGGCATCTGGATGTGGTGTGTC
CCTCATCCCCAGAAGCCAGGCCACACCCTAGTTCTGCTTGACACTGAAGGCCTGGAAGAT
GTACAGAAGGGAGACAACCAGAATGACTGCTGGATCTTTACCTTGGCAGTTCTCCTCAGC
AGCACCTTCATCTACAACAGCACAGGGACCATCAACCAGCAGGCCATGGACCAGCTGCAC
------TATGTGACAGAGCTGACTGATCTAATCAAATCAAAGTCATCACCTGAGCAGAGT
GGGGTA------GATGACTCAGCTAACTTTGTGGGTTTCTTTCCAACTTTTGTGTGGGCT
CTGAGAGATTTCTCCCTGGAGCTGGAAGCTGATGGAAAACCCATCACTGCTGATGAGTAC
CTGGAATATGCTTTGACCCTGATGAAAGGATCT------GATAAGAAAAGTGAAAGCTTT
AACAAGCCTCGGCTCTGCATCAGGACATTCTTCCCAAAGAGGAAGTGCTTTGTCTTTGAC
AGGCCTGCTCAGAGAAAGTATCTTTCTAAA---CTAGAGACAATTAGTGAAGAAGATCTG
AGTAGTGAATTTGTAGAACAAGTTGAAGAATTCACCTCATATATCTTCAGCTATTCCAAT
GTCAAGACTCTCTCTGGTGGCATCATAGTCAATGGACCACGTTTACAGAGCCTGGTGCTG
GCCTATGTCAATGCCATTAGTAGTGGAGAACTACCCTGCATGGAGAATGCTGTCCTGACT
TTGGCACAGATAGAGAACGCAGCTGCGGTGCAAAAGGCCATTGAGCACTATGAAGAACAG
ATGAACCAGAAGGTCCAGTTTCCTACAGAAACCTTCAAAGAGCTTCTGGACCTGCACAGA
CCCATTGAGAGTGAGGCCATTGAGGTCTTCATTAAGAAATCTTTTAAGGATATAGACCAA
AAGTTCCAGAAGAAATTAGTGGAACAGCTGGTAGCGAAGCGAGATGCCTTTATTAAGAAA
AACATGGATGTGTCATTAGCTCATTGCTCAGATTTGCTGAAAGATATCTTTGGATCTTTG
GAAGAAGAAGTGAAACAGGGCACATTTTCTAAACCAGGAGGTTATTACCTCTTTCTTCAA
AAGAAACGGGAGCTAGAGAAAAAGTATAACCAGACCACTGGAAAGGGGCTCCAGGCAGAA
GAGGCGCTGAAGAAGTACTTTGAGTCCAAGGACGATGTGGTGGAAACACTTCTAAAGACA
GATCAGTCACTCATGGAGGCAGCAAAGGAGATTGAAGTGGAACGTATAAAGGCTGAAGCT
CTT---------------GAAGCTACCAACAGAGCTTTAGCAGAGAAGCAAAACAAGTAT
GAGCTGCTGATGGCAGAGAAGGATAAGAGTTACCAGGAGCATATG------AAACAGCTG
TCTGAGAAGATGCATCAGGAAAGGGTACAGCTCATAGCTGAAAATGAAAAAATTATATCT
CTCAAACTTCAGGAACAGGAGAGGCTTCTCAAGGAAGGATTCCAGAATGAGAGCAGGAAA
CTTCACCAAGAGATCGAGAGCATA
>Mus musculus GBP2b NM_010259 (Gbp2)
------------------------------------------------------------
------------------------------------------------------------
------------------------------------------------------------
------------------------------------------------------------
---------------------ATGGCCTCAGAAATCCACATGAAAGGCCCAGTGTGCCTC
ATCAAGAACTCC---GGTGAGCAGTTGGAGGTCTACCAGGAAGCACTGGACATCCTGTCT
GCTATCCAAAATCCTGTGGTGGTCGTAGCAATAGTGGGCTTCTACCACACAGGCAAATCC
TATCTGATGAATAAGCTGGCTGGAAAGCAGAAG---------------------------
GGCTTCTCCCTGGGCTCCACTGTGCAGTCTCACACAAAGGGCATCTGGATGTGGTGCATG
CCTCATCCCGAGAAGCCAGAACATACCCTGGTTCTGCTTGACACTGAGGGCCTGAAAGAC
ATGCAGAAGGGTGACAACCAGAATGACTGTTGGATCTTTGCTTTGGCAGTCCTCCTCAGC
AGCACCTTCATCTACAACAGCATAGGAACCATCAACCAGCAGGCCATGGACCAGCTGCAC
------TATGTGACAGAACTGACTGATCTCATCAAATCAAAGTCATCACCTGATCAGAGT
GATGTA------GACAACTCAGCTAACTTTGTGGGCTTTTTTCCTATCTTTGTGTGGACT
CTGAGGGATTTCTCCCTGGATCTGGAATTTGATGGAGAATCCATCACTCCTGATGAGTAC
CTGGAGACTTCACTGGCTCTGAGAAAAGGAACT------GATGAGAACACTAAAAAATTT
AATATGCCTCGCCTGTGTATCAGGAAGTTCTTCCCAAAGAGGAAGTGCTTCATCTTTGAC
AGGCCTGGAGACAGGAAGCAACTTTCCAAA---CTAGAGTGGATACAGGAGGACCAGCTG
AATAAAGAATTTGTAGAACAAGTTGCAGAATTCACCTCATACATCTTCAGCTATTCTGGT
GTCAAGACTCTATCTGGAGGCATCACAGTCAATGGGCCACGTCTAAAAAGCCTGGTGCAG
ACCTATGTCAGTGCCATCTGCAGTGGAGAACTACCCTGTATGGAGAACGCAGTCCTGACT
TTGGCCCAGATAGAGAACTCAGCAGCAGTGCAAAAGGCCATCACCTACTACGAAGAACAG
ATGAATCAGAAGATCCACATGCCCACAGAAACCCTCCAGGAGCTCCTGGATCTGCACAGG
ACCTGTGAGAGGGAGGCCATTGAGGTCTTCATGAAGAATTCTTTCAAGGATGTAGACCAG
AAGTTCCAGGAAGAATTAGGGGCCCAGCTGGAAGCCAAACGAGATGCCTTTGTTAAGAAG
AACATGGACATGTCATCTGCTCATTGCTCAGACTTACTGGAGGGCCTCTTTGCTCATCTG
GAAGAAGAAGTGAAGCAGGGGACATTTTATAAACCAGGAGGCTACTACCTTTTTCTTCAA
AGGAAACAAGAGCTGGAGAAAAAGTATATCCAGACTCCTGGAAAGGGACTCCAGGCTGAA
GTGATGCTGAGAAAATACTTTGAATCCAAGGAGGATTTGGCTGATACACTTCTAAAGATG
GACCAGTCACTCACAGAAAAGGAAAAGCAGATTGAAATGGAACGTATAAAAGCAGAAGCC
GCA---------------GAAGCAGCAAATAGAGCATTGGCAGAAATGCAAAAGAAGCAT
GAGATGCTGATGGAACAGAAGGAACAGAGTTATCAAGAGCACATG------AAACAGCTG
ACTGAGAAGATGGAGCAGGAACGGAAAGAGTTAATGGCAGAGCAACAAAGAATCATATCC
CTTAAACTTCAGGAACAGGAAAGACTTCTCAAGCAAGGATTCCAGAATGAGAGCTTGCAA
CTACGTCAAGAGATAGAGAAAATC
>Mastomys coucha GBP1 XM_031375692 (Gbp2)
------------------------------------------------------------
------------------------------------------------------------
------------------------------------------------------------
------------------------------------------------------------
---------------------ATGGCCTCAGAAATCCACATGCCAGGCCCAGTGTGCCTC
ATCGAGAACTCT---AGTAAGCAGTTGGTGGTCAACCCCGAAGCGCTGGAGATCCTGTCT
GCTATCCAACAGCCTATGGTGGTGGTAGCAATAGTGGGCTTCTACCGCACAGGCAAATCC
TATCTGATGAACAAGCTGGCTGGAAAGCAGAAG---------------------------
GGCTTCTCCATGGGCTCCACTGTACAGTCTCACACCAAGGGCATCTGGATGTGGTGTATG
CCTCATCCCCAGAAGCCAGAACATACCCTAGTTCTGCTTGACACGGAGGGCCTGGAAGAC
ATAGAAAAGGGTGACAAGCAGAACGACTGCTGGATCTTTGCCTTGGCAGTCCTCCTCAGC
AGCACCTTCATCTACAACAGCATAGGAACCATCAACCAGCAGGCCATGGACCAGCTGCAC
------TATGTGACAGAACTGACTGATCTAATCAAATCAAAGTCATCACCTGATCAGAGT
GGTCTA------GATGACTCAGCTGACTTTGTAGGCTTCTTTCCCATCTTTGTGTGGACT
CTGAGGGATTTTTCCCTGGATCTGGAAGTTAATGGAAAACCTGTCACTGCTGATGAGTAC
CTGGAGAACTCACTGGCTCTGAAAAAAGGAACT------GATGAGGACAGTAAAAAATTT
AATGCACCTCGACTGTGTATCAGGAAGTTCTTCCCAATGAGGAAGTGCTTCATCTTCGAC
AGGCCTGCCTACAGGAAGCAACTTTCTAAA---CTCGAGTCTATGCAGGAAGACGAGCTG
AATAAAGAATTTGTAGAACAGGTTGCAGAATTCAGCTCATACATTTTCAGGTATTCTGGT
GTCAAGACTCTGTCTGGTGGCATCGAAGTCAATGGGCCACGTCTAAAGATCCTGGTGCAG
ACCTATGTCAGTGCTATCTGCAGTGGGTCTCTCCCCTGCATGGAGAGTGCTGTGCTGACT
TTGGCCCAGATAGAGAACTCAGCAGCAGTGCAAAAGGCCTTAACCTACTATGAAGAACAG
ATTAATCAGAAGATCCAGATGCCCACAGAAACCCTCCAGGAGCTGCTGGACCTGCACAGG
ACCTGTGAACGTGAGGCCATTGAGGTCTTCATGAAGAATTCTTTCAAGGATGTAGACCAG
AAGTTCCAGAACGAATTAGGGACCCAGCTGGAAGCCAAGCGAGATGCTTTAGTTCAGAAG
AACATGGACATGTCATCATCTTGTTGCTCAGATTTACTGGAGGGTCTCTTTGGTCCTCTG
GAAGAAGAAGTGAAGCAGGGGACATTTTATAAACCAGGAGGTTACTACCTTTTTTTACAA
AAGAAACAAGAACTGGTGAAAAACTATATCCATACTCCTGGAAAGGGACTCCAGGCTGAA
GAGATGCTGAGAAAGTACTCTGAGTCCAAGCAGGATTTGACTGATACACTTCTGAAGATG
GACCAGTCACTCACAGAAAAAGAAAAGCAGATCGAAGTGGAACGTATAAAAGGTGAAGCC
GCA---------------GAAGCTGCAAACAGAGCATTGGAGGAAATGCAAAAGAAGCAT
GAAATGCTGATGGAACAGAAGGAAAAGAGTTATCAAGAGCACATA------AGACAACTG
AATGAGAAGAGAGATTTGGAATGGAAAGAGTTAATGGCAGAAATGATAAAAGTCACATCC
CTTAAACATCAGGAAAAGGAAAGACTTTTCAAGGAAGGATTCCAGAGTGAGGGCATGATG
CTATTTCGAGAGATAGAGAAAATC
>Mus pahari GBP1 XM_021196161 (Gbp2)
------------------------------------------------------------
------------------------------------------------------------
------------------------------------------------------------
------------------------------------------------------------
---------------------ATGGCCTCAGAAATCCACATGCCAGGCCCAGTGTGCCTC
ATTGAGAACTCC---AGTGAGCAGTTGGTGGTCAACCAGGAAGCACTGGAGATCCTGTCT
GCCATCGAAAATCCTGTGGTGGTCGTAGCAATAGTGGGCTTCTACCGCACAGGCAAATCC
TATCTGATGAATAAGCTGGCTGGAAAGCAGAAG---------------------------
GGCTTCTCCCTGGGCTCCACTGTGCAGTCTCACACCAAGGGCATCTGGATGTGGTGTGTG
CCTCATCCCCAGAAGCCAGAACAAACCCTGGTTCTGCTTGACACCGAGGGCCTGGAAGAC
ATAGAGAAGGGTGATAACCAGAACGACTGCTGGATCTTTGCCTTGGCAGTCCTCCTCAGC
AGCACCTTCATCTACAACAGCATGGGAACCATCAACCAGCAGGCCATGGACCAGCTGCAC
------TATGTGACAGAACTGACTGATCTAATAAAATCAAAGTCATCCCCTGATCAGAGT
GATGGA------GACAACTCAGCTAATTTTGTGGGCTTTTTTCCTATCTTTGTGTGGACT
CTGAGGGATTTCTCCCTGGATCTGGAAGTTAATGGAAAATCCATCACTCCTGATGAGTAC
CTGGAGAGTTCACTGACTCAGAAAAAAGGAACT------GATGAGAACACTAAAAAGTTT
AATATGCCTCGACTGTGTATCAGGAAGTTCTTCCCAAAGAGGAAGTGCTTCATCTTTGAC
AGGCCCGGAGACAGGAAGCAACTTTCCAAA---CTAGAGTCAATATGGGAGGAGCAACTG
AATAAAGAATTTGTAGAACAAGTTGCAGAATTCACCTCCTACATCTTCAGCTATTCTGGT
GTCAAGACTCTGACTGGTGGCATCACAGTCAATGGTCCACGTCTAAAAAGCCTGGTACAG
ACCTACGTCAGTGCCATCTGCAGTGGAGAACTACCCTGCATGGAGAATGCAGTCCTGACT
TTGGCCCAGATAGAGAACTCAGCAGCAGTGCGAAAGGCCATCACCTACTATGAAGAACAG
ATGAATCAAAAGATCCAGATGCCCACAGAAACCCTCCAGGAGCTGTTGGACCTGCACAGG
ACCTGTGAGAGGGAGGCCATTGAGGTCTTCATGAAGAATTCTTTCAAGGATGTAGACCAA
AAGTTCCAGGAAGAATTAGGAGCCCAGCTGGAAGCCAAGAGAGATGCCTTTGTTATGAAG
AACATGGACGTGTCATCTGCTTATTGCTCAGACTTACTGGAGGGTCTCTTTGGTCATCTG
GAAGAAGAAGTGAAGCAGGGGACATTATATAAACCAGGAGGTTACTACCTTTTTCTTCAA
AGGAAACAAGAGCTGGAGAAAAAGTATAACCAGACTCCTGGAAAGGGACTCCAGGCTGAA
GTGATGCTGAGAAGGTACATTGAGTCCAAGGAGGATTTGGCCGATACACTTCTAAAGATG
GACCAGTCACTCACAGAAAAGGAAAAGCAGATTGAAGTGGAACGTATAAAAGCAGAAGCC
GCA---------------GAAGCGGCAAACAGAGCATTGGAGGAAATGCAGAAGAAGCAT
GAGCTGCTGATGGAACAGAAGGAACAGAGTTATCAAGAGCACACG------AAACAGCTG
ACTGAGAAGATGGAGCAGGAACGGAAAGAGTTAATGGCAGAGCAACAAAGAATCATATCC
CTTAAACTTCAGGAACAGGAAAGACTTCTCAGGGAAGGATTCCGGAATGAGAGCATGCTA
CTACGTCAAGAGATAGAGAATATC
>Arvicanthis niloticus GBP1 XM_034500085 (Gbp2)
------------------------------------------------------------
------------------------------------------------------------
------------------------------------------------------------
------------------------------------------------------------
---------------------ATGGCCTCAGAAATCCACATGCCAGGCCCAGTGTGCCTC
ATTGAGAACTCT---GGTGAGCAGTTGGTGGTCAAAGAGGAAGCGTTGGAGATCCTGTCT
ACTATCCAAAAGCCTGTGGTGGTGGTAGCAATAGTGGGCTTCTACCGAACAGGCAAATCC
TATCTGATGAATAATCTGGCTGGAAAGCAGAAG---------------------------
GGCTTCTCCCTGGGCTCCACTGTGCAGCCTCACACCAAGGGCGTCTGGATGTGGTGCCTG
CCTCATCCCCTGAAGCCAGAACATACTCTAGTTCTGCTAGACACTGAGGGCCTAAAGGAC
ATGGAGAAGGGTGACAACCAGAATGACTGCTGGATCTTTGCCTTGGCAGTCCTCCTCAGC
AGCACCTTCATCTACAACAGCATGGGAGCCATCAATCAGCAGGCCATGGACCAGCTGCAC
------TATGTGACAGAGCTGACTGATCTTATCAAGTCAAAGTCCTCACCTGATCAGAGT
GGGATA------GATGATTCTGCTGACTTTGTGGGCTTCTTTCCAACCTTTGTGTGGGCT
CTTAGAGATTTCTCCCTGGAGCTGGAAGTTAATGGAAAACTGGTCACTGCCGATGAATAC
CTAGAGCATTCGTTGACCCTGAAAAAAGGAGCT------GATCAGAACACTAAAAGATTT
AATAAGACTCGACTGTGCATCAGGAAGTTCTTTCCAAAGAGGAAGTGCTTCATCTTTGAC
AGGCCTACTGAGAAGAAGCAACTCTGCAAA---CTAGAGACTCTGCCGGAGGAGCAGTTG
TGTAGTAAATTTGTAGAACAAATTGCAGAATTCACCTCGTACATCTTCAACTACTCTGCT
GTCAAGACTCTGTCTGGTGGCATCATAGTCAATGGGCCACGTCTAAAAAGCCTGGTGCAG
ACCTATGTCAGTGCCATCAGCAGTGGGACTCTCCCCTGCATGGAGAATGCAGTCCTGACT
TTGGCCCAAATAGAGAACTCAGCAGCAGTGCAAAAGGCCATCACCTACTATGAGGAACAA
ATGAATCAGAAGGCCCAGATGCCCACAGAGAACCTCCAGGAGCTGCTGGACCTGCACAGG
CTTATTGAGAGTGAGGCCATTCATATCTTCCTGAAGAATTCTTTCAAGGATGTAAATCAA
AAGTTCCAGAGAGAATTAGGGAATCTGCTGGTAGCAAATCAAGATGCCTTTGTTAAGAAG
AACAACAACCTGTCATCAGCTCGTTGCTCAGATTTGCTGGAGGATATTTTTGGACCTCTG
GAAGAAAAAGTAAAACAAGGGAAGTTTTCTAAACCGGGAGGTTACTACCACTTCCTTCAG
ATGAAACAGGAGTTAGAGAAAAAGTATAACCAGGCTCCTGGGAAGGGGCTCCAGGCAGAT
GTGATGCTGAAAAATTACTTTCAGTCCAAGGAAGATGTTGTTGAAACACTTCTAAAGATG
GATCAGTCACTCACGGAGCCAGCAAAGGAGGTCGAAGCGGAACGTATAAAGGCTGAAGCT
GCT---------------GAAGCTGCAAACAGAGAGCTAGAAGATAAGCAGAAGAAGTTT
GAGCTGATGATGCAGGAGAAGGAACAGAGTTACCAGGAGCACCTG------AAACAGCTG
ACCGAGAAGATGAAGGAGGAACAGCAAAAGTTAATCGCAGAACAGGAAAACATAATAGCC
CTTAAACTTCAGGAACAGGAAAAACTTCTCAGGGAAGGATTCAAGAGTGAGAGGAAGAAA
CTTCGTCGAGAGATTGATAAAATG
>Mus caroli GBP1 XM_021157847 (Gbp2)
------------------------------------------------------------
------------------------------------------------------------
------------------------------------------------------------
------------------------------------------------------------
---------------------ATGGCCTCAGAAATCCACATGAAAGGCCCAGTGTGCCTC
ATCAAGAACTCT---GGTGAGCAGTTGGAGGTCTACCAGGAAGCACTGGACATCCTGTCT
GCTATCCAAAATCCTGTAGTGGTCGTAGCAATAGTGGGCTTCTACCACACAGGCAAATCC
TATCTGATGAATAAGCTGGCTGGAAAACAGAAG---------------------------
GGCTTCTCCCTGGGCTCCACTGTGCAGTCTCACACCAAGGGCATCTGGATGTGGTGCATG
CCTCATCCCCAGAAGCCAGAACATACCCTCGTTCTGCTTGACACTGAGGGCCTGAAAGAC
ATGCAGAAGGGTGACAACCAGAATGACTGCTGGATCTTTGCCTTGGCCGTCCTCCTCAGC
AGCACCTTCATCTACAACAGCATAGGAACCATCAACCAGCAGGCCCTGGACCAGCTGCAT
------TATCTGACAGAACAGACTGATCTAATCAAATCAAAGTCATCACCTCAACAGAGT
GATGTA------GACAACTCAGCTAACTTCGTGGGCTTTTTTCCTGTCTTTGTGTGGACT
CTGAGGGATTTCTCCCTGGATCTGGAAATTAATGGAATATCCATCACTCCTGATGAGTAC
CTAGAGACTTCACTGGCTCTGAGAAAAGGAACT------GATGAGAACACTAAAAAATTT
AATATGCCTCGACTGTGTATCAGGAAGTTATTCCCAAAGAGGAAGTGCTTCATCTTTGAC
AGGCCCGGAGACAGGAGGCAACTTTCCAAA---CTAGAGTCAATACAGGAGGACCAGCTG
AATAAAGAATTTGTAGAACAAGTTGCAGAATTCACCTCATACATCTTCAGCTATTCTGAT
GTCAAGACTCTGTCTGGTGGCATTAGAGTCAATGGACCACGTCTAAAAAGCCTGGTGCAG
ACCTATGTCAGTGCCATCTGCAGTAGAGATCTCGCCTTCGAGGAGAGTGCTGTTCTGACT
TTGGCCCAAATAAAGAACTCAGCAGCAGTGCAAAAAGCCATCGCCTACTACGAAGAACAG
ATGAATCAGAAGATCCACATGCCCACAGAAACCCTACAGGAGCTGCTGGACATGCACAGG
ACCTTTGAGAGGGAGGCCATTGAGGTCTTCATGAAGAATTCTTTCAAGGATGTAGACCAA
CAGTTCCAGGAAGAATTAGGGGCCCAGCTGGAAGCCAAGCGAGATGCCTTTGTTAAGAAG
AACATGGACATGTCATCTGCTCATTGCTCAGACTTACTGGAGGGCCTCTTTGGTCATCTG
GAAGAAGAAGTGAAGCAGGGGACATTTTATAAACCAGGAGGTTACTACCTTTTTCTTCAA
AGGAAACAAGAGCTGAAGAAAAAGTATATCCAGATTGCTGGAAAGGGACTCCAGGCTGAA
GTGATGCTGAGAAAATACTTTGAGTCCAAGGAGGATTTGGCTGATACACTTCTAAAGATG
GACCAGTCACTCACAGAAAAGGAAAAGCAGATTGAAGTGGAACGTATAAAAGCAGAAGCC
GCA---------------GAGGCAGCAAACAGAGCATTGGCGGAAATGCAAAAGAAGCAC
GAGCTGCTGATGGAACAGAAAGAACAGAGTTATCAAGAGCACATG------AAACAGCTG
ACTGAGAAGATGGAGCAGGAACGGAAAGAGTTAATGGCAGAGCAACAAAGAATCATATCC
CTTAAACTTCAGGAACAGGAAAGACTTCTCAAGGAAGGATTCCAGAATGAGAGCTTGCAA
CTACGTCAAGAGATAGAGAAAATC
>Microtus ochrogaster GBP1 XM_026784136 (Gbp2)
------------------------------------------------------------
------------------------------------------------------------
------------------------------------------------------------
------------------------------------------------------------
---------------------ATGGCCTCAGAAATCAACATGCCAGGCCCAGTGTGCCTC
ATCGAGAACTCT---GATCAGCAGTTGGCAGCCAACCAGGAAGCACTGGACATCCTGTCT
GCTATCAAGCAGCCTGTAGTGGTGGTAGCTATTGTTGGCCTTTACCGTACAGGAAAATCC
TACCTGATGAACAAACTGGCTGGAAAGCAGCAA---------------------------
GGCTTCTCTCTGCGTTCTACAGGCCAGTCTCACCCCAAGGGGATCTGGATGTGGTGTGTG
CCTCATCCCCAGAAGGCAGACCACACCCTAGTTCTGCTGGATACTGAGGGTCTGGAAGAT
TTAGATAAGGGAGACAACCAGAATGAATGCTGGATCTTTGCGTTGGCGGTCCTCCTCAGC
AGCACCTTCATCTACAACAGCATAGGAGGCATCAACCAGAATGCCACGGACCAACTGCAC
------TATGTGACAGAGCTGACTGATCTAATCAAATCAAAGGCATCACCTGAGCAAAGT
GACATA------GATGACTCAGCTAACTTTGTGGGCTTCTTTCCAGTCTTCGTGTGGACT
ATGAGGGATTTCTCCCTGGAACTGGAAGCTAATGGAGATTCTATCACTCCTGATGAATAC
CTGGAGAAGTCACTGACTTTGAGAGAAGTGACG------AATGAGAAAACTGAAAGCTTT
AATAAGCCTCGACTATGCATCAGGAAGTTCTTTCCAAAGAGGAAGTGCTTCGTCTTCGAC
AGGCCTGCTGGGAGAAAGCAACTTTCTAAA---CTAGAGACAATTCCAGAGACAGAGTTG
AGTGCAGAATTTGTAGAACAAGTTGAAAAATTCACCTCATACATCTTCAGCTCTTCTGAT
GTCAAGACCCTGTCTGGTGGCATCAAAGTCAATGGGCCACGTCTGCAGAGTCTGGTAGTG
ACCTATGTCAATGCCATCTGCAGTGGAGAAGTACCCTGCATGGAAGATGCTGTACTGACT
TTGGCCCAGATAGAGAACTCAGCTGCAATGCAAAAGGCCATTGAGCAGTATGAAGAAAGG
GTGAACAATAAGGTCCAGTTACCCACGGAAACCCTCCAGGAGCTGCTGGACTTGCTCAGG
CCTATTGAGAGTGAGGCCATTGCGGTCTTCACGAAGAATTCTTTCAAGGATATAGACCAA
AAGTTCCAGGAGGAATTAGGGGCCCTGCTTGATGCCAAGCGAGATGATGTGATTAAGAAG
AACAAAGACTCTTCATCAGCTCTTTGTTCAGATTTGCTGGAGAATATCTTTGGTCCTCTG
GAAAGAGAAAGGAAACAAGGGACATTTTCGAAACCTGGAGGTTATGACGATTATCTTCAA
GAAAAAAAAAAGTTGGAGAAAATGTATAACGAGGTTCCTAAAAAGGGGCTACAGGCTAAA
GAGATGCTGAGAAAGTACTTTAAGTTCAAGGAGGATGTTGCTAATTCACTTCTAAAGATG
GATCAGTCACTCACAGAAAAAGAAAAGGAGATTGAAGTGGAACGGATAAAGGCTGAAGTT
GCT---------------GAGGCTGTAAACACAGAATTGAAAGAAATGCAAGAGAATTAT
GAGCTGATGACGGAAGAGAAGGTAAAGAGTGTCCTGGAGCATGTG------AAGCAGCTG
TCGCAGAAGATGCAGAAGGAGTGGGAACAGTTAAAGCTTGAGCAACATAAAATTGTTTCC
CTTAAACATAAGGAAAAGGACCGGCTTTTCCGGGAAGGATTTCACAATGAGAGCAAGAAA
CTTCTTGAAGAGATCGACAAAATC
>Microtus ochrogaster GBP1 XM_005357436 (Gbp2)
------------------------------------------------------------
------------------------------------------------------------
------------------------------------------------------------
------------------------------------------------------------
---------------------ATGGCCTCAGAAATCAACATGCCAGGCCCAGTGTGCCTC
ATCGAGAACTCT---GATCAGCAGTTGGCAGCCAACCAGGAAGCACTGGACATCCTGTCT
GCTATCAAGCAGCCTGTAGTGGTGGTAGCTATCGTTGGCCTTTACCGTACAGGAAAATCC
TACCTGATGAACAAACTGGCTGGAAAGCAGGAA---------------------------
GGCTTCTCTCTGGGCTCCACAATGCAGTCTCACACCAAGGGAATTTGGATGTGGTGTGTG
CCTCATCCCCAGCAACCAGGACATACTCTAGTTCTGCTCGATACTGAGGGCCTGGGAGAC
ATAGAGAAGGGAGACAACCAGAATGACTGCTGGATCTTTGCCTTGGCGGTCCTCCTCAGC
AGCACCTTCATCTACAACAGCATAGGAACCATCAACCAGCAGGCCATGGACCAACTGCAC
------TATGTGACAGAGCTGACTGATCTAATCAAATCAAAGTCATCACCTGAACAAAGT
GACATA------GATGACTCAGCCAACTTTGTGGGCTTCTTTCCAAACTTTGTGTGGACT
CTGAGGGATTTCTCTCTGGAACTGGAAGCTAATGGAAAGTCTATCACTCCTGATGAGTAC
CTGGAGAAGTCACTGACTCTGAGTAAAGTGACG------AATGAGAAAACTGAAAGCTTT
AATAAGCCTCGACTATGCATCAGGAAGTTCTTTCCAAAGAGGAAGTGCTTCGTCTTCGAC
AGGCCTGCTGGGAGAAAGCAACTTTCTAAA---CTAGAGACAATTCCAGAGACAGAGTTG
AGTGCAGAATTTGTAGAACAAGTTGAAGAATTCACTTCATACATCTTCAGCTCTTCTGAT
GTCAAGACCCTGTCTGGTGGCATCAAAGTCAATGGGCCACGTCTACAGAGCCTGGTGCTA
ACCTATGTCAATGCCATCCAAAGTGGAGGACTACCCTGCATGGAGGATGCTGTTTTGACT
TTGGCCCAGATAGAGAACTCAGCTGCAGTGCAAAAGGCCATTGAGCACTATGAAGAACAA
ATGAACCTGAAGGTCCAGCTACCCACGGAAACCCTCCAGGAGCTGCTGGACCTAAACAGG
CCTATTGAGAGAGAGGCCATTGAAATCTTCATGAAGTATTCTTTCAAGGATGTAGACCAA
AAGTTTCAGAAGGAATTAGGGGCCCTGCTGGATGCCAAGCGAGAGTCCTTTATTAATAAG
AACATGGATGTGTCATCAGCTCGTTGTTCAGATTTGCTGCGGGATATCTTTGGACCTCTT
GAAGAAGAAGTGAAACAGGGGACTTTTCATAAACCAGGAGGTTACTCCCTCTTTCTTCAA
AGGAAACAAGAGTTGGAGAAAAAGTATGACGAGACTCCTGGAAAGGGGCTTCAGGCTGAA
GAGATGCTGAAAAAGTACTTTAAGTCCAAGGAGGATGTTGGTGATACACTTCTAATGATG
GATCAGTCACTCACAGAAAAGGAAAAGGAGATTGAAGTGGAACGTATAAAGGCTAAAGCT
TTT---------------GAGACTACAAATAGAGAACTAAGAGAAATGCAAATGAGGCAC
GCACGGATGATGGAAGAGAAGGAAAAGAGTTACCAGGAGAGTAAGCGTGAGAAGCAGCTG
ACTGAGAAGATGGAACAGGAGCGGAAAGAGTTAATGGCTGAGCAAGATAGAATTGTTTCC
CTTAAACTTAAGGAACAGGAAAAGCTCATT---GAAGGATTTCAGAATGAAAGCAGAAAA
CTTCATCAAGAGATTGAGAAA---
>Mus caroli GBP1 XM_021154688 (Gbp2)
------------------------------------------------------------
------------------------------------------------------------
------------------------------------------------------------
------------------------------------------------------------
---------------------ATGGCCTCAGAAATCCACATGCCGGGCCCAGTGTGCCTC
ATCGAGAACTCC---AATAAGAAGTTGGTGGTCAACCAGGAGGCACTGGAGATCCTGTCT
GCTTTCCAACAGCCTGTGGTTGTGGTTGCAATAGTGGGCTTCTACCGCACAGGCAAATCC
TATCTGATGAATAAGCTGGCTGGAAAGCAGAAG---------------------------
GGCTTCTCCCTGGGCTCCACTGTGCAGTCTCACACCAAGGGCATCTGGATGTGGTGCATG
CCTCATCCCCAGAAGCCAGAACATACCCTCGTTCTGCTTGACACCGAGGGCCTGGAAGAC
ATAGAGAAGGGTGACAACCAGAATGACTGCTGGATCTTTGCCTTGGCCGTCCTCCTCAGC
AGCACCTTCATCTACAACAGCATAGGAACCATCAACCAGCAGGCCATGGACCAGCTGCAC
------TATGTGACAGAACTGACTGATCTCATCAAATCAAAGTCATCCCCTCAACAGAGT
GATGTA------GACAACTCAGCTAACTTTGTGGGCTTTTTTCCTATCTTTGTGTGGACT
CTGAGGGATTTCTCCCTGGATCTGGAATTTGATGGAGAATCCATCACTCCTGATGAGTAC
CTGGAGACTGCACTGGCTCTGAGAAAAGGAACT------GATGAGAACACTAAAAAATTT
AATATGCCTCGACTGTGTATCAGGAAGTTCTTCCCAAAGAGGAAGTGCTTCATCTTTGAC
AGGCCTGGAAACAGGAGGCAACTTTCCAAA---CTAGAGTCGATACAGGAGGACCAGCTG
AATAAAGAATTTTTAGAACAAGTTGAAGAATTCACCTCATACATCTTCAGCTATTCTGAT
GTCAAGACTCTGTCTGGTGGCATCACAGTCAATGGGCCACGTCTAAAATGCCTGGTGCAG
ACCTATGTCAGTGCCATCTGCAGTGGAGAACTACCCTGTATGGAAAACGCAGTACTGACT
TTGGCCCAGATAGAGAACTCAGCAGCAGTGCAAAACGCCATCACCTACTATGAAGAACAG
ATGAATCAGAAGATCCAGATGCCCACAGAAACCCTCCAAGAGCTGTTGGACCTGCACAGG
ACCTGTGAGAGGGAGGCCATTGGGGTCTTCATGAAGAATTCTTTCAAGGATGTAGACCAA
AAGTTCCAGACAGAATTAGGGACCCAGCTGGAAGCCAAGCGAGATGCCTTTGTTAAGAAG
AACATGGACATGTCATCTGCTCATTGCTCAGACTTACTGGAGGGCCTCTTTGGTCCTGTA
GAAGAAGAAGTGAAGCAGGGGACATTTTATAAACCAGGAGGTTACTACCTTTTTCTTCAA
AGGAAACAAGAGCTGGAGAAAAAGTATATCCAGACTCCTGGAAAGGGACTCCAG------
------------------------------------------------------------
------------------------------------------------------------
------------------------------------------------------------
------------------------------------------------------------
------------------------------------------------------------
------------------------------------------------------------
------------------------
>Gbpa1 consensus
------------------------------------------------------------
------------------------------------------------------------
------------------------------------------------------------
------------------------------------------------------------
---------------------ATGGCCCCAGAGACCTGCATGCCAGAACCCATGTGCCTC
ATTGAGAATGTG---AAAGGACAACTGAGAGCCAATCAGAAGGCCCTGGAGATCCTGTCG
GCCATCACACAGCCTGTGGTGGTGGTGGCAATTGTGGGCCTCTACCGCACAGGCAAATCC
TACCTGATGAACAAGCTGGCTGGGAAGAAAACA---------------------------
GGCTTCTCTCTGGGCTCCACTGTGCAGTCTCACACCAAAGGCATCTGGATGTGGTGTGTG
CCTCATCCCAGGAAGGCAGACCACACCCTAGTTCTGCTTGACACTGAGGGCCTGGGAGAT
GTGGAGAAAGGTGACAACCAGAATGACTGCTGGATCTTTGCCCTGGCTATACTTCTAAGC
AGCACCTTTGTCTACAACAGCATGGGAGCCATCAACCAGCAGGCCATGGACCAGCTGCAA
------TATGTGACAGAGCTGACAGATCGGATCAGAACAACATCCTCACCTCATAGCAAT
GGAGTT------GAGGCTTCAGCTGAGTTTGTGAGCTTCTTCCCTGACTTTGTGTGGACT
CTGAGAGATGTGACTGTAAGGCTGGAAGCAGATGGACAAATGCTCACAGCAGATGAGTAC
CTGGAGAATTCCCTGAAGCTCAAGCAAGGTACC------AGTGAAGAAGATAGAAATTAC
AACCTGCCCCGACTCTGTATTCGAAAGTTCTTCCCCAAGAAGAAATGCTTTGTCTTCTAT
CCACCCACTGAGTGGAAGAAGCTCTCTGAG---CTGGAGAGCCTGCATGATGATGAGTTG
GATTCTGACTTTGTGCAACAGGCAGCAGACTTCTGTTCCTTCATCTTCAGCTCTTCTAAG
GCTAAAACTCTCCCAGGAGGCATCCAGGTCAATGGAGCTCGACTAGAGAAACTGGTGCTC
ACATACATCAGTGCCATCAGCAGTGGGGATCTGCCCTGCATGGAGAATGCAGTCCTGGCC
TTGGCAAAAATAGAGAACTCAGCAGCAATGCAAAAGGCCATCACCCACTATGACCAGCAG
ATGAGCCAGAGGGTGCAGCTGCCCACAGAGACCCTCCAGGAGCTGCTGGACCTGCACAGG
ACCTGTGAGAGAGAGGCCATAGAAATCTTCCTTAGGACTTCCTTTAAAGATGAAGACCAT
TCATTTAAAAAAGATTTACTGGCTCAACTAGAAAAGAAGTGGAATGGCATCTGTAATGAG
AACATGAAAGTATCATCAGCTCGTTGCTCAGAGTTACTTCGGGACATCTTCAGCCCTCTA
GAAGAAGCAGTGACAAAGGGCGCTTATTCTCAGCCAGGAGGATATCTTCTCTTTGTTGAG
AAGAGAGAAGAGCTGAAGAAAAAGTATCTTCAGGAACCCAAGAAGGGGATACAGGCTGAA
GAGATTCTGCAGGCATACTTGCAGTCCAATGCGGCTATGGCTGAGGCACTTCTACAGAGA
GACCAGGCTCTCACAGTAAAGCAAAAGGAGATTGAAGTGGAACGAGCAAAAGCTGACTCT
GCA---------------CAGGCTACTGTAAAAATGTTGGAGGAAATGGAAAAGAAGCAT
GTACAGATGATGAAGGAGAAAGAAAGGTGTCACCAGGAACGAGTG------AGGCAGTTG
ACTGAGAAGATGGAGAGGGAGAGAGCTCAGTTAGTGGAGGAGCAAGAGAGGATTCTGACC
CTTAAACTGCAGGAACAGGAACGACTGCTCAAAGAAGGGTTGAAAGAAGAGAGTATAAGG
CTGCAGAATGAGATTCAGCTTATG
>Rattus rattus GBP1 XM_032896554 (Gbpa1)
------------------------------------------------------------
------------------------------------------------------------
------------------------------------------------------------
------------------------------------------------------------
---------------------ATGGCTCTGGAGACCTGTATGCCAGAACCCATGTGCCTC
ATTGAGAATGTG---AAAGGACAACTGAGAGCCAATCAGAAGGCCCTGGAGATCCTGTCA
GCCATTACACAGCCTGTGGTAGTGGTCGCAATTGTGGGCCTCTACCGCACAGGCAAATCC
TACCTGATGAATAAGCTGGCTGGGAGGAAAACG---------------------------
GGCTTCTCTCTGGGCTCCACTGTGCAGTCCCACACCAAGGGCATCTGGATGTGGTGTGTG
CCTCATCCCAGGAAGGCAGGGCACACCCTAGTTCTGCTTGACACTGAGGGCCTGGGAGAT
GTGGAGAAAGGTGACAACCAGAATGACTGTTGGATCTTTGCCCTGGCTATTCTTCTAAGC
AGCACCTTTGTCTACAACAGCATGGGAGCCATCAACCAGCAGGCCATGGACCAGCTGCAA
------TATGTGACAGAGCTGACAGATCGGATCAGAACAACATCCTCTCCTCATAGCAAT
GGAGTT------GAGGCTTCAGCTGAGTTTGTGAGTTTCTTCCCTGATTTTGTGTGGACT
CTGAGAGATGTGACTGTAAAGCTGGAAACAGATGGAAAAATGCTCACAGCAGATGAGTAC
CTGGACAATTCCCTGAAGCCCAAGCAAGGTACC------AGTGAAGAAGATAGAAACTAC
AACCTACCCCGACTCTGTATTCGGAAGTTCTTCCCCAAGAAGAAATGCTTTGTCTTCTAC
CCACCCACAGAGTGGAAGAAGCTCTCTGAG---CTGGAGAGCCTGCATGATGATGAGTTG
GATTCTGAATTTTTGCAACAGGCGGCAGACTTCTGTTCTTTCATCTTCAGCTCTTCTAAG
GCTAAAACACTCCCAGGAGGCATCCAGGTCAATGGAGCTCGACTAGAGAAACTGGTACTC
ACATACATCAGTGCCATCAGCAGTGGGCATCTGCCCTGCATGGAGAATGCAGTCCTGGCC
TTGGCAAAAGTAGAGAACTCAGCAGCAATACAAAAGGCCATCACCCACTATGACCAGCAG
ATGAGTCAGAAAGTGCAGCTGCCCACGGACACCCTCCAGGAGCTGCTGGACCTGCACAGG
ACCTGTGAGAGAGAGGCCATGGATATCTTTCTTAGGACTTCCTTTAAAGATGAAGACCAT
TCATTTAAAAAAGATTTACTGGCTCAACTAGAAAAGAAGTGGAATGGCATCAATAATGAG
AATACAAACAAATCATCAACGCGTTGCTCAGAGTTACTTCGGGACATCTTTGGACCTCTA
GAAGAAGCAGTGATAAATGGCACTTATTCTCAGCCAGGAGGATATCTTCTCTATGTTGAG
AAGAGAGAAGAGCTGAAGAAAAAGTATCTTCAGGAACCCAAGAAGGGGATACAGGCTGAA
GAGATTCTGCAGGAATACCTGCAGTCCAATGCGGCTGTGGCTGAGGCACTTCTACAAAGA
GACCAGGCTCTCACAGTAAAGCAAAAAGAGGTCGAAGTGGAACGAGCAAAGGCTGAATCT
GCA---------------CAGGCTACTGTTAGAATTTTGGAGGAAGTGGAAAAGAAGCAT
GCACAGATGATGAAGGAGAAAGAGAGGTGTCACCAGGAGCGAGTG------AGGCAGTTG
ACAGAGAATATGGAGAGGGAGAGAGCTCAGTTAGTGGAGGAGCAAGAGAGGATTCTGAAC
CTTAAACTGCAGGAACAGAAACGACTGATTAAAGAAGGGTTGAAAGGAGAGAGTTTAAGG
CTGAAGAATGAGATTCAGCGTATG
>Arvicanthis niloticus GBP1 XM_034500841 (Gbpa1)
------------------------------------------------------------
------------------------------------------------------------
------------------------------------------------------------
------------------------------------------------------------
---------------------ATGGCCCCAGAGACTCACATGCCAGACCCCATGTGCCTC
ATTGAGAATGTG---AAAGGGCAACTGAGAGCCAATCAGAAAGCTCTGGAGATCCTGTCC
ACCATCACACAGCCTGTGGTGGTGGTGGCAATTGTGGGCCTCTATCGCACAGGCAAATCC
TACCTGATGAACAGGCTGGCTGGGAAGAGAACA---------------------------
GGCTTCTCTCTGGGCTCCACTGTGCAGTCTCACACCAAAGGCATCTGGATGTGGTGTATG
CCTCATCCCAGGAAAGCAGACCACACCCTAGTTCTGCTTGACACTGAGGGCCTGGGAGAT
GTGGAGAAAAGTGACAACCAGAATGACTGCTGGATCTTTGCCCTGACTATACTTCTAAGC
AGTACCTTTGTCTACAACAGCATGGGAGCCATCAACCAGCAGGCCATGGACCAGCTACAA
------TATGTGACAGAGCTGACAGACCGGATCAGAACAGCATCCTCACCTCATAGTAAT
GACGTT------GAGGCTTCAGCTGAGTTTGTGAGCTTCTTCCCTGACTTCGTGTGGACT
CTGAGGGATGTGACCATAAGCCTGGAAGCAGATGGACAAACGCTCACAGCAGATGAGTAC
CTCGAGAATTCCCTGAAGCTCAAGCAAGGTGCC------AGTGAAGAAGATAAAAATTAC
AACCTGCCTCGACTCTGTATTCGAAAGTTCTTCCCCAAGAAGAAATGTTTTGTCTTCTAT
CCACCCACTGACTGGAAGAAGCTCTCTGAG---CTGGAGAGCCTGCATGACGATGAGTTG
GATTCTGACTTTGTGAAACAGGCAGAAGATTTCCGTTCCTTCATCTTCAGCTCTTCTAAG
GTTAAAACTCTGCCAGGAGGCATCAAGGTCAATGGAGCTCGACTAGCGAAACTGGTGCTC
ACATACATCAATGCCATCAGAAGTGGGTATCTGCCCTGCATGGAAAACGCAGTCCTGGCC
TTGGCCAAGATAGAGAACTCAGCAGCATTACAAAAGGCCATCATCCACTATGACCAGCAG
ATGAGCCAGAGTGTGCAGCTCCCCACAGAGACCCTCCAGGAGCTGCTGGACCTGCATAGG
ACCTGTGAGAGAGAGGCCATGGAAATTTTCCTTAGGACTTCCTTTAAAGATGAAGATCAT
TCATTTAAAAAAGATTTACTGGCTCAACTAGATAAGAAGTGGACTGGCATCTGTAATGAG
AATATGAAAGTGTCATCTGCTCGTTGCTCAGAGTTACTTCGAGGTATCTTCAGCCCTCTG
GAAGAAGCAGTGACAAAGGGCGCTTATTCTCAGCCAGGAGGATATCTTCTCTTTGTTGAG
AAGAGAGACGAGCTGAAGAAAAGGTATCTTCAGGAACCCAAGAAGGGGATACAGGCTGAA
GAGATTCTGCAGGCATACTTGCAGTCCAATGCAGCTATGGCTGAGGCACTTCTACACAGA
GACCAGGCTCTCACAGTAATGCAAAAGGAGCTTGAAGTGGAACAAGCAAAAGCTGAGTCT
GCA---------------CAGGCTACTGTAAAAATGTTGGAGGAAATGGAAAAGAAGCAT
GCACAGATGATGAAGGAGAAAGAAAGGTGTCATCAGGAACGAGTA------AGGCAGTTG
ACTGAGACGATGGAGAGGGAGAGAGCTCAGTTAGTGGAGGAGCAAGAGAGGATTCTGACC
CTTAAACTGCAGGAACAGGAACAACTGCTCAAAGAGGGGTTGAAAGAGGAGAGTAGAATG
CTGCAAAATGAGATTCAGCTTATG
>Meriones unguiculatus GBP1 XM_021661450 (Gbpa1)
------------------------------------------------------------
------------------------------------------------------------
------------------------------------------------------------
------------------------------------------------------------
---------------------ATGGCCCCAGAGATCTGTATGCCAGACCCCATATGCTTG
ATTGAGAACGTG---AAAGGACAGCTGAGACCGAATCAGAAGGCCCTGGAGATCCTGTCG
GCCATCACACAGCCGGTGGTGGTGGTGGCAATCGTGGGCCTCTACCACACTGGCAAGTCC
TACCTGATGAATCAGCTGGCTGGGAAGAAAACC---------------------------
GGCTTCTCCCTGGGCTCCTCAGTGCAGTCTCACACCAAAGGAATCTGGATGTGGTGTCTG
CCTCATCCCCAGAAGGCAGAGCTCACCCTGGTTCTGCTTGACACAGAGGGCCTGGGCGAT
GTGGAGAAAGGTGACAGTGAAAATGACAGCTGGATCTTCGCCCTAGCTATACTTCTCAGC
AGCACCTTCATCTACAACACCATGGGGGCCATCAACCAGCAGGCCATGGACCAGCTGCAA
------TACGTGACAGAGCTGACACAGAGGATCTGGAGCACATCCTCACCTCAGAGCAAT
GGTACT------GAGGATTCGGCGGAGTTTGTGAACTTTTTCCCTGACTTTGTGTGGGCT
CTGAGGGATGTGACTGTGCGGCTGGATGCAGATGGACAAGTCCTCTCAGCGGATCAGTAC
CTAGAGAATTCCCTGAAGCTCAAGCAAGGTGAT------------------AACAATTAC
GACTTGTCCCGACTCTGTATCCGAAAGTTCTTCCCCAAGAAGAAGTGCTTTGTCTTCTGT
CCACCCACGGAGTGGAGGAAGCTCTGTGAG---CTGGAGAGCCTGAAGGACAATGAGTTG
GATTCTGACTTTGTGCGGCAGGTGGCAGAGTTCTGTTCCTTCGTGCTCAGTTCTTCCAAG
GCCAAAGCTCTCCCGGGAGGCATCCCCATCAATGGAGCCCGACTACAGAAACTGGTGCTC
ACATACCTCAGCGCCATCAATAGTGGGACTCTGCCCTGCATGGAGAATGCTGTCCTGGCC
TTGTCCCAGATAGAGAACTCGGCTGCCGTGCAGAAGGCCATCACCCACTACGACCAGCAG
ATGAGCCAGAGGGTGCGGCTGCCCACAGAGACCCTCCAGGAGCTGCTGAACCTACACAGG
GCCTGTGAGAGAGAGGCCATAGAAATCTTCCTCAGGAACGCCTTTAAAGACGAAGACCAT
TCATTTAAAAAAGAGCTATTGGTGCAGCTGGAAAAGAGGTGGAATGGCGCCTGTAAAGAG
AACGTGAGAGCATCATCAGCTCGGTGCTCAGAGTTACTGCGGAACATCTTCAGCCCTCTA
GAAGAAGCAGTGACAAGGGGCGCTTATTCTCAGCCAGGAGGATATCTTCTCTTTGTTGAG
AAGAGAGAGGAGCTGAAGCAAAAGTACCTCAGGGAACCCAGGAAGGGGATCCAGGCTGAA
GAGATTCTGCAGGCATACTTGAAGTCCAGTGAGGCTATGGCCGAGGCAATTCTACAGAGA
GATCAGGCTCTGACAGTAAAACAAAAGGAGATCGAAGTGGAGCGAGCAAAAGCTGACTCT
GCC---------------CAGGCTGCTGTGAAAATGTTGGAGGAAATGAAAGAGGGGCAT
GTGCAGATGATGATGGAGAAAGAAAGGTGTCACCAGGAACGAGTG------AGGCAGTTG
ACTGAGAAGATGAAGAGGGAGAGAGCTCAGTTAGTGCAGGAGCAAGAGAGGGTTCTGGCC
CTTAAACTGCAGGAACAGGAACAACTGATTAAGAAGGGGTGGAAAGAAGAGAGTATAAGA
CTGCAGAATGAAATTCAGGCTCTG
>Mastomys coucha  uncharacterized GBP1 XM_031342171 (Gbpa1)
------------------------------------------------------------
------------------------------------------------------------
------------------------------------------------------------
------------------------------------------------------------
---------------------ATGGCCCCAGAGACCTGCATGCCAGAACCCATGTGCCTC
ATTGAGAATGTA---AAAGGACAACTGAGAGCCAATCAGAAGGCCCTGGAGATCCTGTCG
GCCATCACACAGCCTGTGGTCGTGGTGGCGATCGTGGGCCTCTACCGCACAGGCAAATCC
TACCTGATGAACAGGCTGGCTGGGAAGAGAACA---------------------------
GGCTTCTCTCTGGGCTCCACTGTGCAGTCTCACACCAAGGGCATCTGGATGTGGTGTGTG
CCTCATCCCAGGAAGGCAGGCCGTACCCTAGTTCTGCTTGACACCGAGGGCCTAGGAGAT
GTGGAGAAAGGTGACAACCAGAATGACTGCTGGATCTTTGCCCTGGCTATTCTTCTAAGC
AGCACCTTTGTCTACAACAGCATGGGAGCCATCAACCAGCAGGCCATGGACCAACTGCAA
------TATGTGACAGAGCTGACAGATCGGATCAGAACAACATCCTCACCTCATAGCAAT
GGAGTT------GAGTCTTCAGCTGAGTTTGTGAGCTTCTTCCCTGACTTTGTGTGGACT
CTAAGAGATATGACTGTAAAGCTGGAAGCAGATGGACAAATGCTCACAGCAGATGAGTAC
CTGGAGAATTCCCTAAAGCTTAAGCAAGGTACC------AGTGAGGAAGATAAAAAGTAC
AACCTACCGCGACTCTGTATTCGAAAGTTCTTCCCCAGGAAGAAATGCTTTGTCTTTTAT
CCGCCCACTGAGTGGAAGAAGCTCTCTGAG---CTGGAGAGCCTGCAAGAGAAGGAGTTA
GATCCTGAATTTTTGCAACAGGCAGCTGACTTCTGTTCCTTCATCTTCAGCTCTTCTAAG
ACTAAAACACTCTCAGGAGGCATCAAAGTCAATGGAGCTCGACTAGAGAAACTGGTGATC
ACATATATCAGTGCCATCAGCAGCGGGGATCTCCCCTGCATGGAGAATGCAGTCCTGGCT
TTGGCTCAAATAGAGAACTCGGCAGCAGTGCAAAAGGCCATCAGCCACTATGACCAACAG
ATGAGTCAGAGGGTGCAGCTGCCCACAGAGACCCTCCAGGAGCTGCTGGACCTGCACAGG
ACCTGTGAGAGAGAGGCCATAGAAATCTTCTTCAGAAGTTCCTTCAAAGATGAAGACCAT
TCATTTAGAAAAGATTTATTGGCCCAGCTAGAAAAGAAGTGGACTGGCATCTGTAATGAG
AACATCAACGTTTCATCAGCTCGTTGCTCAGAGTTACTTCGGGACATCTTCAGCCCACTA
GAAGAAGCAGTGACAAAGGGCACCTATTCTCAGCCAGGAGGATATCTTCTCTTTGTTTGG
AAGAGAGAGGAACTGAAGAAAAAGTATCTTCAGGAACCCAAGAAGGGGATACAGGCTGAA
AAGATTCTGCAGGAATATTTGCAGTCCAATGCAACCATGGCTGAGGCACTTCTACAAAGA
GACCAGGCTCTCACAGTAAAGCAAAAGGAGATCGAAGCGGAACGAGCGAAAGTTGACTCT
GCA---------------CAGGCTACTGTAAAAATGTTGGAGGAAATGGAAAAGCAGCAT
GAACAGATGATGAAGGAGAAAGAGAGGTATCACCAGGAGCGAGTG------AAGCAGTTG
ACTGAGGAGATGGAGAGGGAGAGAGCTCAGTTAGTGGAGGAGCAAGAGAGGATTCTGACC
CTTAAACTGCAGGAACAGGAACGACTGCTCAAAGAGGGGTTGAAAGAAGAGAGTATAAAG
CTGCAGAATGAGATTCAGCTTATG
>Microtus ochrogaster GBP1 XM_005357434 (Gbpa1)
------------------------------------------------------------
------------------------------------------------------------
------------------------------------------------------------
------------------------------------------------------------
---------------------ATGGCCTCAGAGACCTGCATGCCAGACCCGATGTGCTTG
ATAGAGAATGTG---AAAGGGCAACTGAGACCTAATCAGAAAGCCCTGGAGATCCTGTCG
GCCATCACACAGCCAGTGGTGGTGGTGGCCATTGTGGGTCTCTACCGCACAGGAAAATCC
TACCTGATGAACAAGCTGGCTGGGAAGAATACA---------------------------
GGCTTCTCTCTGGGCTCCACAGTGCAGTCTCACACCAAAGGAATCTGGATGTGGTGTGTG
CCTCATCCCCAGAAGGCAGACCACACTCTAGTTCTGCTTGACACTGAGGGCCTGGGAGAT
ATTGAGAAAGGTGACAGTGACAATGACTGCTGGATCTTTGCTCTGGCTATACTTCTAAGC
AGCACCTTCGTGTACAACAGCATGGGAGCCATCAACCAGCAGGCCATGGACCATCTGCAA
------TATGTGACAGAGCTGACCGACCGGATCAGAACAACATCTTCACCTCGTAGCAAT
GGGACT------GAGGACTCATCTGAGTTTGTGAGCTTCTTCCCTGACTTCGTGTGGACT
CTCAGGGACGTGACTGTAAGGCTTGAAGCAGATGGACAAAGCCTCACAGCTGATGAGTAC
CTGGAGAATTCCCTGAAGCTCAAACAAGGTGCC------AGCAAAGAAGATAAAAATTAC
AACCTGCCCCGACTCTGTATTCGAAAGTTCTTCCCCAGGAAGAAATGCTTTGTGTTCTAT
CCACCCACTGAGTGGAAGAAGCTCTCTGAG---CTTGAGAACCTGCGTGACGATGAGTTG
GATTCTGACTTTGTCCAACAGGCAGCAGAGTTCTGTTCCTTCATCTTCAGCTCTTCCAAG
GCTAAAGCTCTCCCAGGAGGTGTCAAGGTCAATGGAGCTCGACTAGAGAAACTGGTGCTC
TCCTACATCGATGCCATCAGCAGTGGGGATCTCCCCTGCATGGAGAATGCTGTCCTGGCT
TTGGCAAAGATAGAGAACTTGGCAGCAATGCAAAAGGCCATTGCCCATTATGACCAGCAG
ATGAGCCAGGGGGTGCAGCTGCCCACAGAGACCCTCCAGGAGCTGCTGGATCTGCACAGG
ACCTGTGAGAGAGAGGCCATAGAAATCTTCCTTAGGACTTCCTTTAAAGATGAAGACCAT
GCATTTCAAAAGGAATTATTGGCTCAGCTAGAAAAGAGGTGGGAGGTCACCTGTAACAAG
AACGTAAAACTATCATCGGACCTGTGCTCAGAGTTACTTCGGAACATCTTCAGCCCTCTA
GAAGAAGCAGTGACAAAGGGTGCTTATTCTCAGCCAGGTGGATATCTTCTCTTTGTTGAG
AAGAGAGAAGAGTTGAAGAAAAAGTACCTTAGGGAACCCAGAAAGGGTATACAGGCTGAA
GAGATTCTGCAGGCATACTTGCAGTCCAGTGTGGTTATGGCTGAGACAATTCTACAGAGA
GACCAGGCTCTCACAGTAAAGCAAAAGGAGATTGAAGCGGAACGGGTTAAAGCTGACTCT
GCA---------------CAGGCCAGTGTAGACTTGCTGGAGGAAATGGAAAAGAAGCAT
GTACAGATGATGAAGGAGAGAGAAAGACGTCATCAGGAACGAGTG------AGGCAGTTG
ACTGAGAAGATGGATGTTGAAAGAGCTCAGATAGTGAAGGAGCAAGAGAGGATTCTGGCC
CTTAAACTGCAGGAACAGGAACGACTGCTCAAGGAAGGGATGAAAGAAGAGAGTAGAAGG
CTTCAGAATGAGATTCAGGTTATG
>Peromyscus maniculatus bairdii GBP1 XM_016004723 (Gbpa1)
------------------------------------------------------------
------------------------------------------------------------
------------------------------------------------------------
------------------------------------------------------------
---------------------ATGGCCTCAGAGACTTGCATGCCAGATCCCATGTGCTTG
ATTGAGAATGTG---AAAGGACAACTGAGGCCTAATCAGAAGGCCCTGGAGACCCTGTCG
GCCATCACGCAGCCTGTGGTGGTGGTGGCCATCGTGGGCCTCTACCGCACTGGCAAATCC
TACCTGATGAACAAGCTGGCTGGGAAGAACACA---------------------------
GGCTTCTCTCTGGGCTCCACAGTGCAGTCTCACACCAAAGGGATCTGGATGTGGTGTGTC
CCTCATCCCCAGAAGGCAGGACACACCCTAGTTCTGCTTGACACTGAGGGCCTGGGAGAT
GTTGAGAAAGGTGACAACCAGAATGACTGCTGGATCTTTGCCCTGGCTGTACTTCTGAGC
AGCACCTTTGTGTACAACAGCATGGGAGCCATCAACCAGCAGGCCATGGACCAGCTGCAA
------TATGTGACAGAGCTGACAGATCGGATCAGAACAACATCCTCACCTCATAGCAAT
GGGGTT------GAGGACTCAGCTGAGTTTGTGAGCTTCTTCCCTGATTTTGTATGGACT
CTGAGGGATGTGACTGTAAGGCTTGAAGCAGATGGACAAAGCCTCACAGCAGATGAATAC
CTGGAGCATTCTCTGAAGCTCAAACAAGGTACC------AGCAAAGAAGATAGAAATTAC
AACCTGCCCCGACTCTGTATTCGAAAGTTCTTCCCCAAGAAGAAATGCTTTGTCTTCTGT
CCACCCACTGGGTGGAAGAAGCTTTCTGAG---CTTGAGAACCTGCACGATGATGAGTTG
GATTATGACTTTGTGCAGCAGGCAGCTGAGTTCTGTTCCTTCATCCTCAGCTCTTCCAAG
GCTAAAGCTCTCCCAGGAGGCATTGGGGTCACTGGAACTCGACTAGAGAAACTGGTGCTC
ACATACATCAATGCCATCAGAAGTGGGGATCTCCCCTGCATGGAGAATGCAATCCTGGCC
TTGGCAAAAATAGAGAACTCAGCTGCAGTGCAAAAGGCCATTACCCACTATGACCAGCAG
ATGAGCCAGAGGGTGCAGCTGCCCACAGAGACCCTCCAGGAGCTTCTGGATCATCACAGG
ACCTGTGAGAGAGAGGCCATAGAAATCTTCCTCAGGACTTCCTTTAAAGACAAAGACCAT
TCATTTAAAAAGGAATTACTGGCTCAGCTAGAAAAGAAGTGGAAGGGCATCTGTAACGAG
AACGTGAAACTATCATCGGACAGGTGCTCACAATTACTTCGGAACATCTTCAGCCCTCTA
GAAGAAGCAGTGACAAAGGATGCTTATTCTCAGCCAGGTGGATATTTTCTCTTTGTTGAG
AAAAGAGAAGAGCTGAAGGAAAAGTACCTTAGGGAACCCAGGAAAGGGATACAGGCTGAA
GAGATTCTGCAGGCATACCTGAAGTCCAACATGGTTATGGCTGAGACAATTCTGCAGAGA
GACCAGGCTCTCACAGTAAAGCAAAAGGAGATTGAAGCGGAACAGGCAAAAGCTAAGTCT
GCA---------------CAGGCTGCTGTCAAGATATTGGAGGAAATGGAAGAGAAGCAC
ATGCAGATGATGAAGGAAAAAGAAAGATGTCATCAGGAACGAGTG------AGGCAGTTG
ACTGAGAAGATGGAGCAGGAAAGAACTCAGATAGTGGAGGAGCAAGGGAGGATTCTGGCC
CTTAAAATACAGGAACAGGGACAACTGCTCAAGGAAGGGTTGAAAGAAGAGAGTGCAAGG
CTTCAAAATGAGATTCAGGTTATG
>Rattus norvegicus GBP3 XM_006233426 (Gbpa1)
------------------------------------------------------------
------------------------------------------------------------
------------------------------------------------------------
------------------------------------------------------------
---------------------ATGGCTTTGGAGACCTGTATGCCAGAACCTATGTGCCTC
ATTGAGAATGTG---AAAGGACAACTGAGAGCCAATCAGAAGGCCCTGGAGATCCTGTCG
GCCATTACACAGCCTGTGGTAGTGATCGCAACTGTAGGCCTCTACCGCACAGGCAAATCC
TACCTGATGAATAAGCTGGCTGGGAGGAAAACA---------------------------
GGCTTCTCTCTGGGCTCCACTGTGCAGTCCCACACCACGGGCATCTGGATGTGGTGTGTG
CCTCATCCCAGGAAGGCAGACCACACCCTAGTTCTGCTTGACACTGAGGGCCTGGGAGAT
GTGGAGAAAGGCGACAACCAGAATGACTGCTGGATCTTTGCCCTGGCTATTCTTCTAAGC
AGCACCTTTGTCTACAACAGCATGGGAGCCATCAACCAGCAGGCCATGGACCAGCTGCAA
------TATGTGACAGAGCTGACAGATCGGATCAGAACAACATCCTCTCCTCATAGCAAT
GGAGTT------GAGGCTTCAGCTGAGTTTGTGAGCTTCTTCCCTGACTTTGTGTGGACT
CTGAGAGACGTGACTGTAAAGCTGGAAAAAGATGGAAAAATGCTCACAGCAGATGAGTAC
CTGGACAATTCCCTGAAGCCCAAGCAAGGTACC------AGTGAAGAAGATAGAAACTAC
AACCTACCCCGACTCTGTATTCGGAAGTTCTTCCCCAAGAAGAAATGCTTTGTCTTCTAC
TCACCCACAGAGTGGAAGAAGCTCTCTGAG---CTGGAGAGCCTGCGTGATGATGAGTTG
GATTCTGAATTTTTGCAACAGGCGGCCAACTTCTGTTCTTTCATCTTCAGCTCTTCTAAG
GCTAAAAGACTCCCAGGAGGCATCCAGGTCAATGGAGCTCGACTAGAGAAACTGGTACTC
ACATACATCAGTGCCATCAGCAGTGGGCATCTGCCCTGCATGGAGAATGCAGTCCTGGCC
TTGGCAAAAGTAGAGAACTCAGCAGCAATACAAAAGGCCATCACCCACTATGACCAGCAG
ATGTGTCAGAAAGTGCAGCTGCCCACGGACACCCTCCAGGAGCTGCTGGACCTGCACAGG
ACCTGTGAGAGAGAGGCCAAGGATATCTTTCTTAGGACTTCCTTTAAAGATGAAGACCAT
TCATTTAAAAAAGATTTACTGGCTCAACTAGAAAAGAAGTGGAATGGCATCAATAATGAG
AATATGAACAAATCATCAACTCGTTGCTCAGAGTTACTTCGGGACATCTTTGGACCTCTA
GAAGAAGCAGTGATAAATGGCGCTTATTCTCAGCCAGGAGGATATCTTCTCTATGTTGAG
AAGAGAGAAGAGCTGAAGAAAAAGTATCTTCAGGAACCCAAGAAGGGGATACAGGTT---
ATGAAACTTTATCTATTAATGCAGACAGGCTACTGGCTTTCCTGCTTGGAACACTGTTGT
GGCCAACTGCTGTTACTCATGGATATGGGGCTTTATATGAGCATCACTTGGCTTCTGAAC
TCA---------------TCAACAAACTGCCAAGGGAGTCTGTTAATGACATCAAATGTG
TACTAG------------------------------------------------------
------------------------------------------------------------
------------------------------------------------------------
------------------------
>Gbpa2 consensus
------------------------------------------------------------
------------------------------------------------------------
------------------------------------------------------------
------------------------------------------------------------
---------------ATGGACACGTCCCTAAAGGTCCACATGCCCCAGCCCATGTGCCTC
ATTGAGAATGTG---AAAGGACAACTGAGAGCCAATCAGAAGGCCCTGGAGATCCTGTCG
GCCATCACACAGCCTGTGGTGGTGGTGGCAATTGTGGGCCTCTACCGCACAGGCAAATCC
TACCTGATGAACAAGCTGGCTGGGAAGAGAACA---------------------------
GGATTCTCTCTGGGCTCCACTGTGCAGGCTCATACAAAAGGAATCTGGATGTGGTGTGTG
CCTCACCCCCACAAGGCAGACCACACGCTTGTTCTGCTTGACACTGAGGGCCTGGGCGAT
GTGGAGAAAGGTGACAACCAGAATGACTGCTGGATCTTTGCCCTGGCTATTCTTCTAAGC
AGCACCTTTGTCTACAACAGCATGGGAGCCATCAACCAGCAGGCCATGGACCAGCTGCAC
------TATGTGACAGAGCTCACAGATCGGATCCGAGCAAGATCCTCACCTGACCAGGAC
GATGGG---GTGGAAGACTCAGCTGAGTTTGTGAGCTTCTTCCCTGACTTTGTGTGGACT
CTGAGGGATATGACCTTGAAGATGGAAGTAGATGGACTCCCAGTCACAGCAGATGAGTAC
CTGGAGATTTCTCTGAAGCTCAAGGAAGGTTCC------TGCAAAGAAGTTGAAAAATAC
AACCTACCCCGACTCTGTATTCGTAAGTTTTTTCCAAAGAAGAAATGTTTTATCTTCTAT
CCACCCACTGAGTGGAAAAAGCTTTCCCAG---CTGGAGACACTACAAGAAAATGAGATC
GATTCTGAGTTTTTGCAGCAAGTAGCAGAATTCTGTTTATACATCTTTAAGGAGTGCAAA
GCCAAAACTCTTCCAGGAGGCATCATTGTCAATGGCCCACGACTAGAAACCCTGGTGCTG
ACCTATGTCAGTGCCATCAGCAGTGGGGATCTCCCCTGCATGGAGAACGCAGTCCTGGCT
TTGGCCCAGATAGAGAACTCAGCAGCAGTGCAAAAGGCCATCACCCACTATGACCAACAG
ATGAGTCAGAGGGTGCAGCTGCCCACAGAGACCCTCCAGGAGCTGCTGGACCTGCACAGG
ACCTGTGAGAGAGAGGCCATAGAAATCTTCCTCAGGACTTCCTTTAAAGATGAAGACCAT
TCATTTCAAATGAAATTAGGGTCTCAGCTAGAAGAAAGATGGGATGACTTTTGTAAACAC
AATACGGAAGTGTCATCAAACCGTTGCTGGGCATTGCTTCAGGATATCTTCAGACCTCTT
GAAGAAGGTGTGAAGCAAGGCACTTATTCTAAGCCAGGAGGTTACTACCTCTTTGTTCAG
GAGACACAGAGGCTGAAGGAAAAGTACCATGGACAACCAAAGAAGGGCTTACAGGCTGAA
GAGGTTCTGCAGACATATTTACAATCCAAGGAGGCTATTTCTAATGCAATTTTACAGACA
GATCAGAGTCTGACAGAAAAGGAAAAGGAGATTGAAGTGGAACGAAAGAAAGCTGAATCT
GCA---------------CTGGCTGCTGCAAAACTGTTGGAGGAAACACAGAAGAAAAAT
GAGAAGCTGATGGAACAGAAAGAAAGAAGTTATCAGGAACACATG------AGACAGCTG
ACTCAGAAAATGGAGAATGACAGAATCCAATTAAAGGCAGAGCAAGAGCGGACATTATCT
CTGAAACTTCAGGAGCAGAAACAGCTACTCCAAGAGGGGTTCCAGAAAGAAAGCAGAAAG
CTTCAAGAAGAGATGAAGAATGTG
>Rattus norvegicus GBP1 XM_006233425 (Gbpa2)
------------------------------------------------------------
------------------------------------------------------------
------------------------------------------------------------
------------------------------------------------------------
---------------ATGGACATGACCCTACAGATCCACATGCCTGGGCCCGTGTGCCTC
ATTGAGAATGTG---AAAGGACAATTGAGAGCCAATCAGAAGGCCCTGGAGATCCTGTCA
GCCATTACACAGCCTGTGGTGGTGGTGGCAATAGTGGGCCTCTACCGTACAGGCAAATCC
TACCTGATGAACAAGCTGGCTGGAAAGAGAACT---------------------------
GGATTCTCTCTGGGATCCACTGTGCAGGCTCATACAAAAGGAATCTGGATGTGGTGTGTG
CCTCACCCCAACAAGGCAAACCACATGCTTGTTCTGCTTGACACTGAGGGCCTGGGTGAT
GTGGAGAAAGGTGACAACCAGAATGACTGCTGGATCTTTTCCCTGGCTATTCTTCTAAGC
AGCACCTTTGTGTACAACAGCATGGGAGCCATCAACCAGCAGGCCATGGACCAGCTGCAC
------TATGTGACAGAGCTCACAGATCGGATCCGAGCAAGATCCTCACCTGACCAGGAT
GATGGG---GTAGAAGACTCAGCTGAGTTTGTCAGCTTCTTCCCCGACTTTGTGTGGACT
CTGAGGGATATGACCTTGAAAATGGAAGTGGATGGACTCCAGGTCACAGCAGATGAGTAC
CTGGAGATTTCTCTGAAGCTCAAGGAAGGTTCC------AGCAAGGAAGTTGAAAAATAC
AACCTACCCCGACTCTGTATTCGTAAGTTTTTCCCAAAGAAGAAATGTTTTGTCTTCTAC
CCACCCACTGAGTGGAAAAGGCTTTCTCAG---CTGGAGACACTGCAAGAAAATGAGATC
GATTCTGAGTTTTTGCAGCAAGTAGCAGAATTCTGTTTATATGTCTTTAAGGAGTGCAAA
GCCAAAACCCTTCCAGGAGGCATCATTGTCAATGGCCCACGACTAGAAACCCTGGTGCTG
ACCTATCTCAGTGCCATCGGCAGTGGAGATCTCCCCTGCATGGAGAACGCGGTCCTGACT
TTGGCCCAGATAGAGAACTCAGCAGCAGTGGAAAAGGCCATCACCCACTATGACCAACAG
ATGAGCCAGAGGGTACAGCTGCCCACAGAGACCCTCCAGGAGCTGCTGGACCTGCACAGG
ACCTGTGAGAGAGAGGCCATAGAAATCTTCCTCAGGGTCTCCTTTAAAGATGAAGATCAT
TCATTTCAAATGAAATTAGGGTCTCGGCTAGAAGAAAGGTGGAACGACTTCTGTAAACGC
AATATGGAAGTGTCATCTAACCGTTGCTGGGCTTTGCTTCAAGATATCTTCAGACCTCTT
GAAGAAAGTGTGAAGCAAGGCACTTATTCTAAGCCAGGAGGTTATTACCTCTTTGTTCAG
GAAACACAGAGGCTGAAGGAAAAGTACCAAGGACAACCAAAGAAGGGCTTACAGGCTGAT
GAGGTTCTGCAGAAATATTTACAATCCAAGGAGGCTATTACTACTGCAATTTTACAGACA
GATCAGAGTCTGACAGAAAAGGAAAAGGAGATTGAAGTGGAACGGAAGAAAGCTGAATCT
GCA---------------CAGGCTGCTGCAAAGCTGTTGGAGGAAACACAGAAGAAAAAT
GAGAAGCTGATGGAGCAGAAAGAAAGAAGTTATCAGGAGCACATG------AAACAGTTG
ACTGAGAAAATGGAGAATGACAGAATCCAATTAAAAGCAGAGCAAGAGCGGATATTATCT
CTAAAACTTCAGGAGCAGAAGCAGCTACTTCAGGAGGGGTTCCGAGAAGAAAGCAGAAAG
CTTCAAGAAGAGATGAAGAATGTG
>Peromyscus maniculatus bairdii GBP1 XM_006986122 (Gbpa2)
------------------------------------------------------------
------------------------------------------------------------
------------------------------------------------------------
------------------------------------------------------------
---------------ATGGACACGGCTCTAAAGGTTCACATGCCAGGGCCCGTGTGTCTC
ATTGAGAATGCG---AAAGGACAGCTGAGGCCTAATCAGAAGGCCCTGGAGATCCTGTCG
GCCATCACACAGCCGGTGGTGGTGGTGGCCATCGTGGGCCTCTACCGCACAGGCAAATCC
TACCTGATGAACAAGCTGGCTGGGAAGAACACA---------------------------
GGCTTCTCTCTGGGCTCCACAGTGCAGGCTCATACAAAAGGAATCTGGATGTGGTGTGTG
CCTCATCCCCACAAGAAAGACCACACGCTCGTTCTGCTTGACACTGAGGGCCTGGGCGAT
GTTGAGAAAGGAGACAACCAGAATGACTGCTGGATCTTTGCCCTGGCTGTACTTCTGAGC
AGCACCTTCGTGTACAACAGCATGGGAGCCATCAACCAGCAGGCCATGGACCAGCTGCAC
------TATGTGACAGAGCTGACAGATCGCATCAGAGCAAGGGCCTCACCTGACCAGGAG
GATGAA---GGGGAGGACTCAGCTGAGTTTGTGAGCTTCTTTCCTGACTTCGTGTGGAGC
CTGAGAGACATGACCTTGAAGATGGAAATAGATGGAGTCCATGTCACAGCAGATGAGTAC
CTGGAGAATTCGCTGAAGCTCAAAGAAGGTATC------TGCAAAGAAGCTGAAAAATAC
AACTTGCCCCGACTCTGTATTCGGAAGTTCTTTCCAAAGAAGAAGTGTTTTATCTTCTAC
CCACCCACTGAGTGGAAAAAGCTCTCCCAG---CTGGAGACACTGCAAGAAAATGAGATC
GAGTCCGATTTTCTGAAGCAAGTAGAAGAATTCTGTTTGTACATCTTTAACCATTGCAAA
GCCAAAACTCTTCCAGGAGGCATCCCTGTCAATGGCCCACGATTAGAAAGTCTAGTGCTG
ACCTATGTTGAAGCCATCTGCAGTGGAGACCTGCCCTGCATGGAGAATGCAGTCCTAGCC
TTGGCAACAATAGAGAATGCAGCTGCAGTGCAAAAGGCCACTGCCCACTATGACCAGCAG
ATGAGCCAGAGGGTGCAGCTGCCCACAGAGACCCTCCAGGAGCTACTGGATCAGCATAGG
ACCTGTGAGAGAGAGGCCATAGAAATCTTCCTCAGGACTGCCTTTAAAGATGAAGACCAT
TCATTCCAAAAGGAATTGGGGTCTCAGCTAGAAGAAAGATGGGATGATTTTTGTAAACGC
AATCTGGAAGCATCATCAAACCATTGCTGGGCATTGCTTCAGGATATTTTCAGACCTCTT
GAAGAAGGTGTGAGGCAAGGCATTTATTCTAAGCCAGGAGGTTACTTCCTCTTTGTTCAG
GAGACACAAAGACTAAAGAAAAAGTACTACGGAGAACCAAAGAAAGGCATACAGGCTGAA
GAGGTTCTACAGACATACATACAATCCAAGGAGGCTGTTTCTAATGCAATTTTACAGACA
GATCAGAGTCTGACCAAAAAAGAAAAGGAGATTGAAGTGGAGCGTAAGAAAACTGAATCT
GCA---------------ATGGCTGCTGCAAAACTAATGGAGGAAACACAGAAGAAGAAT
GAGAAGCTGATGGAACAGAAAGAAAAGAGTTATCAGGAGCACATG------AGACAGCTG
ACTCAGAAAATGGAGAATGACAGAATCCAGCTAAAGGCAGAGCAAGAGCGGACATTAGCT
CTTAAACTTCAGGAGCAGAAACAGCTACTCCAAGAAGGATTCCGAGAAGAGAGCAGAAAA
CTTCAAGAAGAGATAAAGAACGTG
>Microtus ochrogaster GBP1 XM_005357374 (Gbpa2)
------------------------------------------------------------
------------------------------------------------------------
------------------------------------------------------------
------------------------------------------------------------
---------------------ATGGCTCTAAAGGTCCACATGCCTGGGCCTGTGTGTCTC
ATTGAGAATGCA---AAAGGACAGCTGAGACCAAATCAGAAGGCACTGGAGATCCTGTCG
GCCATCACACAGCCTGTGGTGGTGGTGGCCATTGTGGGCCTCTACCGCACGGGAAAATCT
TACCTGATGAACAAGCTGGCTGGGAAGAAATCG---------------------------
GGCTTTGCTCTGGGCTCCACAGTGCAGGCGCATACAAAAGGAATCTGGATGTGGTGTGTG
CCTCATCCCCACAAGAAGGACCACACACTGGTACTGCTTGACACCGAAGGCCTGGGCGAT
GTTGAGAAAGGTGACAACCAGAATGACTGCTGGATCTTTGCTTTGGCTATACTTCTAAGC
AGCACCTTTGTGTACAACAGCATGGGACCCATCAACCAGCAGGCCATGGACCAACTGCAC
------TATGTGACCGAGCTGACAGATCGGATCAGATCAAGGACCTCACCTGACCAAGAG
GAAGAG---GTGGAAGACTCAGCTGAGTTTGTGAGCTTCTTTCCTGACTTTGTGTGGAGC
CTGAGAGATATGACCTTGAAATTGGAAGTAAATGGAGTCCGAGTCACAGCAGATGAGTAC
CTGGAGAATTCGCTGAAGCTCAAGGAAGGTACC------TGCAAAGAGGTTGAAAAATAC
AACTTGCCCCGACTCTGTATTCGAAAGTTCTTTCCAAAGAAGAAATGTTTTATATTCTAT
CCACCCACTGAGTGGAAAAAGCTTTCCCTG---CTGGAGTCTCTGCAAGAAAATGAAATA
GATTCTGATTTTTTGCAGCAAGTAGCGGAATTTTGTCTGTACATCTTTAAGCATTGCAAA
GCCAAAACTCTTCCGGGAGGCATACGTGTCAATGGCCCACGACTAGAAAGCCTAGTGCTG
ACCTATGTTCACTCCATCAGCAGTGGAGATCTGCCCTGCATAGAGAACGCAGTCCTGGCC
TTGGCAAAGATAGAGAACTCGGCCGCAGTGCAAAAGGCCATTGCCCACTATGACCAGCAG
ATGAACCAGAGGGTGCAGCTGCCCACAGAGACCCTCCAGGAGCTGCTGGACCTCCACAGG
GCCAGTGAGAGAGAGGCCATAGAAATCTTCCTCAGGACTTCCTTTAAAGATGAAGACCAT
GCATTTCAAAGGGAACTGGGGTCTCAGCTAGAAGAACGGTGGGATGACTTCTGTAAACGC
AATCTGGAAACATCATCAAACCGTTGCCAGGCGTTGCTTCAGGATATCTTCAAACCCCTC
GAAGAAGGTGTGAAGCAAGGCACTTACTCTAAGCCAGGAGGTTATGGCCTCTTTGTTCAG
GAAACACAGAGACTGAAGAAGGAGTACTATGGACAACCAAAAAAGGGCATACAGGCTGAA
GAAGTTCTACAGACATACTTACAATCCAAGGAGGCTGTTTCTAATGCCATTTTACAGACA
GATCAGAGTCTGACTGAAAAGGAAAAGGAGATTGAAGTGGAGCGTAAGAGAGCTGAATCT
GCT---------------CTGGCTGCTGCAAAACTGTTGGAGGAAACACAGAAGAAGAAT
GAGAAGCTGATGGAACAGAAAGAAAAAAGTTATCAGGAACATATG------AGACAGTTG
ACTCAGAAGATAGAGAATGACAGAATCCAGCTAAAGGCAGAACAAGAACGGACATTAGCT
ATTAAACTTCAGGAGCAGAAACAGTTACTCCAAGAGGGGTTCCGAGAAGAGAGCAGAAAG
CTTCAAGAAGAGATGAAGAATGTG
>Meriones unguiculatus GBP1 XM_021661455 (Gbpa2)
------------------------------------------------------------
------------------------------------------------------------
------------------------------------------------------------
---------------------------------------------ATGAACAGCAAGAGC
AGACAAGAAACCCCACTGGGCAAGGCAGAAATGGCCCACATGAGAGCGCCCATGTGCCTG
ATTGAGAATGTG---AAAGGACAGCTGAGACCGAATCAGAAGGCCCTGGAGATCCTGTCG
GCCATCACACAGCCAGTGGTGGTGGTGGCAATCGTGGGCCTCTACCGCACTGGCAAGTCC
TACCTGATGAACAAGCTGGCTGGGAAGAAAACC---------------------------
GGCTTCTCCCTGGGCTCCACAGTGCAGGCTCACACGAAAGGAATCTGGATGTGGTGTGTG
CCTCACCCCCACAAGGAAGACCACACACTTGTTCTGCTTGACACGGAGGGGCTGGGAGAC
GTGGAGAAAGGTGACAATCAGAATGACTGCTGGATCTTCGCCCTGGCTGTCCTTCTCAGC
AGCACCTTTGTCTACAACAGCATGGGGGCTATCAACCAGCAGGCCATGGACCAGCTGCAC
------TACGTGACAGAGCTCACAGATCGGATCAGAGCAAGATCCTCACCTGACCAGGAT
TTTGGG---CTGGAGGACTCAGTTGATTTTGTGAGCTTCTTCCCTGACTTCCTGTGGAGC
CTAAGGGATATGACCTTAAAGATGGAAGTAGATGGGCAAAGCTGCACAGCAGATGAGTAC
CTGGAGATTTCTCTGAAGCTCAAGGAAGGTACT------GGCAAAGAAGTTGAAAAGTAC
AACCTGCCCCGACTCTGTATCCGTAAGTTTTTCCCAAAGAGGAAATGTTTTATCTTCTAT
CCACCCACCGAGTGGAAAAAGCTTTCCCAG---CTGGAGACGCTGCAAGCGAATGAGATC
GACTCTGAGTTTTTGCAGCAAGTAGCAGAATTCTGTTCGTACATCTTTAAGCATTGCAAA
GTCAAATATCTTCCAGGAGGCATCACTGTCAATGGCCCACGACTGGAAAGCCTGGTGTTG
ACCTACGTTAGTGCCATCCGCACAGGAGACCTCCCCTGCATGGAGAATGCTGTTCTGGCC
TTGTCCCAGATAGAGAACTCGGCTGCTGTGCAGAAGGCCATCACCCACTATGACCAGCAG
ATGAGCCAGAGGGTGCAACTGCCCAAAGAGAGCGTCCAGGAGCTGCTGGACCTGCACAGG
GCCTGTGAGAGAGAGGCCATAGAAATCTTCCTCAGGAACGCCTTTAAAGACGAAGACCAT
TTATTTCAAATAGAATTAGGGTCTCGACTACAAGAGAAATGGGATGACTTTTGCCAACGC
AATCTGGAAGTGTCATCAAAACGTTGCTGGGCATTGATTCAGGAGATCTTCAGACCTCTT
GAAGAAGGTGTGATGCGAGGCACTTATTCTAAGCCAGGAGGTTACTGCCTCTTTGTTCAG
GACACAGAAAGGCTGAAGAAAAAGTACTATGGACAGCCAAAGAAGGGCATACAGGCTGAA
GAGGTTCTGCAAACATATTTACAATCCAAGGAGGCTATTTATAAAGCAATCTTACAAACA
GACCAGAGTCTGACAGAAAAAGAAAAGGAGATTGAAGTGGAACGTCAGAAGACTGAGTCC
GCA---------------CTGGCTGCTGCAAAACTGTTGGAGGAAACACAAAAGAAGACT
GAGAAGCTGATGGAGCAGAAAGAAAAAAGTTTTCAGGAACACCTG------AGACAGCTG
ACTCAGAAAATGGAGAATGAGAGAATCCAGTTAAAGAGAGAGCAAGAGCGGACATTAGCT
CTTAAGCTTCAGGAGCAGAAACAGCTACTGGAAGAGGGGTTTCAGGAAGAAAGCAGAAAG
CTTCAAGAAGAGATGAGGAATGTG
>Mus pahari GBP1 XM_021189401 (Gbpa2)
------------------------------------------------------------
------------------------------------------------------------
------------------------------------------------------------
------------------------------------------------------------
---------------ATGGACACGTCCCTAAAGATCCACATGCCTCAGCCCATGTGCCTC
ATTGAGAATGTA---AAAGGACAACTAAAAGCCAATCAGAAGGCCTTGGAGATCCTGTCG
GCCATCACTCAGCCTGTGGTGGTGGTGGCCATTGTGGGCCTCTACCGCACAGGAAAATCC
TACCTGATGAACAAGCTGGCTGGGAAGAGAACA---------------------------
GGATTCTCTCTGGGTTCCACTGTGCAGGCTCATACAAAAGGAATCTGGATGTGGTGTGTG
CCTCATCCCCACAAGGCAGACCACACACTTGTTCTGCTTGACACAGAGGGCCTGGGCGAT
GTGGAGAAAGGTAACAACCAAAATGACTGCTGGATCTTTGCCCTGGCTATTCTTCTAAGC
AGCACCTTTGTCTACAACAGCATGGGGGCCATCAATCAGCAGGCCATGGACCAGCTGCAC
------TATGTGACAGAGCTCACAGATAGGATCCGAGCAAGATCCTCCCTTGACCAGGAC
GATGGG---GTGGAAGACTCAGCTGAATTTGTGAGCTTCTTCCCTGACTTCATGTGGACT
CTGAGGGATATGACCTTGAAGATGGAATTAGATGGACTCCCAGTCACAGCAGATCAATAC
CTGGAGACTTCTCTGAAGCTCAAGGAAGGTTCC------TGCAAAGAAGTTGAAAAGTAC
AACCTACCCCGACTCTGTATCCGTAAGTTTTTTCCAAAGAAGAAATGTTTTGTCTTCTAT
CCCCCTACTGAGTGGAAAAAGCTTTCCCAG---CTGGAGACAATACAAGAAAATGAGATC
GATTCTGAGTTTTTGCAGCAAGTAGCAGAATTCTGTTTATACATCTTTAAGGAGTGCAAA
GCCAAAACTCTTCCAGGAGGAGTCATTGTCAATGGCCCACGACTAGAAACCCTGGTGCTG
ACCTATGTCAGTGCCATCAGCAGTGGGGTTCTTCCCTGCATGGAGAATGCAGTCCTGGCT
TTGGCCCAGATAGAGAACTCAGAAGCACTGCAAAAAGCCATCAGCCGCTATGACCAACAG
ATGAGTGAGAGGGTGCAGCTGCCCACAGAGACCCTCCAGGAGCTACTGGACCTGCACAGG
ACCTGTGAGAGAGAGGCCATAGAAATCTTCCTCAGGACTTCCTTTAAAGATGAAGACCAT
TCATTTCAAGTGAAATTAGGGTCTCAGCTAGAAGAAAGGTGGAATGACTTGTGTAAACAG
AATACAGAAGTGTCATCAAACCATTGCCAGACATTGCTTCAGGATATCTTCAAACCTCTT
GAAGAAGGTGTGAAGCAAGGCACTTATACTAAGCCAGGAGGTTACTATCTCCTTGTTCAG
GAGATAGGGAGGCTGAAGGAAAAGTACCATGAGCAGCCAAAGAAGGGATTACAGGCTGAA
GAGGTTCTGCAAAAATATTTACAATCCAAGGAGGCTATTTCTAATGCAATTTTACAGACA
GATCAGAGTCTGACAGAAAAAGAAAAGGAGATTGAAGTGGAACGAAACAAAGTTGAATCT
GCA---------------CGGGCTGCTGAAAAAAGGTTGGAGGAAGCACAGAAGAAAAAT
GAGAAGCTGATGGAACAGAAAGAAAGAAGTTATCAGGAACACATG------AGACAGTTG
ACTGAGAAAATGGAGAATGACAGAATACAATTAAAGGCAGAGCAAGAGCAGATATTATCT
CTGAAACTTAAGGAACAGAAACAGCTACTCCAAGAGGGGTTCCAAGAAGAAAGCAGAAAG
TTTCAAGAAGAGATAAAGAATGTG
>Arvicanthis niloticus GBP1 XM_034500842 (Gbpa2)
------------------------------------------------------------
------------------------------------------------------------
------------------------------------------------------------
---------------------------------------------ATGAACAGCAAGTAC
AGGCAAGGAACCCCAATACACACATACGGAAAGATCCACATGCCCCAGCCCATGTGCCTC
ATTGGGAATGTG---AAAGGGCAACTGAGAGCCAATCAGAAGGCCCTGGAGATCCTGTCC
ACCATCACACAGCCTGTGGTGGTGGTGGCAATTGTGGGCCTCTATCGCACAGGTAAATCC
TACCTGATGAACAGGCTGGCTGGGAAGAGAACA---------------------------
GGATTCTCTCTGGGCTCCACTCTGCAGGCTCATACAAAAGGAATCTGGATGTGGTGTGTG
CCTCACCCCCACAAGGCAGACCACACGCTTGTTCTGCTTGACACTGAGGGCCTGGGTGAT
GTGGAGAAAGGTGACAACCAGAATGACTGCTGGATCTTTGCTCTGGCTATTCTTCTAAGC
AGCACATTTGTCTACAACAGCATGGGAGCCATCAACCAGCAGGCCATGGACCAGCTGCAC
------TATGTGACAGAGCTCACAGATCGGATCCGAGCAAGATCCTCACCTGACCAGTAC
GATGTG---GTAGAAAACTCAGCTGAGTTTGTGAGCTTCTTCCCTGACTTTGTGTGGACT
CTGAGGGATATGACCTTGAAGATGGAAGTAGATGGGCTCTCAGTTACAGCAGATGAGTAC
CTGGAGATTTCTCTGAAGCTCAAAGAAGATTCC------TGCAAAGAAGTTGAAAAATAC
AACCTACCCCGACTCTGTATTCGTAAGTTTTTTCCAAAGAAGAAATGTTTTATCTTCTAT
CCACCCACTGAGTGGAAAAAGCTTTCCCAG---CTGGAGACACTACAAGAAAGTGAGATC
GATTCTGAGTTTTTGCAGCAAGTAGCAGAATTCTGTTTATACATCTTTAAGGAGTGCAAA
GCCAAAACTCTTCCAGGAGGCATCATTGTCAATGGCCCACGACTAGAAACCCTGGTGCAG
ACCTATATCGGTGCCATCAGCAGTGGGGATCTCCCCTGCATGGAGAACGCAGTCCTGGTT
TTGGCGCAGATAGAGAACTCAGCAGCAGTGCAAAAGGCCATCACCCACTATGACCAACAG
ATGAGTCAGAGGGTGCAGCTCCCCACAGAGACCCTCCAGGAGCTCCTGGACCTGCACAGG
ACCTGTGAGAAAGAGGCTGTAAACATCTTCCTCAGGACTTCCTTTAAAGATGAAGACCAG
TCATTTCTAATGAAATTAGGGTCTCAGCTAGAAGAAAGATGGGACAACTATTGTAAACAC
AATACGAAAGTGTCAGCAAACCGTTGCTGGGCATTGCTTCAGGATATCTTCAGACCTCTT
GAAGAAGGTGTGAAGCAAGGCATTTATTCTAAGCCAGGAGGTTACTACCTCTTTGTTCAG
GAGACACAGAGGCTGAAGGAAAAGTACCATGGACAACCAAAAAAGGGTTTACAGGCTGAA
GAGGTTCTGCAGACATACTTAAAATCCAAGGAGGCTATTTCCCATGCAATTTTACAGACA
GATCAGAATCTGACAAAAAAGGAAAAAGAGGTTATAGTGGAACGAAAGAAAACTGAATCT
ACA---------------ATGGCTGCTGTAAAACTATTAAAGGAAACACTGAAGAAAAAT
GAGAATTTGATGAAACAGAAAGAACAAAGTTATGAGGAACACATC------AGACAGCTG
ACTCAGAAAATGGAAAATGACAGAATCCAACTAAAGGCAGAGCAAGAGCGGACATTATCT
CTGAAACTTCAGGAGCAGAAACAGCTACTCCAAGAGGGGTTCCAGAAAGAAAGCAGAAAG
CTTCAAGAAGAGATAAAGAATGTG
>Mastomys coucha GBP1 XM_031342170 (Gbpa2)
------------------------------------------------------------
------------------------------------------------------------
------------------------------------------------------------
------------------------------------------------------------
---------------------ATGTCCATAAGGATCCACATGCCCCAGCCCATGTGCCTC
ATTGAGAATGTG---AAAGGACAACTGAAAGCCAATCAGAAGGCCCTGGAGATCCTGTCG
GCCATCACACAGCCTGTAGTGGTGGTGGCAATTGTAGGCCTCTACCGCACAGGCAAATCC
TACCTGATGAACAAGCTCGCTGGGAAGAGAACA---------------------------
GGATTCTCTCTGGGCTCCACTGTGCAAGCTCATACAAAAGGAATCTGGATGTGGTGTGTG
CCTCATCCCCACAAGGCAGACCACACACTCATTCTGCTTGACACCGAGGGCCTGGGCGAT
GTGGAGAAAGGTGACAACCAGAATGACTGCTGGATCTTTGCTCTAGCTATTCTTTTAAGC
AGCACCTTTGTCTACAATAGCATTGGAGCCATCAACCAGCAGGCCATGGACCAACTGCAT
------TATGTGACGGAGCTCACAGATCAGATCCGAGCAAGATCCTCGCCTGTCCAGGAT
GATGGA---GTGGAAGACTCAGCTGAGTTTGTGAGCTTCTTCCCTGACTTCGTGTGGACT
CTGAGGGATGTGACCTTGAAGATGGAAGTAGATGGGCTTCCAGTCACAGCAGATGAGTAC
CTGAAGATTTCTCTGAAGCTCAAGGAAGGTTCC------TGCAAAGAAGTTGAAAAATAC
AACCTACCCAGACTCTGTATTCGTAAGTTTTTTCCAAAAAAGAAATGTTTTCTCTTCTAT
CCACCCACTGAGTGGAAAAAACTTACCCAG---CTGGAGACACTACAAGAAAATGAGATC
GATTCTGAGTTTTTGAAGCAAGTAGCAGAATTCTGTTTATACATCTTTAAGGAGTGCAAA
GCCAAAACTCTTCCAGGAGGCATCACTGTCAATGGCCCACGACTAGAAACCCTGGTGCGG
ACCTATGTCAGTGCCATCAGCAGCGGGGATCTCCCCTGCATGGAGAATGCAGTCCTGGCT
TTGGCTCAAATAGAGAACTCGGCAGCAGTGCAAAAGGCCATCAGCCACTACGACCACCAG
ATGAGTGAGAGGGTGCAGCTGCCCACAGAGACCCTCCAGGAGCTGCTAGACCTGCACAGG
ACCTGTGAGAGAGAGGCCATAGGAATCTTCCTCAGGACTTCCTTTAAAGATGAAGATCAT
TCATTTCAAATGATATTAGGGTCTCAGCTAGAGGAAAGATGGGACAACTTTTGTAAACAC
AATACTGAAGTGTCATCAAATCGTTGCTGGGCATTGCTTCAGGCTATCTTCAAACCTCTT
GAAGAAAGAGTGAAGCAAGGCATGTATTCTAAGCCGGGAGGTTACAACCTCTTTGTTCAG
GAGACACAGAGGCTGAAGGAAAAGTACCATGGACAGCCAAAGAAGGGCTTACAGGCTGAA
GAGGTTCTGCAGACATATTTACAATCCAAGGAGGCTATTTCTAATGCAATTCTACAAACA
GATCAGAGTCTGACAGAAAAGGAAAAGGAGATTGAAGTGGAACGAACGAAAGCTGAATCT
GCA---------------CTGGCTGCTGCAAAAATGTTGGAAGAAACACAGAAGAAAAAT
GAGAAGCTAATGGAACAGAAAGAAAGAAGTTATCAGGAACACATG------AGACAGCTG
ACTCAGAAAATGGAGAAGGACAGAATCCAATTAAAGGCAGAGCAAGAGAGGACATTATCT
CTGAAACTTCAGGAGCAGAATCAGCTACTCCAAGAGGGATTCCAGAAAGAAAGGAGAAAG
CTTCAAGAAGAGATGAAGAATGTG
>Grammomys surdaster GBP1 XM_028788130 (Gbpa2)
------------------------------------------------------------
------------------------------------------------------------
------------------------------------------------------------
------------------------------------------------------------
---------------------------------------ATGCCCCAGCCCGTGTGCCTC
ATTGAGAATATG---AAAGGACAACTGAGAGCCAACCAGAAGGCCCTGGAGATCCTGTCT
GCCATCACACAGCCTGTGGTAGTGGTGGCGATTGTGGGGCTCTACCGCACAGGCAAATCC
TACCTGATGAATAGGCTGGCTGGGAAGAGATCA---------------------------
GGATTCTCTCTGGGCTCCACTGTGCAGGCTCATACAAAAGGAATCTGGATGTGGTGTGTG
CCTCACCCACACAAGACAGACCACATGCTTGTTCTGCTTGACACTGAGGGCCTGGGCGAT
GTGGATAAAGGTGACAACCAGAATGACTGCTGGATCTTTGCCCTGGCTATTCTTCTAAGC
AGCACCTTTGTCTACAACAGCATGGGAGCCATCAACCAGCAGGCCATGGACCAGCTGCAC
------TATGTGACAGAGCTCACAGATCGAATCCAAGCAAGATCCTCACCTGACAAGGAC
GATGGG---GTGGAAGACTCAGCTGAGTTTGTGAGCTTCTTCCCTGACTTTGTGTGGACT
CTGAGGGATATGACCTTGAAGATGGAAGTAGATGGGCTCCCAGTCACAGCAGATCAGTAC
CTGGAGATTTCTCTCAAGCTCAAGGAAGATTCC------TGCAAAGAAGTTGAAAAATAC
AACCTACCTCGACTCTGTATTCGTAAGTTTTTTCCAAAAAAGAAATGTTTTATCTTCTAT
CCACCTACTGAGTGGAAAAAGCTTCCCCAG---CTGGAGACACTACAAGAAAGTGAGATT
GATTCTGAGTTTTTGCAGCAAGTAGCAGAGTTCTGTTTATACATCTTTAAGGAGTGCAAA
GCCAAAACTCTTCCAGGAGGCATCATTGTCAATGGCCCACGACTAGAAACCCTGGTGCAG
ACCTATGTCAGTGCCATCAGCAGCGGGTCTCTCCCCTGCATGGAGAACGCAGCTCTGGCT
TTGGCCCAGATAGAGAACTCAGCAGCAGTACAAAAGGCCATCACCCACTATGACCAACAG
ATGAGTCAGAGGGTGCAACTTCCCACAGAGACCCTACAGGAGCTCCTGGACCTGCACAGG
ACCTGTGAGAGAGAAGCCATAGAAATCTTCCTCAGGACTTCCTTTAAAGATGAAGACCAT
TCATTTCAAATGAAATTAGGGTCTCAGCTAGAAGAAAGATGGGACAACTTTTGTAAACAC
AATACAGAAGTGTCAGCAAACCATTGCTGGGCATTGCTTCAGGATATCTTCAGACCTCTT
GACGAAGGTGTGAAGCAAGGCACTTATTCCAAGCCAGGAGGTTACTATCTCTTTCTTCAG
GAGACACAGAGGCTGAAGGAAAAGTACCATGGACAACCAAAGAAGGGCTTACAGGCTGAA
GAGGTTCTGCAGAAATTCTTACAATCCAAGGAGGCTATTTCCAAGGCAATTTTACAGACA
GATCAGAGTCTGACAGAAAAGGAAAAAGAGATTGTAGTGGAACGAAAGAAAACTGAATCT
GCA---------------ATGGCTGCTGCAAAACTATTGGAGGAAACACAGAAGAAAAAT
GAGAAGTTGATGGAACAGAAAGAACGAAGTTATCAGGAACACATC------AGACAGCTG
ACTCAGAAAATGGAAAACGACAGAATCCAATTAAAGACAGAGCAAGAGCAGACATTATCT
CTAAAACTTCAGGAGCAGAAACAGCTACTCCAAGAGGGGTTCCAGAAAGAAAGCAGAAAG
CTACAAGAAGAGATGAAGAATGTG
>Grammomys surdaster GBP1 XM_028788127 (Gbpa2)
------------------------------------------------------------
------------------------------------------------------------
------------------------------------------------------------
------------------------------------------------------------
---------------------------------------ATGCCCCAGCCCATGTACCTC
ATTGTGAATATG---AAAGGACAACTGAGAACCAATCAGAAGGCCCTGGAGATCCTGTCT
GCCATCACACAGCCTGTGGTGGTGGTGGCGATTGTGGGGCTCTACCGCACAGGCAAATCC
TACCTGATGAACAGGCTGGCTGGGAAGAGATCA---------------------------
GGATTCTCTCTGGGCTCCACTATGCAGGCTCATACAAAAGGAATCTGGATGTGGTGTGTG
CCTCACCCACACAAGGCAGACCACATGCTTGTTCTGCTTGACACTGAGGGCCTGGGCGAT
GTGGATAAAGGTGACAACCAGAATGACTGCTGGATCTTTGCCCTGGCTATTCTTCTAAGC
AGCACCTTTGTCTACAACAGCATGGGAGCCATCAACCAGCAGGCCATGGACCAGCTGCAC
------TATGTGACAGAGCTCACAGATCGAATCCAAGCAAGATCCTCACCTGACAAGGAC
GATGGG---GTGGAAGACTCAGCTGAGTTTGTGAGCTTCTTCCCTGACTTTGTGTGGACT
CTGAGGGATATAACCTTGAAGATGGAAGTAGATGGGCTCCCAGTCACAGCAGATGAGTAC
CTGGAGATTTCTCTCAAGCTCAAGGAAGATTCC------TGCAAAGAAGTTGAAAAATAC
AACCTACCCCGACTCTGTATCCGTAAGTTTTTTCCAAAGAAGAAATGTTTTATCTTCTAT
CCACCGACTGAGTGGAAAAAGCTTCCCCAG---CTGGAGACACTACAAGAAAGTGAGATT
GGTCCTGAGTTTTTGCAGCAAGTAGCAGAGTTCTGTTTATACATCTTTAAGGAGTGCAAA
GCCAAAACTCTTCCAGGAGGCATCATTGTCAATGGCCCACGACTAGAAACCCTGGTGCAG
ACCTATGTCAGTGCCATCAGCAGCGGGTCTCTCCCCTGCATGGAGAACGCAGCTCTGGCT
TTGGTCCAGATAGAGAACTCAGCAGCAGTCCAAAAGGCCATCACCCACTATGACCAACAG
ATGAGTCAGAGGGTGCAACTTCCCACAGAGACCCTACAGGAGCTCCTGGACCTGCACAGG
ACCTGTGAGAGAGAGGCCATAGAAATCTTCCTCAGGACTTCATTTAAAGATGAAGACCAT
TCATTTCAAATGAAATTAGGGTCTCAGCTAGAAGAAAGATGGGACAACTTTTGTAAACAC
AATACAGAAGTGTCAGCAAACCATTGCTGGGCATTGCTTCAGGATATCTTCAGACCTCTT
GAAGAAGGTGTGAAGCAAGGCACTTATTCTAAGCCAGGAGGTTACTATCTCTTTGTTCAG
GAGACACAGAGGCTGAAGGAAAAGTACCATGGACAACCAAAGAAGGGCTTACAGGCTGAA
GAGGTTCTGCAGACATACTTACAATCCAAGGAGGCTATTTCCAAGGCAATTTTACAGACA
GATCAGAGTCTGACAGAAAAGGAAAAAGAGATTGTAGTGGAACGAAAGAAAACTGAATCT
GCA---------------ATGGCTGCTGCAAAACTATTGGAGGAAACACAGAAGAAAAAT
GAGAAGTTGATGGAACAGAAAGAACGAAGTTATCAGGAACACATC------AGACAGCTG
ACTGAGAAAATGGAAAATGAAAGAATCCAATTAAAGGCTGAGCAAGAGCAGACATTTTCT
CTAAAACTTCAGGAGCAGAAACAGCTACTCCAAGAGGGATTCCAGAAAGAAAGCAGAAAG
CTTCAAGAAGAGATAAAGAATGTG
>Rattus rattus GBP1 XM_032896553 (Gbpa2)
------------------------------------------------------------
------------------------------------------------------------
------------------------------------------------------------
------------------------------------------------------------
------------------------------------------------------------
------------------------------------------------------------
------------------------------------------------------------
------------------------------------------------------------
------------------------------------------------ATGTGGTGTGTG
CCTCACCCCCACAAGGCAGAACACACGCTTGTTCTGCTTGACACTGAGGGCCTGGGTGAT
GTGGAGAAAGGTGACAACAAGAATGACTGCTGGATTTTTGCCCTGGCTATTCTTCTAAGC
AGCACCTTTGTCTACAACAGCATGGGAGCCATCAACCAGCAGGCCATGGACCAGCTGCAC
------TATGTGACAGAGCTCACAGATCGGATCCGAGCAAGATCCTCACCTGACCCAGAT
GATGGG---GTAGAAGACTCAGCTGAGTTTGTCAGCTTCTTCCCTGACTTTGTGTGGACT
CTGAGGGATATGACCTTGAAAATGGAAGTAGATGGACACCCCATCACAGCAGATGAGTAC
CTGGAGATTTCTCTGAAGCTCAAGGAAGGTTCC------TGCAAGGAAGTTGAAAAATAT
AACCTACCCCGACTCTGTATTCGTAAGTTTTTCCCAAAGAAGAAATGTTTTATATTCTAC
CCACCCACTGAGTGGAAAAAGCTTTTTCGG---CTAGAGACACTGCAAGAAAATGAGATC
GATTCTGAGTTTCTGAAGCAAGTAGCAGAATTCTGTTCATACGTCTTTAAGGAGTGCAAA
GCCAAAACCCTTCCAGGAGGTGTCATTGTCAATGGCCCACGACTAGAAACCCTGGTGCTG
ACCTATCTCAGTGCCATTGGCAGTGGGGATCTCCCCTGCATGGAGAACGCAGTCCTGACT
TTGGCCCAGATAGAGAACTCAGCAGCAGTGGAAAAGGCCATCACCCACTATGACCAACAG
ATGAGCCAGAGGGTACAGCTGCCCACAGAGACCCTCCAGGAGTTGCTGGACCTGCACAGG
ACCTGTGAGAGAGAGGCCATAGAAATCTTCCTCAGGACCTCTTTTAAAGATGAAGACCAT
TTATTTCAAATGAAATTAGGGTCTCAGCTAGAAGAAAGATGGGATGACTTTTGTAAACAC
AATACGGAAGTGTCATCCAACCGTTGCTGGGCATTGCTTCAGGATATCTTCAGACCTCTT
GAAGAAGGTGTGAAGCAAGGCACTTATTCAAAGCCAGGAGGCTACTACCTCTTTGTTCAG
GAGACCCAGAGGCTGAAGGAAAAGTACCATGGACAACCCAAGAAGGGCTTACAGGCTGAA
GAGGTTCTGCAGAAATATTTACAATCCAAGGAGTCTATTTCTACTGCAATTTTACAGACG
GATCAGAATCTGACCAAAAAGGAAAAGGAGATTGAAGTGGAACGGAAGAAAGCTGAATCT
GCA---------------CTGGCTGCTGCAAAGCTGTTGGAGGAAACACAGAAGAAAAAT
GAGAAGCTGATGGAACAGAAAGAAAGAAGTTATCAGGAGCACATG------AAACAGCTG
ACTGAGAAAATGGAGAATGACAGAATCCAATTAAAAGCAGAGCAAGAGCGGACATTATCT
CTGAAACTTCAGGAGCAGAATCAGCTACTCCAAGAGGGGTTCCAGAAAGAAAGCAGAAAG
CTTCAAGAAGAGATGAAGAACGTG
>Mus pahari GBP1 XM_021189400 (Gbpa2)
------------------------------------------------------------
------------------------------------------------------------
------------------------------------------------------------
------------------------------------------------------------
---------------ATGGACACGTCCCCAAATATACACATGTCCCAGCCCATATGCCTC
ATTGAGAATGTA---AAAGGACAACTGAGAACCAATCAGAAGGCCCTGGAGATCCTGTCA
GCCATCACTCAGCCTGTGGTGGTGGTGGCGATCGTGGGCCTCTACCGCACAGGAAAATCC
TACCTGATGAACAAGCTGGCTGGGAAGAGAACA---------------------------
GGATTCTCTCTGGGTTCCACTGTGCAGGCTCATACAAAAGGAATCTGGATGTGGTGTGTG
CCTCATCCCCACAAGACAGACCACACACTTGTTCTGCTTGACACCGAGGGCCTGGGCGAT
GTGGAGAAAGGTGACAAGCAGAGTGACTGCTGGATCTTTGCCTTGGCTATTCTTCTAAGC
AGCACCTTTGTCTACAACAGCATGGGAGCCATCAATCAGCAGGCCATGGACCAGCTGCAC
------TATGTGACAGAGCTCACAGATAGGATCCGAGCAAGATCCTCCCTTGACCAGGAC
GATGGG---GTGGAAGACTCAGCTGAATTTGTGAGCTTCTTCCCTGACTTCATGTGGACT
CTGAGGGATATGACCTTGAAGATGGAAGTAGATGGACTCCCAGTCACAGCAGATCAATAC
CTGGAGATTTCTCTGAAGCTCAAGGAAGGTTCC------TGCAGAGAAGTTGAAAAATAC
AACCTACCCCGACTCTGTATCCGTAAGTTTTTTCCAAAGAAGAAATGTTTTGTCTTCTAT
CCACCCACTGAGTGGAAAAAGCTTTCCCAG---CTGGAGACAATACAAGAAAATGAGATC
GATTCTGAGTTTTTGCAGCAAGTAGCAGAATTCTGTTTATACATCTTTAAGGAGTGCAAA
GCCAAAACTCTTCCAGGAGGAGTCATTGTCAATGGCCCACGACTAGAAACCCTGGTGCTG
ACCTATGTTACTGCTATCAACAGCGGGGATCTCCCCTGCATGGAGAATGCAGTCCTGGTT
CTGGCACAGATAGAGAACTCAGAAGCATTGCAAAAAGCCATCAGCCACTATGACCAACAG
ATGAGTGAGAGGGTGCAGCTGCCCACAGAGACCCTCCAGGAGCTACTGGACCTGCACAGG
ACCTGTGAGAGAGAGGCCATAGAAATCTTCCTCAGGACTTCCTTTAAAGATGAAGACCAT
TCATTTCAAATGAAATTAGGGTCTCAGTTAGAAGAAAGGTGGAATGACTTGTGTAAACAG
AATACAGAAGTGTCATCAAACCATTGCTGGACATTGCTTCAGGATATCTTCAAACCTCTT
GAAGAAGGTGTGAAGCAAGGCACTTATACTAAGCCAGGAGGTTACTATCTCCTTGTTCAG
GAGATAGGGAGGCTGAAGGAAAAGTACCATGAGCAGCCAAAGAAGGGATTACAGGCTGAA
GAGGTTCTGCAAAAATATTTACAATCCAAGGAGGCTATTTCTAATGCAATTTTACAGACA
GATCAGAGTCTGACAGAAAAAGAAAAGGAGATTGAAGGTAAGAAATGA------------
------------------------------------------------------------
------------------------------------------------------------
------------------------------------------------------------
------------------------------------------------------------
------------------------
>Gbpb1 consensus
------------------------------------------------------------
------------------------------------------------------------
------------------------------------------------------------
------------------------------------------------------------
---------------------ATGGCCTCAGAGGACAACATGCCAGGCCCTATCTGCCTC
ATTGAGAATGTG---AAAGGGCAACTGAGAGCCAACCAGGAAGCCCTGAGCATCCTGTCT
GCTATCCAGCAGCCAGTGGTGGTGGTGGCCATTGTGGGGCTCTACCGCACAGGCAAATCC
TACCTGATGAACAGGCTGGCTGGGAAGAGATCA---------------------------
GGTTTCTCCCTGGGCTCCACTGTGCAGTCTCAAACCAAGGGCATCTGGATGTGGTGTGTG
CCTCATCCCAAGAAGCCAGACCACACCCTAGTTCTGCTTGACACTGAGGGCCTGGGAGAT
GTGGAGAAAGGTGACAACCAGAATGACTGTTGGATCTTTGCCCTGGCTATACTTCTAAGC
AGCACCTTTGTCTACAACAGCATGGGAGCCATCAACCAGCAGGCCCTGGACCAGCTGCAC
------TATGTGACAGAGCTGACAGACAGAATCAGAACAAGATGCTCCCCTGACCATCAT
GATTTA------GAGGACTCAGATGAGTTTGTGAGCTTCTTCCCAGACTTTGTGTGGACT
CTGAGGGACTTCTCTCTTGAGCTGAAAATAAATGGGCAGCCTATCTCAGCAGATGAATAC
CTAGAGAATTCCCTGAAGCTTCTTCAAGGTACT------GGACAAAAAGAAAAAGATTTA
AATCTGCCTCGAATCTGTATCCGTAAATTCTTCCCAACTAAGAAATGCTTTGTCTTTGAG
CGCCCGGCACCCGGGAAGAAGCTTAGCCAG---CTGGAATCGCTGCAGGATCAAGACCTG
GACTCTGACTTCGTGGAACAAGTGGCAGAGTTCTGTTCCTATGTGTTCAGGTCTTCCAAG
GTTAAAACCATTTCAGGAGGCCTCAGGGTCAATGGACCACGACTAAAGAGTTTGGTGACA
ACCTATGTGGACACCATCAGCAGTGGGTCTATGCCCTGCATGGAGAGTGCTGTCCTGGCT
TTGGCCCAGATAGAGAATTCAGCTGCAGTGCAAAAGGCCATCGCCCACTATGACCAGCAG
ATGGGCCAGAGTGTGAAGCTCCCCACAGAGACCCTCCAGGAGCTGCTGGACCTGCACAGG
ACCTGTGAGAAAGAAGCCATCAAGATCTTCATGGAAAATTCCTTCAAAGATGTTAATCAA
GTGTTCCTAACAGAATTGGAGACGAAATTAGAAAGAAAGCAAGGGGAATTTTGTAAGAAG
AATCAAGAGGCATCCTCAGATCGATGCTCAGCTCTGCTTCAGGATATTTTCGGTCCACTA
GAAGAAGATGTGAAGCAGGGTGTTTATTACAAACCACGTGGTTACTGTCTTTTTAACCAG
AAGATACAGGAGTTGAAGAAAAAGTACTATGAAGAACCTGGGAAGGGGGTGCAGGCTGAA
GAAGCTCTCAAGAAATTTTTGCAGTCAAAGGAGGATATAATAGATGCAATTCTACAGACA
GACCAAAGTCTGACAGAAAAGGAAAAGGAGATTGAAGTGGAGCGTGTGAAAGCTGAAGCT
GCA---------------GAGAGTGCCTCAAAACTGCTGGAGGAAATGCAAAAGAAGAAT
GACCAGTTGATGGAACAGAAGGAGCAGAGACACCAGGAGCACATG------AAACAGTTG
ACTGAGAAGATGGAGAAGGAACGGGCACAGCTGAAGGAGGAGCAACAGAGGGCCCTTGAG
CACAAAATTCAGGAAGAGAAGAAAATCCAGCAGGAGTGTGAAAGACTTGAAGAAGAGAAT
AAGCATCTCCGGGAGAAGGAAGCC
>Grammomys surdaster GBP1 XM_028788126 (Gbpb1)
------------------------------------------------------------
------------------------------------------------------------
------------------------------------------------------------
------------------------------------------------------------
---------------------ATGGCCTCAGAGGTCTACATGTCAGGCCCTGTGTGCCTC
ATTGAGAATGTA---AAGGGGCAACTGAGAGCCAAACAGGAAGCCCTGAGCTTCCTGTCT
GCTATCCAGCAGCCAGTGGTGGTGGTGGCCATTGTGGGGCTCTACCGCACAGGCAAATCC
TACCTGATGAACAGGCTGGCTGGGAAGAGATCA---------------------------
GGTTTCTCCCTGGGCTCCACTGTGCAGTCTCAAACCAAGGGCGTCTGGATGTGGTGTGTG
CCTCATCCCCAGAAGCCCGACCACACCTTAGTTCTGCTTGACACTGAGGGTCTGGGAGAT
GTGGAGAAAGGTGACAACCAGAATGACTGTTGGATCTTTGCCCTGGCTATACTACTAAGC
AGCACCTTTGTGTACAACAGCATGGGAGTCATCAACCAGCAGGCTCTGGACCAGCTGCAC
------TATATGACAGAGCTGACAGACAGAATCAGAACAAGATGCTCCCCTAAGGATCAT
GATTTA------GAGGACTCAGATGAGTATGTGAGCTTCTTCCCAGACTTTGTGTGGAAT
CTGAGGGACTTCTCTCTTGAGCTAAAAATAAATGGGCAGCCTATCTCAGCAGATGAATAC
CTAGAGAATTCCCTGAAGTTTCTTCAAGGTACT------GGACAAAAAGAAAAAGATTTA
AATCTGCCTCAAGCCTGTATCCGTAAATGCTTCCCAACTAAGAAA---TTTGTCTTTGAG
CGCCCAGCACCTGGGAAGAAGCTTAGTCAG---CTAGAATCTCTGCAGGATCAAGACCTG
GACTCTGACTTCGTGGAACAAGTGGCAGAGTTCTGTTCCTATGTGTTCAGGTCTTCCAAG
GTTAAAACCATTTCAGGAGGCCTCAGGGTCAATGGACGACGACTAAAGTGTTTGGTGACA
ACCTATGTGGAAGCCATCAGCAGTGGGTCTATGCCCTGCATGGAGAGTGCTGTCCTGGCT
TTAGCCCAGACAGAGAATTCAGCTGCAGTGAAAAAGGCCATCGCCCACTATGACCAGCAG
ATGGGCCAGAGTGTGAAGCTCCCCACAGAGATGCTCCAGGAGCTGCTGGACCTGCACAAG
ACCTGTGAGAAAGAAGCCATCAAGATCTTCACGGAAAATTCCTTCAAAGATGTTAATCAA
GTGTTCCTAACAGAGTTGAAGAGGAAATTAGAGAGAAAGCAAGGGGAAATTTGTAAGAAG
AATGAAGAAGCATCCTCAGACCGATGCTCAGCTCTACTTCAGGATATTTTCGGTCCACTA
GAAGAAGATGTGAAGCAGGGTGTTTATTGCAAATCCCGTGGTTACTGTCTTTTTAACCAA
AAGATACAGCAGTTGAAGAAAAAGTACTATGAAGAATCTGGGAAGGGGGTGCAGGCTGAA
GAAGCTCTCAAAAACTATTTGCAGTCAAGAGAGGATATAATAGATGCAATTCTACAGACA
GACCAAAGTATGACAGAAAAGGAAAAGGAGATTGAAGTGGAGCATGTGAAAGCTGAAGCT
ACA---------------GAGAGAGCCTGGAAACTGCTGGAGGAAACTCAAAGGAAGAAT
GAACAGCTGATGGAACAGAAGGAGCAGAGACACCAGGAGCACATG------AGACAGCTG
ACTCAGAATAAGGAGGAGGAACGGGCACAGCTTAAGGAAGAGTACCAGAGGGCCCTTGAG
CATAAAATTCGGGAAGAGAAGAAAATCCAGCAGGAGTGTGAAAGACTTGAAGAAGAGAAT
AAGCATCTCCGGGAGAAGGAAGCC
>Grammomys surdaster GBP1 XM_028788129 (Gbpb1)
------------------------------------------------------------
------------------------------------------------------------
------------------------------------------------------------
------------------------------------------------------------
---------------------ATGGCATCAGAGAACAACATGCCAAACCCTATATGCCTG
ATTGAGAATGTG---AAAGGACAACTGACAGCTAACCAGGAAGCCCTGAGCATCCTGTCT
GCTATCCAGCAGCCAGTGGTGGTGGTGGCCATTGTGGGGCTCTACCGCACAGGCAAATCC
TACCTGATGAACAGGCTGGCTGGGAAGAGATCA---------------------------
GGTTTCTCTCTGGGCTCCACTGTGCAGTCTCAAACCAAGGGCATCTGGATGTGGTGTGTG
CCTCATTCCCAGAAGTCTGACCACACCGTAGTTCTGCTTGACACTGAGGGCCTGGGAGAT
GTGGAGAAAGGTGACAACCAGAATGACTGTTGGATCTTTGCCCTGGCTATACTTCTAAGC
AGCACCTTTGTGTACAACAGCATGGGAGCCATCAACCAGCAGGCCCTGGACCAGCTGCAC
------TATGTGACAGAGCTGACAGACAGAATCAGAACAAGATGCTCCCCTGACCATCAT
GATTTA------GAGGACTCAGATGAGTTTGTGAGCTTCTTCCCAGACTTTGTGTGGATT
CTGAGGGACTTCTCTCTTGAGCTAAAGATAAATGGGCAGCCTATCTCAGCAGATGAATAC
CTAGAGAATTCCCTGAAGTTTCTTCAAGGTACT------GGACAAAAAGAAAAAGATTTA
AATCTGCCTCGAGCTTGTATCCGTAAATTCTTCCCAACTAAGAAATGCTTTGTCTTTGAG
CGCCCAGCACCCGGGAAGAAGCTTAGCCAG---CTGGAATCGCTGCAGGATCAAGACCTG
GACTCTGACTTCTTGGAACAAGTGGCAGAGTTCTGTTCCTATGTGTTTAGTTCTTCCAAG
GTTAAAACCATTTCAGGAGGCCTCAGAGTCAATGGACCGCGACTAAAGAGTTTGGTGACA
ACCTATGTGGACACCATCAGCAGTGGGTCTATGCCCTGCATGGAGAGTGCTGCCCTGGCA
TTGGCCCAGACAGAGAATTCAGCTGCAGTGCAAAAGGCCATCACCCACTATGACCAGCAG
ATGGGCCAGAGTGTCAAGCTCCCCACAGAGACACTCCAGGAGCTGCTGGACCTGCACAAG
ACCTGTGAGAAAGAAGCCATCAAGATCTTCATGGAAAATTCCTTCAAAGATGTTAATCAA
GTGTTCCTAGCAGAATTGGAAAGGAAATTAGAGAGAAAGCAAGGGGAAATTTGTAAGAAG
AATCAAGAAGCATCCTCAGATCGATGCTCAGCTCTACTTCAGGATATTTTTGGTCCACTA
GAGGAAGATGTGAAACAGGGTGTTTATTACAAACCACGTGGTTACTGTCTTTTTAACCAG
AAGATACAGCAATTGAAGAAAAAGTACTATGAAGAACCTGGGAAGGGGGTGCAGGCTGAA
GAAGCTCTCAAAAACTATTTGCAGTCAAGAGAGGATATAATAGATGCAATTCTACAGACA
GACCAAAGTATGACAGAAAAGGAAAAGGAGATTGAAGTGGAGCGTGTGAAAGCTGAAGCT
GCA---------------GAGAGAGCCTGGAAACTGGTGGAGGAAACTCAAAGGAAGAAT
GAGCAGCTGATGGAGCAGAAGGAGCAGAGACACCAGGAGCACGTG------AGACAGCTG
ACTCAGAAGAAGGAGGAGGAACGGGCTCAGCTGAAGGAGGAGTACCAGAGGGCCCTTGAG
CATAAAATTCGGGAAGAGAAGAAAATCCGAAAGGAGTGTGAAAGGCTTCAAGAAGAAAAT
GAGGTTCTCCAGAAGGAAGCCAGG
>Arvicanthis niloticus GBP1 XM_034500843 (Gbpb1)
------------------------------------------------------------
------------------------------------------------------------
------------------------------------------------------------
------------------------------------------------------------
---------------------ATGGCATCAGAGGACCACATGCCAGGCCCTATCTGCCTC
ATTGAGAATGTG---AAAGGGCAACTGAGAGCCAACCAGGATGCCCTGAGCATCCTGTCT
GATATCCAGCAGCCTTTGGTGGTGGTGGCCATTGTGGGCCTCTACCGCACAGGCAAATCC
TACCTGATGAACAGGCTGGCTGGGAAGACATCA---------------------------
GGCTTCTCCGTGGGCTCCACTGTGCAGTCTCAAACCAAGGGCATCTGGATGTGGTGTGTG
CCTCATCCCAAGAAGCTTGACCACACCCTAGTTCTGCTTGACACTGAGGGCCTGGGAGAT
GTGGAGAAAGGTGACAACCAGAATGACTGTTGGATCTTTGCCCTGGCTATACTACTAAGC
AGCACCTTTGTCTACAATAGCATGGGGACCATCAACCAGCAGGCCATGGACCAACTGCAC
------TATGTGACAGAGCTGACAGACAGAATCAGAACAAGATGCTCCCCTGACCACCAT
GATTTA------GAGGACTCAGATGAATTTGTGAGCTTCTTCCCAGACTTTGTGTGGAGT
CTGAGGGACTTCTCTCTTGAGCTGAAAATAAATGAGCAATCTGTCTCAGCAGATGAATAC
CTAGAGAATTCCCTGAAGCTTCTTCAAGGTCCT------GGCCAAAAAGAAAAAGATATA
AATCTGCCTCGAATCTGTATCCGTAAATTCTTCCCAAAAAAGAAATGCTTTGTCTTTGAG
CGCCCGGCATCCGGGAAGAAGCTTAGCCAG---CTGGAATCACTGCAGGATGAAGACCTG
GAGTCTGATTTCGTGGAACAAGTGAAGGAGTTCTGTTCCTATGTGTTCACATCTTCCAAG
GTTAAAACAATTTCAGGAGGCCTCAGGGTCAATGGACCACGACTAAAGAGTTTGGTGACA
ACCTATGTGGACACCATCAGCAGTGGGTCTGTGCCCTGCATGGAGAATGCTGCCCTGGCT
TTGGCCCAGATAGAGAATTCAGCAGCAGTGCAAAAGGCCATCACCCACTATGACCAGCAG
ATGAGCCAGAGTGTGCAGCTCCCCACAGAGACCCTCCAGGAGCTGCTGGACCTGCACAGG
ACCTGTGAAAGAGAAGCCATCAAGATCTTCATGGAAAATTCCTTCAAAGATGTTAATCAA
GTGTTCCTAACAGAATTGGAGATGAAATTAGAAAGAGAGCAAGGGGAATATTATAAGAAG
AATCTAGAGGCTTCCTCAGATCTATGCTCGGCTCTGCTTCAGGATATTTTCGGTCCACTA
GAAGAAGAGGTGAAGCAGGGTGTTTATTACAAACCACGCGGTTACTGTCTTTTTAACCAG
AAGATACAGCAGTTGAAGAAAAAGTACTATGAAGAACCTGGGAAGGGGGTACAGGCTGAA
GAAGCTCTCAAGAAATATTTGCAGACAAAGGAGGATATAATAGATGCAATTCTACAGACA
GACCAAAGTATGACAGAAAAGGAAAAGGAGATTGAAGTGGAGCGTGTGAAAGCTGAAGCT
TCG---------------AAGAGAGCCTCAGAACTGCTGGAGGAAATGAGAAAGAAGAAT
GAGCAGTTGATGGAACAGAAGGAGCAGAGACACCAGGAGCACATG------AAACAGTTG
ATGGAGAAGATGGAGAAGGAACGGGAGCAGCTGAAGGAGGAGTACCAGAGGGCCCTTGAG
CACAAAATTCAGGAAGAGAAGAAAATCCGGCAGGAGTGTCAAAGACTTCAAAAAGAGAAT
GAGTATTTCCGGGAGAAGGAAGCC
>Grammomys surdaster GBP1 XM_028788145 (Gbpb1)
------------------------------------------------------------
------------------------------------------------------------
------------------------------------------------------------
------------------------------------------------------------
---------------------ATGGCATCAGAGAACAACATGCCAAGCCCTATCTGCCTC
ATTGAGAATGTG---AAAGGACAACTGACAGCTAACCAGAAAGCCCTGGAGATCCTGTCT
GCCATCACACAGCCTGTGGTGGTGGTGGCCATTGTGGGGCTCTACCGCACAGGCAAATCC
TACCTGATGAACAGGCTGGCTGGGAAGAGATCA---------------------------
GGTTTCTCTGTGGGCTCCACTGTGCAGTCTGAAACCAAGGGCATCTGGATGTGGTGTGTG
CCTCATCCCAAGAAGCTTGATCACACCTTAGTTCTACTTGACACTGAGGGCTTGGGAGAT
GTGGAGAAAGGTGACAACCAGAATGACTGTTGGATCTTTGCCCTGGCTATACTACTAAGC
AGCACCTTTGTGTACAATAGCATGGGAGCCATCAACCAGCAGGTCATGGACCAGCTGCAC
------TATGTGACAGAGATGACACACAGAATCAGAACAAGATGCTCCCCTAAGGATCAT
GATTTA------GAGGACTCAGATGAGTATGTGAGCTTCTTCCCAGACTTTGTGTGGAGT
CTGAGGGACTTCTCTCTTGAGCTGAAAATACATGGGCAGCCTATCTCAGCAGATGAATAT
TTAGAGAATTCCCTGAAGCTTCTTAAAGGTACT------GGACAAAATGAAAAAGATCTA
AATCTGCCTCGAATCTGTATCCGTAAATTCTTCCCAACTAAGAAATGCTTTGTCTTTGAG
CGCCCTGCACTCGGGAAGAAGCTTAACCAG---CTGGAATCACTGCAGGACCAAGACCTG
GACCCTGACTTCGTGGAACAAGTGGCAGAGTTCTGTTCCTATGTGTTCAGGTCTTCCAAG
GTTAAAACCATTTCAGGAGGCCTCAGGGTCAACGGACGACGACTAAAGAGTTTGGTGACA
ACCTATGTCGATGCCATCAGCAGTGGGTCTATACCCTGCATGGAGAGTGCTGTCCTGGCT
TTGGCCCAGATAGAGAATTCAGCTGCAATGCAAAGGGCCATTGCTCACTATGACGAGCAG
ATGGGTCAGAGTGTGAAGCTCCCCACAGAGACGCTCCAGAAGCTGCTGGACATGCACAGG
ACCTATGAGAAAGAAGCCACCAAGATCTTCATCGAAAATTCCTTCAAAGATGATAATCAA
GTGTTCCTAACAAAATTGGAGATGAAATTAGAACAAGAGCAAAAGGAATTCTGTAAGAAG
AATCAAGAAGCATCCTCAGATCGATGCTCAGCTCTGCTTCGGGATATTTTCGGTCCACTA
GAGGAAGATGTGAAGCAGGGTGTTTTTTACAAACCACGTGGTTACTGTCTTTTTAACCAG
AAGATACAGGAGTTAAAGAAAAAGTACTATGAAGAACCTGGGAAGGGGGTGCAGGCTGAA
GAAGCTCTCAAAAACTATTTTCAGTCAAAAGAGGATATAATAGATGCAATTCTACGGGCA
GACCAAGCTATGACAGAAAGGGAAAAGGAGATTGAAGTGGAGCGTGTGAAAGCTGAAGCT
GCA---------------GAGAATGCCTCAAAACTGCTGGAGAAAATGCGAAAGAAGAAT
GAGCAGTTTATGGAACAGAAGGAGCAGAGATATCAGGAGCACATA------AAACAGTTG
ACTGAGAAGATGGAGAAGGAACGGGCACACATGGAGGAGGAGTTTCAGAGGGCCCTTGAG
CACAAATCTCAGGAAGAGAAGAAAATCCAGCAGGAGTATGAAAGACTTGAAGAAGAGAAT
AAGCATCTCCGGGAGAAGGAAGCC
>Grammomys surdaster GBP1 XM_028788141 (Gbpb1)
------------------------------------------------------------
------------------------------------------------------------
------------------------------------------------------------
------------------------------------------------------------
---------------------ATGGCCGAAGAGGTTCACATGTCAGGCCCTATCTGCCTC
ATTGAGAATGTG---AAAGGACAACTGACAGCCAACCAGGAAGCTCTGAGCATCCTGTCT
GATATCCAGCAGCCAGTGGTGGTGGTGGCCATTGTGGGGCTCTACTGCACAGGCAAATCC
TACCTGATGAACAGGCTGGCTGGGAAGAGATCA---------------------------
GGTTTCTCTTTGGGCTGCACAGTGCAGGCTAAAACCAAGGGCATCTGGATGTGGTGTATG
CCTCATCCCCAGAAGCCAGACCATACCCTAGTTCTGCTTGACACTGAGGGCCTGGGAGAT
GTTGAGAAAGGTGACAACCAGAATGACTGTTGGATCTTTTCCCTGGCTATACTTTTAAGT
AGTACCTTTGTCTACAACAGCATAGGAACCATCAACCAGCAGGCCCTGGACCAGCTGCAC
------TATGTGACAGAGCTGACACACAGAATCAGAAAAAGATCCCCTTGTGACCAGGAT
GAGGTG------GGGGACTCAGATGAGTTTGTGGGCTTCTTTCCAGACTTTGTGTGGACT
CTGAGAGACTTCTCTTTTGAGCTCAAAGTAAATGGGCTACCTATCTCGGCAGATGAATAC
CTAGAGAATTCCCTGAAGCTTCTTCAAGGTACTGGACAAAAAGAAAGAGAAAAACAGTTG
AATCTGCCTAGGATCTGTATCTGTAAGTTCTTTCCAAAGCAGAAATGCTTTGTCTTTGAG
CGCCCGGCACCCGGGAAGAAGCTTAACCAG---CTGGAATCGCTGCAGGATCAAGACCTG
GACCCTGACTTTGTGGAACAAGTGGCAGAGTTCTGTTCCTATGTGTTCAGGTCTTCCAAG
GTTAAAACCATTTCAGGAGGCCTCAGGGTCAATGGACCACGACTAAAGAGTTTGGTGACA
ACCTATGTGGACGCCATCAGAAGTGGGTCTATACCCTGCATGGAGAGTGCTGTCCTGGCT
TTGGCCCAGACAGAGAATTCAGCTGCAGTGCAAAAGGCCATCGCCCACTATGACCAGCAG
ATGGGTCAGAGTGTAAAGCTCCCCACAGAGTCCCTCCAGGAGCTGCTGGACCTGCACAGG
ACCTGTGAGAAAGAGGCCATCAAGATCTTCACGGAAAATTCCTTCAAACATTTTAATCAA
GTGTTTCTGAAGGAATTAGTGACTGTGTTGGAGACAAAGCGAGAGGAATTTTGTAAGAAG
AATCTACAGGCTTCCTCAGCTCACTGCTTGGCTCTGCTTCAGGATCTTTTCAGTCCACTA
GATGAAGATATAAAACAGGGGACTTATTCTAATCCAGGGGGATACTGTGTTTTTATGAGA
AGGATAAAGGAGTTGAAGAAAAATTACTATGAGGAACCCAAGAAGGGGGTTCTGGTTGAA
GAAGTTCTCCAGAAATTTTTGCAGCCCAAGGAGGATTTGGCTGATGCAATTCTACAGATA
GACCAAATTCTGAGAGAAAAGGCAAAGGAGATTGATGTGGAGCATGTGAAAGCTGAAGCT
GCA---------------CATAGTATATCAAAAATACTGGAGGAAATAAAAAAACAGAGT
GACCAGCTGATGGAAGAAAAGGAGAAGTTTTACCAGGAGCTTGTG------CAAGAATTA
TTTGAGAAGATGGAGAAGGAACAGGCCCAGCTGTGGGTGGAGCAACAGAGGGCCATTGAC
AAACAACATAATTGTACCACTGTTGGTCAAAGACCAGCTTCACCATTCAGGGTAAACTGA
------------------------
>Mastomys coucha GBP1 XM_031339220 (Gbpb1)
------------------------------------------------------------
------------------------------------------------------------
------------------------------------------------------------
------------------------------------------------------------
---------------------ATGGCCTCAGAGGACATCATGCCAGCTCCTGTCTGCCTC
ATTGAGAATGTG---AAAGGGCAGCTGAGAGCCAACCAGGAGGCCCTGAGCATCCTCTCT
GCTATCCAGCAGCCAGTGGTGGTGGTGGCCATTGTGGGCCTCTACCGCACAGGCAAATCC
TACCTGATGAATAAGCTGGCTGGCAGGAATACA---------------------------
GGTTTCTCCCTGGGCTCCACTGTGCAGTCTCAAACCAAGGGCATCTGGATATGGTGTGTG
CCCCATCCCAAAAAGCCAGGCCACACCCTAGTTCTACTTGACACCGAGGGCCTGGGAGAT
GTGGAGAAAGGTGACAACCAGAATGACTGCTGGATCTTTGCCCTGGCTATACTTCTAAGC
AGCACCTTTGTCTACAACAGCATGGGTGCCATCAATCAGCAGGCCCTGGACCAGCTGCAC
------TATGTGACAGAGTTGACAGACAGAATCAGAACAAGATGCTCCCCTGACCATCAA
GATTTG------GAGGACTCAGATGAATATGTGAGCTTCTTCCCAGACTTTGTGTGGACT
CTGAGAGACTTCTCTCTTGAGCTGAAAATAAATGGGCAACCTATCTCAGCAGATGAATAC
CTAGAGAATTCTCTGAAGCTTCTTCAAGGTACTGGCCAGAAAGAAAAAGAAGAAAAATTA
AACCTGCCTCGGCTCTGTATCCGTAAATTCTTCCCAACGAAGAAATGCTTCATTTTTGAG
CGCCCGGCACCCGGGAAGAAACTTGGCCAG---CTGGAATCGCTGCAGGATGGAGATCTG
GACTCTGACTTCGTGGAACAAGTAGCAGAGTTCTGTTCCTATGTGTTCAGGTCTTCCATG
GTTAAAACAATTTCAGGAGGCCTCAAGGTCAATGGACCACGACTAAAGAGTTTGGTGACA
ACCTATGTGAACACCATCAGCAATGGGTCTCTGCCCTGCATGGAGAGTGCTGTCCTGGCT
TTGGCAGAAATAGAGAACTCATCAGCACTGCAAAAGGCCATTGCCCACTATGACCAGCAC
ATGAGCCAGAGGGTGCAGCTGCCCACAGAGACCCTCCAGGAGCTGCTGGACCTGCACAGG
ACCTGTGAGAGGGAAGCCATCAAGATATTCATGGAAAATTCCTTCAGAGATGTTACTAAA
GTGTTCCTAACAAAATTAGAGACAGAATTGGAAAGAAAGCAAGGGGAATTCTGTAAAAGG
AATCAAGAGGCATCCTCAGATCACTGTTCAGCTCTGCTTCAGGATATTTTCGGTCCACTC
GAAGAAGACGTGAAGCAGGGTGTTTATTGTAAACCAAGGGGTTACTGTCTTTTTAACCAG
AAGATGCAAGAGTTGAAGAAAAAGTACTATGAGGAACCTGGGAAGGGGGTGCAGGCTGAA
GAAGCTCTCAAGAAATTCTTGCAGACAAAGGAGGATATAATAGATGCAATTCTACAGACA
GACCAGAGTCTGACAGAAAAGGAAAAGGAGATTGAAGTGGAGCGTGTGAAAGCTGAAGCT
GCG---------------GAGAATGCCTCCAAACTAATGGAGGAAATGCGAAAGAAGAAT
GACCAGTTGATGGAACAGAAAGAGCAGAGGCACCAGGAGCACATG------AAACAGTTG
ATGGAGAAGATGGAAAGAGAACAGGCACAGTTGAGGGAGGAGCAACGGAGAGCCATTGAG
CACAAAATTCAGGAAGAGAAGAAAATCCAGCAGGAGTGTGAAAGACTTAAAGAAAAGTGT
AAAGACCTCCAGGAGAAGGTGGAA
>Mastomys coucha GBP1 XM_031342168 (Gbpb1)
------------------------------------------------------------
------------------------------------------------------------
------------------------------------------------------------
------------------------------------------------------------
---------------------ATGGCCTCAGAGGACATCATGCCAGGCCCTGTCTGCCTC
ATTGAGAATGTG---AAAGGGCAACTGAGAGCCAACCAGGAGGCCCTGAGCATCCTCTCT
GCTATCCAGCAGCCAGTGGTGGTGGTGGCCATTGTGGGCCTCTACCACACAGGCAAATCC
TACCTGATGAATAAGCTGGCTGGCAAGAATGCA---------------------------
GGTTTCTCCCTGGGCTCCACTGTGCAGGCTGAAACAAAGGGCATCTGGATGTGGTGTGTG
CCTCATCCCCAGAAGCCAGACCACACCCTAGTTCTCCTTGACACTGAGGGCCTGGGAGAT
GTTGAGAAAGGTGACAACCAGAACGACTGCTGGATCTTTGCCCTGGCTATTCTTCTAAGC
AGTACCTTTGTCTACAACAGCATGGGAGCCATCAACCAGCAGGCCATAGACCAGCTGCAC
------TATGTGACAGAGCTGACAGACAGAATAAGAGCAAGATCCCCTTGTGACCAGGAT
GAAGTA------GGGGACTCAGATGAGTTTGTGAGCTTCTTCCCAGACTTTGTGTGGACT
CTGAGAGACTTCTCTCTTGAACTGAAAGTAAATGGGCAACCTATCTCAGCAGATGAATAC
CTAGAGAATTCTCTGAAGCTTCTTCAAGGTACTGGACAAAGAGAAAAAGAAAAACAGTTT
AATTTGCCTCGGCTCTGTATCTGTAAGTTCTTCCCAACAAAGAAATGCTTTGTTTTTGAG
CGCCCGGCACCCGGGAAGAAGCTTGGCCAG---CTTGAATGTCTGCAGGATGAAGACCTG
GACTCTGACTTCGTGGAACATATGGCAGAGTTCTGTTCCTATGTTTTCAGGTCTTCCAAG
GTTAAAATGATTTTAGGAGGCCACAAGGTCAATGGACCACGACTAAAGAGTTTGGTGACA
ACCTATGTGAGCACCATCAGCAATGGGTCTCTGCCCTGCATGGAGAGTGCTGTCCTGGCT
TTGGCCCAGAAAGAGAACTCAGCAGCACTGCAAAAGGCCATTGCCCACTATGACCAGCAC
ATGAGCCAGAGGGTGCATCTGCCCACAGAGACCCTCCAGGAGCTCCTGGACCTGCACAGG
ACCTGTGAGAGAGAAGCCATCAGGATATTCATAGAAAATTCCTTCAAACATTTTAATCAA
GTGTTTCTAAAGGAATTAGGGTCTAAGTTGGAAACAAAGCGAGAGGAACTGTGTAAGAAG
AATCTTCAGGCTTCCTCAGATCACTGCTCTGTTCTGCTCCAGGATCTTTGCACTCCATTA
GAAGAAGATGTAAAACAGGGGATTTATTCTAAGCCAGGGGGATACTGTGCTTTTATGAGG
AGGATAAAGGAGTTGAAGAAAAATTACTATGAGGAACCCAAGAAGGGCATTCTGGCTGAA
GAAGCTCTGCAGAAATTTTTGCAGTCCAAGGAGGATTTGGCTGATGTAATTCTACAGACA
GACCAGACTCTGAGAGAAAAGGCAAAGGAGATTGAAGTGGAGCGTGTGAAAGCTGAAGCT
TCA---------------AAGGCTACAGCAAAAATACTGGAGGAAATAAATAAACAGAGT
GACCACTTGATGAAAGAAAAGGAGAAGTTTTACCAGGAGCATGTG------AAAGAGTTG
ACTGAGAAGATAGAGAGGGAACAGGCCCAGCTGAGGAAGGAGCAACAGCAGGCCATATTG
AGAACACAACTTAATTGTAACATTGTCAAAGACGAGTTTCAGCATTCAGGGTAA------
------------------------
>Mus pahari GBP2 XM_029538048 (Gbpb1)
------------------------------------------------------------
------------------------------------------------------------
------------------------------------------------------------
------------------------------------------------------------
---------------------ATGAAGCGAGATGGCTACCTGAAAGAT------------
---------------------TGGTTCGTCAAGTGGATACAGATCCTGAATCTTTTAGTA
AGT---------------------------------------------------------
------------------------------------------------------------
---TTCTCCATGGACTCCACTGTGCAGGCTGGAACCAAGGGCATCTGGATGTGGTGTGTG
CCTCATCCCAAGAAACCTGACCACACCCTAGTTCTGCTTGACACTGAAGGCCTGGGAGCT
GTTGAGAAAGGTCAGAACCAGAACGACTGCTGGATCTTTGCCCTGGCTATTCTTCTAAGC
AGCACTTTTGTCTACAACAGCATGGGGGCCATCAACCAGCAGGCCCTGGACCAGCTGCAC
------AATGTGACAGAGCTGACAGACAGAATCAGAATAAGTTGCTCCCCTGACCGTCAA
GATTTG------GAGGACTCAGATGAGTATGCGAGCTTCTTCCCAGACTTTGTGTGGACC
CTGAGAGACTTCTGTCTTGAGCTGAAGATAAATGGGCAGCCTATCTCAGCAGATGAATAC
CTAGAGAATTCCCTGAAGCTTCTTCAA---------------------------------
------------------------------------------------------------
------------------------------------------------------------
------------------------------------------------------------
------------------------------------------------------------
------------------------------------------------------------
------------------------------------------------------------
------------------------------------------------------------
------------------------------------------------------------
------------------------------------------------------------
------------------------------------GTTCGGGATATTTTTGGTCCACTA
GAAGAAGATTTGAAGCAGGGTGTTTATTACAAACCAATGGGTTACTGTCTTTTCAACCAG
AAGATACAGGAGTTGAAGAGAAAGTACTATGAAGAACCTGGGAAGGGGGTGCAGGCTGAA
GAAGCTCTCAAGAAATTCTTGCAGACAAAGAAGGATATAATAGATGCAATTCTACAGACA
GACCAGATTCTGACAAAAAAGGAAATGGAGACTGAAGTGGAGCATATGAAAACTGTAGTT
TCG---------------GAGAATGTCTCAGAACTGCTAGAGGAAATCCAAAAGAAGAAT
AACCAGTTGATGGAACAGCAAGAGGAGAGGCACCAAGAGAACATG------CAGCAGTTG
ACTGAGACGTTGGAAAGAGAACAGGAACAGCTGTGGGAGAAGCAACAGAGAGCCATTGAG
CGCATAAGTCAGGAAAATGAGAAATTCCGGCAGGAGTGTAAAAGACTTCGAAAAGAGAAT
AAGGAGCTCAGTTCCAGCTGTATC
>Gbpb2 consensus
------------------------------------------------------------
------------------------------------------------------------
------------------------------------------------------------
------------------------------------------------------------
---------------------ATGGCCTCAGAGGTCCACATGCCAGGCCCCATGTGCCTC
ATTGAGAATGTG---AAAGGTCAACTGATAGCCAACCAGGAAGCTCTGGGGATCCTGTCT
GACATCACACAGCCTGTGGTAGTGGTGGCCATTGTGGGTCTCTACCGCACAGGCAAATCC
TACTTGATGAACAAGCTGGCTGGGAAGAAAACA---------------------------
GGCTTCTCTCTGGGCTCCACAGTGCAGTCTCACACCAAGGGGATCTGGATGTGGTGTGTC
CCTCATCCCCAGAAGCCAGGCCACACCCTAGTTCTGCTTGACACTGAGGGCCTGGGAGAT
GTAGAAAAAGGTGACAATCAGAATGACTGCTGGATCTTTGCCCTGGCTATACTTCTGAGC
AGCACCTTTGTGTACAACAGCATGGGAGCCATCAACCAGCAGGCCATGGACCAGCTGCAC
------TATGTGACAGAACTGACAGACAGAATCAGATCAAGATCCTCACCTGACCAGGAT
GAGGTG------GAGGACTCAGATGAGTTTGTGAGCTTCTTCCCGGACttcGTGTGGACT
CTGAGGGACTTCTCTCTAGAGCTGAAATTAAATGGGGAACCCATCTCTGCAGATGAATAC
CTAGAGAATTCCCTGAAGCTTATACAGGGTACTGGTCAAAGAGATAAAGAAAAAGAATTA
AATCTGCCTCGGCTCTGTATCCATAAGTTCTTCCCAAAGAAGAAATGCTTTGTCTTTGAG
CGGCCAGTACATGGGAAGAAGCTTGGCCAG---CTGGAATCGCTGCAGGATCAAGACCTG
GACTCTGACTTCGTGGAACAAGTGGCAGAGTTCTGTTCCTATGTGTTCAGCTGTTCCAAG
GTTAAAACGCTTTCAGGAGGCATCAAGGTCAATGGACCACGACTAAAGAGTTTGGTGGTA
ACCTATGTGAACACCATCAGCAGTGGGAGTCTGCCCTGCATAGAGAATGCCGTCCTGGCT
TTGTCCCAGACAGAGAATGCAGCTGCAGTGCAAAAGGCCATTGCCCACTATGACCAGCAG
ATGAGCCAGAAGTTGCAGCTGCCCACAGAGACCCTCCAGGAGCTGATGAATCTGCACAGG
GCCAGTGAGAAAGAAGCCATCAAGATCTTCATGGAAAATTCCTTCAAAGATGTTAATCAA
GTGTTCCTAACACAATTAGTGACCGAGTTAGAAACAAAGCAAGAGGAATTCCTTAAGAAG
AATGAACAGGCATCCTCAGATCGCTGCTTAGCTCTGCTTCAGGATATTTTCAGTCCACTA
GAAGAAGATGTGAAGCAGGGGATTTATTACAAACCAGGGGGATACCATCTTTTTATCCAG
AAGATACAGGAGTTGAAGAAAAAGTACTATGAGGAACCCAGGAAGGGGGTTCAGGCTGAA
GAAGCTCTGCAGAAGTTTTTGCAGTCCAAGGAGGATGTGACTGATGCAGTTCTACAGACA
GACCAGGCTCTGACAGAAAAGGAAAAGGAGATTGAAGTGGAGCGTGTGAAAGCTGAAGCT
GCA---------------AAGGATACAGCAAAAATACAGGAGGAAATGCAACAGAAGATT
GAACAGTTGCTGCAACAGAAAGAGAAGAGTCATGAGGAGCACATG------AAACAGTTG
ACTGAGAAGATGGAGAAGGAACAGGCCCAGATGAGAGAAATGCAACAGAGGGATGAACAG
TTGCTGCAAGAGAAAGAGAAGTGTCACCAGGAGCACATGAAACAGTTGGCTGAGAAGATG
GAGAAGGCACAGGTCCAGATGAGA
>Cricetulus griseus GBP1 XM_007653724 (Gbpb2)
------------------------------------------------------------
------------------------------------------------------------
------------------------------------------------------------
------------------------------------------------------------
---------------------ATGGCCACAGAGGTCCACATGTCAGGCCCCATGTGCCTC
ATCGAGAACGTG---AAAGGTCAACTGATAGCCAACCAGGAGGCTCTGGGGATCCTGGAG
GACATCACACAGCCTGTGGTAGTGGTGGCCATCGTGGGTCTCTACCGCACAGGCAAATCC
TACCTGATGAACAAGCTGGCTGGGAAGCAAACA---------------------------
GGCTTCTCTCTAGGTTCCACAGTGCAGTCTCACACCAAGGGGATCTGGATGTGGTGTGTT
CCTCATCCCCAGAAGCCAGGCCACACCCTAGTTCTTCTTGACACTGAGGGCCTGGGAGAT
GTAGAAAAAGGTGACAATCAGAATGACTGCTGGATCTTTGCCCTGGCTATACTTCTAAGC
AGCACCTTTGTGTACAACAGCATGGGACCCATCAACCAGCAGGCCATGGACCACCTAAAC
------TATGTGACAGAACTGACAGGCAGAATCAGATCAAAGTCCTCACCTGACCAGGAT
GATGTA------GAGGACTCAGAGGAGTTTGTAAGATTCTTCCCGGATTTCATCTGGACT
CTGAGGGACTTCTCTCTAGAGCTGAAATTAAATGGAAAACCAATCTCTGCAGATGAATAC
CTAGAGAATTCCCTGAAGCTTATTCAGGGTTCTGGGCAAAGAGACAGGGTAAAGGAATTT
AATCTGCCTCAGCTCTGTATCCATAAGTTCTTCCCAAAGAAGAAATGCTTTGTCTTTGAG
CGTCCAGTGCATGGGAAGAAGCTTGGCCAG---CTTGAATTGATGCAGGATCAAGACCTG
GACTTTGACTTCATGGAACAAGTGGCAGAATTCTGTTCCTACGTGTTTCACTGTTCCAAG
GTTAAAATGCTTTCAGGAGGCATCAAGGTCAATGGACCACGACTAAAGAGTTTGGTGGTA
ACCTATGTGAACACCATCAGCAGTGGGGGTCTGCCCTGCATAGAGAATGCCGTCCTGGCT
TTGTCCCAGACAGAGAATGCAGCTGCAGTCCAAAAGGCCATTGCCCACTATGACCAGCAG
ATGAAGCAGAAGTTGCAGCTGCCCACAGAGAACCTCCAGGAGCTGATGAAACTGCACAGG
GCCAGTGAGAAAGAAGCCATCAAGATCTTCATGGAAAATTCCTTCAAAGATGTTAATCAA
GTGTTTATGACACAATTAGAGATCGAGTTAGAAACAAAGCAAGAGGAATTCCTTAAGAAG
AATGAACAGGCATCTTCAGATCGCTGCTCAGCTCTGCTTCAGGATATTTTCAGTCCACTA
GAAGAAGATTTGAAGCAAGGGTCTTATTATAAGCCAGGGGGATACCAACTTTTTATCCAA
AAGATACAGGAGCTGAAGAAAAAGTATTATGAGGAACCCAGGAAGGGAGTTCAGGCTGAA
GAAGTTCTCCAGAAATTTTTGCAGTCCAAGGATGATGTGACTGATACAGTTCTACAGACA
GACCAGGAACTGACAGAAAAGGAAAAGGATAGTGAAGTGGAATATGTTAAAGCTGAAGCT
GCA---------------AAGACTATAGCAAAAATGCAGCAGGAAATGCAACAACAGATT
GAACAGTTGCTGAAACAGAAAGAGAAGAGCCATGAGGAGCACATG------AAACAGTTG
ACTGAGATGATGGAGAAGGGACAGGACCAGATGAGAGAAATGCAACAAAAGAATGAACAG
ATGTTGCAAGAGAAAGAGAAGTGTCACAAGGAGCACATGAAACAGTTGGCTGAGAAGATG
GAGAAGGCACAGGTCCAGTTGAGA
>Cricetulus griseus GBP1 XM_035438266 (Gbpb2)
------------------------------------------------------------
------------------------------------------------------------
------------------------------------------------------------
------------------------------------------------------------
---------------------ATGGCCACAGAGGTCCACATGCCAGGCCCCATGTGCCTC
ATTGAGAATGTG---AAAGGTCAACTGAGAGCCAACCAGGAGGCTCTGGGGATCCTGGAG
GACATCACACAGCCTGTGGTAGTGGTGGCCATCGTGGGTCTCTACCGCACAGGCAAATCC
TACCTGATGAACAAGCTGGCTGGGAAGCAAACA---------------------------
GGCTTCTCTCTGGGTTCCACAGTGCAGTCTCACACCAAAGGGATCTGGATGTGGTGTGTC
CCTCATCCCCAGAAGCCAGGCCACACCCTAGTTCTGCTTGACACTGAGGGCCTGGGAGAT
GTAGAAAAAGGTGACAATCAGAATGACTGCTGGATCTTTGCCCTGGCTATACTTCTAAGC
AGCACCTTTGTGTACAACAGCATGGGACCCATCAACCAACCGGCCATTGACCAGCTCCAC
------TATGTGACAGAACTGACAGACAGAATCAGATCAAGATCTTCACGTGACCAGGAT
GAGGTG------GAGGACTCAGATGAGTTTGTGAGATTCTTCCCAGACTTTGTGTGGGCT
CTGAGGGACTTCTCTCTAGAGCTGAAATTAAATGGGGAACCCATATCTGCAGATGAATAC
CTAGAGAATTCCCTGAAGCTTAAACAGGGTATTGGTCAAAGAGATAAAGTAAAAGAACTA
AATCTGCCTCAGCTCTGTATCCATAAGTTCTTCCCAAAGAAGAAATGTTTTGTCTTTGAG
CGGCCAGTGCATGGGAAAAAGGTTGCTCAG---ATAGAATCATTGCAGGATCAAGACCTG
GATTCTGACTTCGTGGAACAAGTGGCAGAGTTCTGTTCCTATGTGTTCAGCTGCTCCAAG
GTTAAAACACTTTCAGGAGGCATCAAGGTCAACGGAGCACGACTAAAGAGTTTGGTGGTA
ACCCATGTGAACACCATCTGCAGTGGGAGCCTGCCCTGCATAGAGAATGCCGTCCTGGCT
TTGTCCCAGACAGAGAATGCAGCTGCAGTGCAAAAGGCCATTGCCCACTATGACCAACAG
ATGAGCCAGAAGTTGCAGCTGCCCACAGAGACCCTCCAGGAGCTGATGAATCTGCACAGG
GCCAGTGAGAAAGAAGCCATCAAGATCTTCATGGATAATTCCTTCAAAGACGTTAATCAA
GTGTTCATGACACAATTAGTGACAGAGTTAGAAACAAAGCAAGAGGAATTCCTTAAGAAG
AATGAGCAGGCATCCTCGGATCGCTGTTTAGCTCTGCTTCAGGATATTTTCAGTCCACTA
GAAGAAGATGTGAAGCAGGGGATTTATCACAAACCAGGGGGATACCATCTTTTTATCCAG
AAGACACAGGAGCTGAAGAAAAAATACTATGAAGAACCCAGGAAGGGGGTTCAGGCTGAA
GAAGTTCTTCAGAGATTTTTGCAGTCCAAGGATGATGTGACTGATGCAATTCTACAGACA
GACCAGGAGCTGACAGAAAAGCAAAAGGAGATTGAAGTGGAGCATATGAAAGCTGAAGCT
GAG---------------GAGGCTACAGCAAAAATACGGGAAGAAATGCAACAGAAGATT
GAAAAGTTGCTGAAACAGAAAGAGAAGAGCCACAAGAAGCACATG------AAACAGTTG
ACTGAGATGATGGAGAAGGGACAGGGCCGGATGAGAGAAATGCAACAGAGGAATGAACAG
TTGCTGCAAGAGAAAGAGAAGTGTCACGAGGAGCACATGAAACAGTTGACTGAGAAGATG
GAGAAGGCACAGTACAGGATGAGT
>Microtus ochrogaster GBP1 XM_026784120 (Gbpb2)
------------------------------------------------------------
------------------------------------------------------------
------------------------------------------------------------
------------------------------------------------------------
---------------------ATGACTTCAGAAGTTTATATGCCAAGCCCTGTGTGCCTC
ATTGAGAATCTA---AATGGGAAGCTGGAGGCTAACCAGGAAGCTCTAGGGATCCTGTCT
AACATCGAACAGCCTCTGGTAGTGGTAGCCATTGTGGGCTTCTACCGCACAGGCAAATCC
TACTTGATGAACAAGCTGGCTGGGAAGAAATCA---------------------------
GGCTTCTCTCTGGGTTCCACAGTGCAGTCTCACACCAAGGGGATCTGGATGTGGTGTTTG
CCTCATCCCCAGAAGAAAGGCTCCACTCTAGTTCTGCTTGACACTGAGGGTCTGGGAGAT
GTTGAGAAAGGTGACAACCAGAATGACTGCTGGATCTTTGCCCTGGCTATACTTCTAAGC
AGCACCTTTGTGTACAACAGTATGGGAACCATTAACCAGCAGGCCCTGGACCAGCTGCAC
------TATGTGACAGAGTTGACAGACAGAATCAGAACAAGATCCTCATCTGACCAGGAT
GAGGTG------GAGGACTCAGATGAGTTTGTGAGCTTCTTCCCGGACTTCGTGTGGACT
CTGAGGGACTTCACTCTTGAGCTGAAAGTAAATGAGCATCCCATCTCCCCAGATGAATAC
CTAGAAAATTCCTTGAGGCCTCTAAGTGGTACTAGCCAAAGAAAAAAAGAAAAAGAATTA
AATTTGCCTCGGCTCTGTATCCAAAAGTTCTTCCCAAAGAAGAAATGCTTTGTGTTTGAA
CGGCCAGTAGGTGGGAAACAGATTAGCCAC---TTGGAATCGCTGCAGGATCAAGACCTA
GAGTCAGACTTCGTTCATCAAGTGGCAGAGTTCTGTTCCTATGTGTTCAACTGTTCAAAG
GTTAAAACGCTTTCAGGAGGCATAAGTGTCAATGGACCACGACTAGAGAGTTTGGTGATA
ACCTATGTCAATGCCATCAACAGTGGGAGTCAGCCCTGCATAGAGAATGCTGTCCTGGCT
ATGTCCCAGACAGAAAATGCAGCTGCAGTGCAAAAGGCCATTGCCCACTATGACCAGCAG
ATGAGCCAGAAGTTGCAGCTGCCCACAGAGACCCTCCAGGAGCTGATTGACACGCACAGG
GCCAGTGAGAAAGAAGCAATCAAGATTTTCATGAAAATTTCCTTCAAAGACATTAATCAT
GTGTTCCTAATACAACTAGAGACCTATTTAGAAACAAAGCTAGAGGAATTCCTTAAGAAG
AATGTACAAGAATCCTCAGATCGCTGCTTAGCATTGCTTCAAGATATTTTCAGCCCACTA
GAAGAAGATGTGACACAGGGAATTTATTCTAAACCAGGGGGATATCATCTCTTTATGCAA
AAGATACATGAGTTGAAGAAAATGTATTATGAAGAACCCAGGAAGGGGATTCAGGCTGAA
AAAGTTCTGCAGAAATTTTTGCAGTCAAAGGAAGAACTGAGTGATCCAGTTCTACAGACA
GACCAGACTCTGACAGAAAAAGAAAAGGAGATTGAAGTGGAACATGTGAGAGCTGAAGCT
GCA---------------GCAGAA---------ATGCAGAAGGAAATGCAACAGAAGTAT
GAACTGTTGCTGCAACAGCAAGAGAATAGTCATGAGGAGCACATG------AAACAGCTG
ACTGAGAAGATGGAGAAGGACCAGGCTGAGACTAGAGAAATGCAACATAATTATGAACAG
TTGCTGCAAGAGAAAGAGAAGAGTCACCAGGAGCACATGAAACAGCTGACTGAGATATTG
CAGAAGGAACAGGCCCAGAACAAA
>Cricetulus griseus GBP1 XM_007607790 (Gbpb2)
------------------------------------------------------------
------------------------------------------------------------
------------------------------------------------------------
------------------------------------------------------------
------------------------------------------------------------
------------------------------------------------------------
------------------------------------------------------------
------------------------------------------------------------
------------------------------------------------ATGTGGTGTTTC
CCTCATCCCCAGAAGACAGGCCACACCCTAGTTCTGCTTGACACTGAGGGCCTGGGAGAT
GTAGAAAAAGGTGACAATCAGAATGACTGCTGGATCTTTGCCCTGGCTATACTTCTGAGC
AGCACCTTTGTGTACAACAGCATGGGACCCATCAACCAACTGGCCATTGACCAGCTCCAC
------TATGTAACAGAACTGACAGACAGAATCAGATCAAGATCTTCACCTGACCAGGAT
GAGGTG------GAGGACTCAGATGAGTTTGTGAGATTCTTCCCGGATTTCGTGTGGGTT
CTGAGGGACTTCTCTCTAGAGCTGAAATTAAATGGGGAACCCATATCTGCAGATGAATAC
CTAGAGAATTCCCTGAAGCTTAAACAGGGTACTGGTCAAAGAGATAAAGTAAAAGAATTA
AATCTGCCTCAGCTCTGTATCCATAAGTTCTTCCCAAAGAAGAAATGCTTTGTCTTTGAG
CGGCCAGTTCATGGGAGGAAGGTTGGTCAG---ATGGAATCATTGCAGGATCAAGACCTG
GACTCTGACTTTGTGGAACAAGTGGCAGAGTTCTGCTCTTACTTGTTCAGCTCTTCCAAG
GTTAAGATGCTTTCAGGATGCATCAAGGTCAATGGACCACGACTAAAGAGTTTGGTGGTA
ACCTATGTGAACACCATCTGCAGTGGGAGTCTGCCCTGCATAGAGAATGCCGTCCTGGCT
TTGTCCCAGACAGAGAATGCAGCTGCAGTGCAAAAGGCCATTGCCCACTATGACCAACAG
ATGAACCAGAAGTTGCAGCTGCCCACAGAGACCCTCCAGGAGCTGTTGAATGTACACAGG
GCCAGTGAGAAAGAAGCCATCAAGATCTTCATGGAAAATTCCTTCAAAGATGTTAATCAA
GTGTTCCTGACACAATTCGTGACCGAGTTAGAAACAAAGCAAGAGGAATTCCTTAAGAAG
AATGAGCAGGCATCCTCGGATCGCTGTTTAGCTCTGCTTCAGGATATTTTCAATCCATTT
GAAGAAGACGTGAAGCAGGGGATTTATTACAAACCAGGGGGATACCATCTTTATGTCCAG
AAGACACGGGAGCTGAAGAAAAAGTACTATGATGAACCCAGGAAGGGGGTTCAGGCTGAA
GAAGTTCTGCAGAAATTTTTGCAGTCCAAGGATGATGTGACTGATACAGTTCTACAGACA
GACCAGGAACTGACAGAAAAGGAAAAGGATAGTGAAGTTGAGGCACAAGTGGAATATGTT
AAA---------------GCTGAAGCTGCAAAGACTATAGCAAAAATGCAGCAGGAAATG
CAACAACAGATTGAACAGTTGCTGAAACAGAAAGAGAAGAGCCAT------GAGGAGCAC
ATGAAACAGTTGACTGAGATGATGGAGAAGGGA---------------------------
------------------------------------------------------------
------------------------
>Cricetulus griseus GBP1 XM_003513428 (Gbpb2)
------------------------------------------------------------
------------------------------------------------------------
------------------------------------------ATGAAATTCAGAAAGCCT
CACGTGGTTGCAGGAGGAAATAAAAAAGGCAAAACCCATGCACCTGGACTGAGCAGCAAG
AGCAGGGAGCAAGTCTACACAATGGCTGCAGAGGTCCACATGCCAGGCCCCATGTGCCTC
ATCAAGAATGTG---AAAGGTCAACTGATAGCCAACCAGGAGGCTCTGGGGATCCTGTCT
GACATCACACAGCCTGTGGTGGTGGTGGCCATTGTGGGTCTCTACCGCACAGGCAAGTCC
TATCTGATGAACAAGCTGGCTGGGAAGCAAACA---------------------------
GGCTTCTCTCTGGGCTCCACGGTGCAGTCTCACACCAAGGGGATCTGGATGTGGTGTGTC
CCTCATCCCCAGAAGCCAGGCCACACCCTAGTTCTGCTTGACACTGAGGGCCTAGGAGAT
GTCGAGAAAGGTGACAATCAGAATGACTGCTGGATCTTTGCCCTGGCTATACTTCTAAGC
AGCACCTTTGTGTACAACAGCATGGGAGCCATCAACCAGCAGGCCATGGACCAGCTGCAC
------TATGTGACAGAACTGACAGACAGAATCAGATCAAGATCCTCACCTAAGCAGGGT
GAGGTG------AAGGACTCAGATGAGTTTGTGAGCTTCTTCCCGGACTTTGTGTGGACT
TTGAGGGACTTCTCTCTCGAGCTGAAAGTAAATGGGGAATCCATCTCTGCAGATGAATAC
CTAGAGAATTCCCTGAAGCTTATACAGGGTACC------AGCGAAAAAGAAAAAGAGTTT
GATCTGCCTCGGCTCTGTATCCGCAAATTCTTCCCAAAGAAGAAATGCTTTGTCTTTGAG
CGGCCAGTACATGGGAAGAAGCTTGGCCAG---CTGGAATCGCTGCAGGATCAAGACCTG
GACTCCGACTTCATGGGACAAGTGGCAGAGTTCTGTTCCTATGTGTTCAGCTGCTCCAAG
GTTAAAACACTTTCAGGAGGCATCAAGGTCAATGGAGCACGACTAAAGAGTTTGGTGGTA
ACCTATGTGAACACCATCTGCAGTGGGAGTCTGCCCTGCATAGAGAATGCCGTCCTGGCT
TTGTCACAGACAGAGAATGCAAGTGCAGTGCAAAAGGCCGTTGCCAACTATGATCAGCAA
ATGACACAAAAGTTGCAATTACCCACAGAATCGCTCCAGGAGATGATGAATGTGCACAGG
GCCAGTGAGAAAGAAGCCATCAAGATCTTCATGAAAAATTCCTTCAAAGATATTAATCAA
GTATTCCTAACGGAATTAGCGACCAAGTTAGAAAGAAAGCAAGGGGAATTCTATAAGAAG
AATCTACAGGCTTCCTTTGATCGATGCTCAGCTCTGCTTCAGGATATTTTCGGTCCATTA
GAAGAAGAGGTGAAGAAGGGAGTGTATTACAAACAAGGAGGTTATTGTCTTTTAAACCAG
AAGATACAGATATTGAAGAAAAAGTACTATGAAGAACCCAGGAAAGGGTTACAGGCTGAG
GAAGCTCTGCAGAAATTTTTGCAGTCCAAGGAGGATATGATTGATTCAGTTCTACAGACA
GACAAGACTCTGACCGAAAAGGAAAAGGAGATTGAAGTGAAGCGTGTGAAAGCAGAGACT
GCC---------------TCAAAAATACGAGAGGAAATGCAAAAGAAGAACGACCAGTTG
ATGAAAGAGAAAGAGAAGAGCTATGAGGAGCGCATGAAAAAGTTG------ACTGAGAAG
ATGGAGAAGGAACAAGCCCAGATGAGGGCTGAGCAACAGAGGATCATGGAACACAAACTT
CAGGAGCAGGCTCAACTACTAAATAAGACCTTCCAACTGGAACGCACAATACTTGAAAAT
GAGATAAGGCATCTCAATGAAAAG
>Cricetulus griseus GBP1 XM_027385979 (Gbpb2)
------------------------------------------------------------
------------------------------------------------------------
------------------------------------------------------------
------------------------------------------------------------
------------------------------------------------------------
------------------------------------------------------------
------------------------------------------------------------
------------------------------------------------------------
------------------------------------------------ATGTGGTGTTTC
CCTCATCCCCAGAAGACAGGCCACACCCTAGTTCTGCTTGACACTGAGGGCCTGGGAGAT
GTAGAAAAAGGTGACAATCAGAATGACTGCTGGATCTTTGCCCTGGCTATACTTCTGAGC
AGCACCTTTGTGTACAACAGCATGGGACCCATCAACCAACTGGCCATTGACCAGCTCCAC
------TATGTGACAGAACTGACAGACAGAATCAGATCAAGATCTTCACCTGACCAGGAT
GAGGTG------GAGGACTCAGATGAGTTTGTGAGATTCTTCCCGGATTTCGTGTGGGCT
CTGAGGGACTTCTCTCTAGAGCTGAAATTAAATGGGGAACCCATATCTGCAGATGAATAC
CTAGAGAATTCCCTGAAGCTTAAACAGGGTACTGGTCAAAGAGATAAAGTAAAAGAATTA
AATCTGCCTCAGCTCTGTATCCATAAGTTCTTCCCAAAGAAGAAATGCTTTGTCTTTGAG
CGGCCAGTTCATGGGAGGAAGGTTGGTCAG---ATGGAATCATTGCAGGATCAAGACCTG
GACTCTGACTTTGTGGAACAAGTGGCAGAGTTCTGCTCTTACTTGTTCAGCTCTTCCAAG
GTTAAGATGCTTTCAGGATGCATCAAGGTCAATGGACCACGACTAAAGAGTTTGGTGGTA
ACCTATGTGAACACCATCTGCCTGTGGAGCCTGCCCTGCATAGAGAATGCCGTCCTGGCT
TTGTCCCAGACAGAGAATGCAGCTGCAGTGCAAAAGGCCATTGCCCACTATGACCAACAG
ATGAACCAGAAGTTGCAGCTGCCCACAGAGACCCTCCAGGAGCTGTTGAATGTACACAGG
GCCAGTGAGAAAGAAGCCATCAAGATCTTCATGGAAAATTCCTTCAAAGATGTTAATCAA
GTGTTCCTGACACAATTCGTGACCGAGTTAGAAACAAAGCAAGAGGAATTCCTTAAGAAG
AATGAGCAGGCATCCTCGGATCGCTGTTTAGCTCTGCTTCAGGATATTTTCAATCCATTT
GAAGAAGACGTGAAGCAGGGGATTTATTACAAACCAGGGGGATACCATCTTTATGTCCAG
AAGACACGGGAGCTGAAGAAAAAGTACTATGATGAACCCAGGAAGGGGGTTCAGGTAATG
ATGGTTACATGTGTGTTCTGGGGAGCCACTGACTTCATCCAGACCGCAGAGTGA------
------------------------------------------------------------
------------------------------------------------------------
------------------------------------------------------------
------------------------------------------------------------
------------------------------------------------------------
------------------------
>Microtus ochrogaster GBP1 XM_026783891 (Gbpb2)
------------------------------------------------------------
------------------------------------------------------------
------------------------------------------------------------
------------------------------------------------------------
------------------------------------------------------------
------------------------------------------------------------
------------------------------------------------------------
------------------------------------------------------------
------------------------------------------------ATGTGGTGTGTA
CCTCATCCCCAGAAGGCAGACACCACCTTAGTTCTGCTTGACACAGAGGGCTTGGGTGAT
CTTGAAAAAGGTGACAACCAGAGTGACTGCTGGATCTTTGCCCTGGCTATACTTCTCAGT
AGCACCTTTGTGTACAACAGCATGGGAGCCATCAACCAGCAGGCCATGGACCAGTTGCAC
------TATGTGACAGAGCTGACAGACAGAATCAGAACAAGATCCTCATCTGACCAGGAT
GAGGTG------AATGCCTCAGACGAGTTTGTGAGCTTCTTCCCGGATTTTGTGTGGGCT
GTGAGGGACTTCTCTCTTGAGCTGAAAATAAATGGAAAACCCATCTCTGCAGATGAATAC
CTAGAGAATAGCCTGAGACTTATATATGGTACTGGCCAAAGAGATAAAGAAAAAGAATTA
AATATGCCTAGGCTCTGTATCCACAAGTTCTTCCCAAAGAAGAAATGCTTTGTCTTTGAG
AGGCCAGCACAGGGGAAGAAGCTTGGCCAG---CTGCAATCACTACAGGATCATGACTTG
GACTCTGACTTTGTGGAACAGGTGGCAGATTTCTGTTCCTATGTGTTCAGCTGTTCCAAG
GTTAAAAGGCTTTCAGGAGGCATCAAGGTCAATGGACCACGACTAGAGAGCTTGGTGACA
ACCTATATCAACACCATCAACAGTGGAGGTTTGCCTTGCCTGGAGAATGCTGTTCTGGCT
TTGTCCAAGACAGAGAATGAAGCTGCAGTGCAAAAGGCCATTGCCCACTATGACCAGCAG
ATGAGCCAGAAGTTGCAGCTGCCCACAGAGACCCTCCAGGAGCTGCTGGACCTGCAGAGG
GCCAGTGAGAAAGAAGCCATCAAGATCTTCATGGAGAATTCCTTCAAAGACATTAATCAA
GTGTTCCTAATGCAAGTAATGACCAGATTAGAAGCAAAGCTAGAAGAATTCTTTAAGAAG
AATGCACAGGTGTCCTCAGACCACTGTTCGGCTCTGCTTCAGGATATTTTCAGTCCTCTA
GAAGAAGACTTGAAGCACGGGATTTATTTTAAACCAGGGGGATACTTTATTTTTATGTGG
AAGATACGGGAGTTGAAGAAGAAGTACTATGAGGAACCTAGGAAGGGGGTTCAGGTAAAC
AAGGTTACGTGTGTTCTAGGAAGCTTCTGA------------------------------
------------------------------------------------------------
------------------------------------------------------------
------------------------------------------------------------
------------------------------------------------------------
------------------------------------------------------------
------------------------
>Gbpb3 consensus
------------------------------------------------------------
------------------------------------------------------------
------------------------------------------------------------
------------------------------------------------------------
---------------------ATGGCCTCAGAGGTCCACATGCAAGGCCCTGTGTGCCTC
ATTGAGAATGTG---AAAGGGCAACTGACAGCCAACCAGGAAGCTCTGGGGATCCTGTCT
GCCATCAAGCAGCCTGTGGTAGTGGTGGCCATTGTGGGCCTCTACCGCACAGGCAAATCC
TACCTGATGAACAAGCTGGCTGGGAAGAACACA---------------------------
GGCTTCTCTCTGGGCTCCACAGTGCAGTCTCACACCAAGGGGATCTGGATGTGGTGTGTC
CCTCATCCCCAGAAGTCAGACCACACCCTAGTTCTGCTTGACACAGAGGGCCTGGGAGAT
GTGGAGAAGGGTGACAACCAGAATGACTGCTGGATCTTTGCCCTGGCTGTACTTCTGAGC
AGCACCTTCGTGTACAACAGCATGGGAGCCATCAACCAGCAGGCCCTGGACCAGCTGCAC
------TATGTGACAGAGCTGACAGACAGAATCAGAACAAGATCCTCACCTGACCAGGAT
GAGTTG------GAGGACTCAGATGAATTTGTGAGCTTCTTCCCGGACTTCGTGTGGACT
CTGAGGGACTTCTCTCTCGAGCTGAAAGTAAATGGGGAACCCATCTCTGCAGATGAATAC
CTAGAGAATTCCCTGAAGCTTATACACGGTACTGGTCAAAGAGATAAAGAACAAAAGCTT
AATCTCCCTCGGCTCTGTATCCATAAGTTCTTCCCAAAGAAGAAATGCTTTGTCTTTGAG
CGGCCAGCACATGGGAAGAAGCTTGGCCAG---CTGCAATCGCTGCAGGATGAAGACCTG
GACTCAGACTTCGTGGAACAAGTGGCAGAGTTCTGTTCCTACGTGTTCAGCTGTTCCAAG
GTTAAAACGCTTTCAGGAGGCATCAAGGTCAATGGACCACGACTAAAGAGTTTGGTGATA
ACCTATGTGAACACCATCAGCAGTGGGGGTCTGCCCTGCGTGGAGAATGCTGTCCTGGCT
TTGTCCCAGACAGAGAATGCAGCTGCAGTGCAAAAGGCCATTGCCCACTATGACCAGCAG
ATGAGCCAGATGTTGGAGCTGCCCACAGAGACCCTCCAGGAGCTGCTGGATCTGCACAGG
GCCAGTGAGAAAGAAGCCACCAAGATCTTCATGGAAAATTCCTTCAAAGATGTTGATCAA
GTGTTCCAAATGGAATTAGGGACCAAGCTAGAAACAAAGCAAGAGGAATTCCTTAAGAAG
AATCAACAGGCATCCTCAGATCGCTGCTCAGCTCTGCTTCAGGATATTTTTAGTCCACTA
GAAAAGGATGTGAAGCAGGGGGTTTATTCTAAACCAGGGGGATACTGTCTTTTTATCCAG
AAGATAGAAGAGTTGAAGAAAAAGTACTCTGAGGAACCCAGGAAGGGGGTTCAGGCTGAA
GAAGCTCTGCAGAAGTTTTTGCAGTCCAAGGAGGATGTGACTGATGCAATTCTACACACA
GACCAGGCTCTGACACAAAAGGAAAAGGAGATTGAAGTGGAACGTGTGAAAGCTGAAGCT
GCC---------------CAGGCTACAGCAAAGTTACTAGAGGAAAGGCAGCAGAAGAGT
GAACAGTTGATGAAAGAGAAAGAGAAGCTTTACCAGGAGCACATG------AAACAGTTG
ACTGAGAAGATGGAGAAGGCACAGGCCCAGATGAGGGAGGAGCAACAGAGGGCCACTGAG
CACAAACTTCAGGAACAGGCTCGACTACTAAATGAGAGATTTCAGCAGGAGAACAGAAGA
CTTCAAGATGAGataaagaATCTC
>Peromyscus maniculatus bairdii GBP1 XM_006986121 (Gbpb3)
------------------------------------------------------------
------------------------------------------------------------
------------------------------------------------------------
------------------------------------------------------------
---------------------ATGGCCTCAAAGGTCCACATGCAAGGCCCTGTATACCTC
ATTGAGAATGTG---AAAGGGCAACTGACAGCCAAAACGGAAGCTCTGGAGATCCTGTCT
GCCATCAAGCAGCCTATGGTAGTGGTGGCCATTGTGGGCTTCTATCGCACAGGCAAATCC
TACTTGATGAACAAGCTGGCTGGAAAGAACAAA---------------------------
GGCTTCTCTCTGGGCTCCACAGTGCAGTCTCACACCAAGGGGATCTGGATGTGGTGTGTC
CCTCATCCCCAGAAGTCAGACCACACCCTAGTTCTGCTTGACACAGAGGGCCTGGGAGAT
GTGGAGAAGGGTGACAACCAGAATGACTGCTGGATCTTTGCCCTGGCTGTACTTCTGAGC
AGCACCTTCGTGTACAACAGCATGGGAGCCATCAACCAGCAGGCCCTGGACCAGCTGCAC
------TATGTGACAGAGCTGACAGACAGAATCAGAACAAGATCCTCACCTGACCAAAAT
GAGTTG------GAGGACTCAGATGAATTTGTGAGCTTCTTCCCGGACTTCATGTGGACT
CTGAGGGACTTCTCTCTCGAGCTGAAAGTAAATGGGGAACCCATCTCTGCAGATGAATAC
CTAGAGAATTCCCTGAAGCTTATACACGGTACGGGTCAAAGAGATAAAGAACAAAAGCTT
AATCTCCCTCGGCTCTGTATTCGTAAGTTCTTCCCAAAGAAGAAATGCTTTGTCTTTGAG
CGGCCAGCACACGGGAAGAAGCTTGGCCAG---CTGGAATCGCTGCAGGAGCAAGACCTG
GACTCAGACTTCGTGGAACAAGTGGCAGAGTTCTGTTCCTATGTGTTCAGCTGTTCCAAG
GTTAAAACGCTTTCAGGAGGCATCAAGGTCAATGGACCACGACTAAAGGGCTTGGTGATA
ACCTATGTGAACACCATCAGCACTGGGGGTCTGCCCTGCATGGAGAATGCTATCCTGGCT
TTGTCCCAGACAGAGAATGCAGCTGCAGTGCAAAAGGCCATTGCCCACTATGACCAGCAG
ATGAGCCAGATGTTGAAATTGCCCACAGAGACCCTCCAGGAGCTGCTGGATCTGCACAGG
ACCATAGAGAAAGAAGCTACCAAGATCTTCATGGAAAATTCCTTCAAAGATGTTGATCAA
GTGTTCCTAACACAATTAGGAGCCGAGTTAGAAACAAAGCAAGGCTATTTCTATAAGAAG
AATCAACAGGCATCCTCAGATCACTGCTTAACTCTAATTCAGGATATTTTTGGTCCACTA
GAAAAGGATGTGAAGATGGGGGTTTATTCTAAACCAGGAGGATACTGTTCTTTTAATAAG
AAGATACAAGAGTTGAAGAAAAAGTACTATCAGGCACCCAGGAAAGGGATTCAGGCTGAA
GAAACTCTGCAGAAGTATTTGCAGTCCAAGGAGGATGTGATTGATGCAATTCTATGCACA
GACCAGGCTCTGACACAAAGAGAAAGACAGATTGAAGTGGAACGTGTGAAAGTTGAAGCT
GCA---------------AAGAATACAGCAAAAATAAAGGAGGATATACAGCAGAAGAAT
GAGCAGTTGCTGCAAGAGAAAGAGAAGATTTATTGGGAACGCATG------CAACAGTTG
ACTGAGAAGATGAAGAAGGAACAGGCCCAGATGATGGAGGAGCAACAGAGGGCCACTGAG
CACAAACTTCAGGAACAGGCTCGACAACTAAATGAGAGATTTCAGCAAGAAAATAGAAGA
CTGCAAGATGAGATAAAGATTCTC
>Peromyscus maniculatus bairdii GBP1 XM_006986120 (Gbpb3)
------------------------------------------------------------
------------------------------------------------------------
------------------------------------------------------------
------------------------------------------------------------
---------------------ATGGCCTCAGAGGTCCACATGCCAGGCCCTGTGTGCCTC
ATTGAGAACGTG---GAAGGGCAACTGACAGTCAACCAGGAGGCTCTGGGGTTCCTGTCT
GCCATCAAGCAGCCTGTGGTGGTGGTGGCCATCGTGGGCCTCTACCGCACTGGCAAATCC
TACCTGATGAACAAGCTGGCTGGGAAGAAAACA---------------------------
GGCTTCTCTCTGGGCTCCACAGTGCAGTCTCACACCAAGGGGCTCTGGATGTGGTGTGTC
CCTCATCCCCAAAAGTCAGACCACACCCTAGTTCTGCTTGACACAGAGGGCCTGGGAGAT
GTGGAGAAGGGTGACAACCAGAATGACTGCTGGATCTTTGCCCTGGCTGTACTTCTGAGC
AGCACCTTCGTGTACAACAGCATGGGAGCCATCAACCAGCAGGCCATGGACCAGCTGCAC
------TATGTGACAGAGCTGACAGACAGAATCAGAACAAGATCCTCACCTGACCAGGAT
GAGGTG------GAGAACTCAGATGAATTTGTGAGCTTCTTCCCGGACTTCGTGTGGACT
CTGAGGGACTTCTCTCTCGAGCTGAAAGTAAATGGGGAACCCATCTCTGCAGACGAATAC
CTAGAGAATTCTCTGAAGCTTATACATAATACTGATAAAAAAGAAAAAGTACAAAAGCTT
AATCTTCCTCGGCTCTGTATCCAGAAGTTCTTCCCAAAGAAGAAATGCTTTGTCTTTGAG
CGGCCAGCACATGGGAAGAAGCTTAGCCAG---CTGCAATCGCTGCAGGATGAAGACCTG
GACTCAGACTTCTTGGAACAAGTGGCAGAGTTCTGTTCCTACGTGTTCAGCTGTTCCAAG
GTTAAAGCGCTTTCAGGAGGCATCAAGGTCAATGGACCACGACTAAAGAGTTTGGTGATA
ACCTATGTGAACACCATCAGCAGTGGGGGTCTGCCCTGCGTGGAGAATGCTGTCCTGGCT
TTGTCCCAGACAGAGAATGCAGCTGCAGTGCAAAAGGCCATTGCCCACTATGACCAGCAG
ATGAGCCAGATGTTGGAGCTGCCCACAGAGACCCTCCAGGAGCTGCTGGATCTGCACGGG
GCCAGTGAGAAAGAAGCCACCAAGATATTCATGGAAAATTCCTTCAAAGATATTGATCAA
GTGTTCCAAATGGAATTAAGGACCAAGCTAGAAACAAAGCGAGAGGAATTCCTTAAGAAG
AATGAACAGGCATCCTCAGATCGCTGTGCAGCTCTGCTTCAGGGTATTTTCAGTCCACTA
GAAAAGGACGTGAAGCAGGGGATTTATTCTAAACCAGGGGGATACTGCCTTTATATCCAG
AAGATAGAAGAGCTGAAGAAAAAGTACTCTGAGGAACCCAGGAAGGGGGTTCAGGCTGAA
GAAGCTCTGAAGCAATTTTTGCAGTCCAAGGAGGAGGTGACTAATGCAATTCTACACACA
GACCAGGTTTTGACACAAAAGGAAAAGGCGATGGAAGAGCAACGTGTGAAAGCTGAAGCT
GCC---------------CAGGCTACAGCAAAGTTCCTAGAGGAAAGGCAACGGCAGAGT
GAACAGTTGATGAAGGAGAAAGAGAAGCTTCACCAGGAGCACATG------AAACAGGTG
GCTGAGAAGATGGAGAAGGCACAGGCCCAGATGAGGGAGGAGCAACGGAGGGCCATGGAG
CACCAACTTCAGGAACAGGCTCGACTGCTAAGGGAAAGATTCCAGGAGGAGATCAGAAGA
GCTGAAGAAGAAAGGATGAAGCTC
>Peromyscus maniculatus bairdii GBP1 XM_006986143 (Gbpb3)
------------------------------------------------------------
------------------------------------------------------------
------------------------------------------------------------
------------------------------------------------------------
---------------------ATGGCATCAGAAGTCCACATTCAAGGACCTGTGTGCCTC
ATTGAGAATATG---AAAGGACAACTGATACCTAACCAGGAAGCTCTGAGGATCCTGTCT
TCCATCAATCAGCCAGTGGTAGTCGTGGGTATTGCAGGCCTCTACTGCACAGGCAAATCT
TACCTTATGAACAAACTGGCTGGGAAGAACACA---------------------------
GGCTTCTCTCTGGGCTCCACAGTGCAGTCTCACACCAAGGGGATCTGGATGTGGTGTGTC
CCTCATCCCCAGAAGTCAGACCACACCCTAGTTCTGCTTGACACAGAGGGCCTGGGAGAT
GTGGAGAAAGGTGACAACCAGAATGACTGCTGGATCTTTGCCCTGGCTGTACTTCTGAGC
AGCACCTTCGTGTACAACAGCATGGGAGCCATCAACCAGCAGGCCCTGGACCAGCTGCAC
------TATGTGATAGAGCTGACAGACAGAATCAGAACAAGATCCTCACTTGATCAGGAT
GAGTTG------GAGGACTCAGATGAATTTGTGAGCTTCTTCCCAGACTTGGTGTGGGCT
CTCAGGGACTTCTCTCTCAAGCTGGAATTAAATGGGGAGTCCATCTGCCCAGATGAATAC
CTAGAGAATTCACTGAAGATACTTCGAGGTACTGGCCAAAGAGATAAAGAACAAAAGCTG
AATCTCCCTCGGCTTTGTATCCATAAATTCTTCCCAAAGAAGAAATGCTTTGTCTTTGAG
CGGCCAGCACATGGGAAGAAGCTTGGCCAG---CTGCAATCGCTGCAGGATGAAGACCTG
GACTCAGACTTCTTGGAACAAGTGGCAGAGTTCTGTTCCTACGTGTTCAGCTGTTCCAAG
GTTAAAACGCTTTCAGGAGGCATCAAGGTCAATGGACCACAACTAAAGAGTTTGGTGATA
ACCTATGTGAACACCATCAGCAGTGGGGGTCTGCCCTGCGTGGAGAATGCTGTCCTGGCT
TTGTCCCAGACAGAGAATGCAGCTGCAGTGCAAAAGGCCATTGCCCACTATGACCAGAGG
ATGAACCAGATGTTGCAGCTGCCCACAGAGACCCTCCAGGAGCTGCTGGATCTGCACAGG
GCCAGTGAGAAAGAAGCCACCAAGATCTTCATGGAAAATTGCTTCAAAGATGTTAATCAA
GTGTTCAAAATGGAATTAGGGACCAAGCTAGCAACAAAGCAAGATGAATTCCTTAAGAAG
AATCTACAGGCATCCTCAGATCGCTGCTCAGCTCTGCTTCAGGATATTTTTAGTCCATTA
GAAGAAGATGTGAAGCAGGGGCTTTATTTCAAACCAGGGGGATACCATCTTTTTATCCAG
AAGAAAAAGGAGTTGAAGAAAAAGTACTGCGAGGAACCTGGGAAGGGGGTACAGGCTGAA
GAAGCTCTGCAGAAGTTTTTGCAGTCCAAGGAGGATGTGACTGATGCAATTCTACAGATA
GACCAGGCTCTGACAGAAAAGGAAAACAAGATTGAAGTGGAGCGTGTAAAAGCTGAAGCT
GCC---------------CAGGCTACAGTAAAGTTACTAGAGGAAAGGCAAAAGAAAGGT
GATGAGTTGATGAAAGAGAAAGAGATGTTTTACCAGGAGCAACTG------AAAAATTTG
ACTGAGAAGATGGAGAAGGCACAGGCCCAGCTGAGGAAGGAGCACCAGCGGGCCACTGAG
CACAAACTTCAGGAACAGGAACGACTACTAAATGAGAGATTTCAGCAGGAGAACAAAATC
ATTCAGGATGAGATAAAGAATCTC
>Gbpc consensus
------------------------------------------------------------
------------------------------------------------------------
------------------------------------------------------------
------------------------------------------------------------
---------------------------------ATGGCATCAGAAGTCCCTTTGTGCCTC
ATTGAGAATGTG---AAAGGACAACTGATAGCCAATCAGAAGGCCCTGGAGATCCTGTCA
GCCATCACACAGCCAGTGGTGGTGGTGGCAATCGTGGGCCTCTACCGCACAGGCAAATCC
TACCTGATGAACAAGCTGGCTGGGAAGAGAACA---------------------------
GGATTCTCTCTGGGCTCCACTGTGCAGTCTCACACCAAGGGGATCTGGATGTGGTGTGTG
CCTCATCCCCAGAAGCCAGACCACACCCTAGTTCTGCTTGACACCGAGGGCCTGGGAGAT
GTGGAGAAAGGTGACAACCAGAATGACTGCTGGATCTTTGCCCTGGCTATTCTTCTAAGT
AGCACTTTTGTGTACAACAGTATGGGAGTCATCAACCAGCAGGCCATGGACCAGCTGCAC
------TATGTGACAGAGCTGACAGATAGGATCCGAGCAAGATCCTCACCTGACCAGGAT
GATGGG---GTGGAAGACTCAGCTGAATTTGTGAGCTTCTTCCCTGACTTTGTGTGGACT
CTGAGGGATGTGACCCTAAGACTTGAAGCAGATGGACAAAGCCTCACAGCAGATGAGTAC
CTGGAGAATTCCCTGAAGCTCAAGAAAGGTACC------AGTGAAGAAGATAAAAATTAC
AACCTGCCTCGACTCTGTATTCGAAAGTTCTTCCCCAAGAAGAAATGCTTTGTCTTCTAT
CCACCCACTGAGTGGAAGAAGCTCTCTGAG---CTAGAGAGCCTGCATGATGATGAGTTG
GATTCTGACTTTGTGAAACAGGCAGAAGATTTCTGTTCCTTCATCTTCAGCTCTTCTAAG
GCTAAAACTCTGCCAGGAGGCATCAAGGTCAATGGAGCTCGACTGGGAATTCTAGTGCAG
ACCTACCTGGATGCCATCAACAGTGGGACTGTGCCTTGTTTGGAGAATGCAGTGACAACC
CTGGCCCAGCGTACAAACTCAGCAGCTGTGCAGAAGGCAGCTGACCACTACAGTGAGCAG
ATGGTCCAGCAAGTGAGGCTCCCCACAGACACACTCCAGGAGCTGCTGGATGTGCATGCA
GCCTGTGAGAAGGAAGCCATTGCTGTCTTCATGGAGCACTCCTTCAAGGATGACCAGCTG
GAGTTTCAGGAGCAGCTTATGGTCACCATAGAAGAAAGGAAGGAAGATTTCATGCGACAG
AATGAAGCAGCATCTCTCAGTCACTGCCAGGCTGAGCTGGACAAGCTCTCAGAGTCCCTG
AGGGAGAGCATCTCACGTGGAGCTTTCTCTGTTCCTGGAGGCCACAGTCTCTACTTAGAG
GCCAGGAAGAAGGTTGAGCAGGACTATGAGCGAGTGCCCAGGAAGGGAGTGAAGGCAAGT
GGGGTCTTCCAGAACTTCCTGAAGTCACAGATCACTGTGGAAGAGTCCATCTTGAAGTCA
GATAAAGCCCTCACTGAAAGTCAGAAAGTTCTGGAAGCCGAGAAGGCCAAGAAAGAGGCG
GCT---------------GAGAAGGAACTGGCGGTGATTAGACAGCAACAAAAGGAGAAT
GAGGAAAAGATGGAAGCTCTAAAGATAAGCATCTCAGAAACCATG------GCCCAGATA
AAGGAGAAGATGGAGATAGAAATGGAGAACCTTCTGAGAGATCAAGAGAGGGTTCTGGAC
CTGAAGATGAAGGCACTAGAAAAACTAGTTCATGAAGGACTTGAGGAGCAGTGTGATGAC
TTGAAAAAGGAAATAAAACGAATA
>Grammomys surdaster GBP4 XM_028788140 (Gbpc)
------------------------------------------------------------
------------------------------------------------------------
------------------------------------------------------------
------------------------------------------------------------
---------------------------------ATGGCATCAGGAGTCCCTTTGTGCCTC
ATTGAGAATGTG---AAAGGACAACTGATAGCCAATCAGAAGGCTCTGGAGATCCTGACA
ACCATCACACAGCCAGTGGTTGTGGTGGCAATCATGGGCCTCTACCGCACAGGCAAATCC
TACCTGATGAACAGGCTGGCTGGGAAGAGAACA---------------------------
GGATTCTCTCTGGGCTCCACTGTGCAGTCTCAGACTAAGGGGATCTGGATGTGGTGTGTG
CCTCATCCCCAGAAGCCTGACCACACCTTAGTTCTGCTTGACACCGAGGGCCTGGGAGAT
GTGGAGAAAGGTGACAACCAGAATGACTGCTGGATCTTTGCCCTGGCTATTCTTCTAAGT
AGCACTTTTGTGTACAACAGTATGGGAGTCATCAACCAGCAGGCCATGGACCAGCTGCAC
------TATGTGGCAGAGCTTACAGATAGGATCCGAGTAAAATCCTCACCTGACCACAGT
GATGGG---GTTGAAGACTCAGCTGAATTTGTGAGCTTCTTCCCTGACTTTGTGTGGACT
CTGAGGGATGTGACACTAAGACTTGAAGCAGATGGACAAAGCCTCACAGCAGACGAGTAT
CTGGAGAATTCCTTGAAGCTCAAGAAAGGTAGC------AGTGAAGAAGATAAAAATTAC
AACCTGCCTCGGCTCTGTATTCGAAAGTTCTTCCCCAAGAGGAAATGTTTTGTCTTCTAT
CCACCTGCTCAGTGGAAGAAGCTCTCTGAG---CTAGAGTGCCTGCATGATGATGAGCTG
GATTCTGACTTTGTGAAACAGGCAGAAGATTTCTGTTCCTTCATCTTCAGCTCTTCTAAA
GCTAAAACTCTGCCAGGAGGCATCAAGGTCAATGGAGCTCGACTGGGAATTCTAGTGCAG
ACCTACGTGGATGCCATTGGCAGTGGGACTGTTCCTTGTCTGGAGAATGCAGTGACAACC
CTGGCCATGTGTACAAACTCAGCAGCTGTGCAGAAGGCAGCTGACCACTACAGTGAGCAG
ATGTGCCAGCAACTGAGGCTTCCCACAGACATGCTCCAGGAGCTGCTGGATGTGCATGCA
GCCTGTGAGAAGGAAGCCTTAGCTGTCTTCATGGAGCACTCCTTCAGGGATGACCAGCTG
GAGTTTCAGGAGCAGCTCATGGTCACCATAGAAGAAAGGGAGGAAACTTTCATGCGACAG
AATGAAGCAGCATCTCTCAGTCACTGCGAAGCTGAACTGGACAAGCTCTCAGAGTCCCTG
AGGGAGAGCATCTCATGTGGGGCTTTCTCTGTCCCTGGGGGCCACAGTCTTTACCTAGAG
GCCAGGAAGAAGGTTGAGCAGGACTATGATCGAGTGCCCAGGAAGGGAGTGAAGGCAAGT
GGGGTCTTCCAGAACTTCCTGAAGTCACAGATCACTGTGGAAGAGTCCATCTTGAAGTCA
GATAAAGCCCTCACTGAAAGTCAGAAAGTTCTGGAAGCCGAGAAGGCCAAGAAAGAGGCG
GCT---------------GAGAAGGAACTGGCGGTGATTAGACAGCAACAAAAGGAGAAT
GAGGAAAAGATGGAAGCTCTAAAGATAAGCATCTCAGAAACCATG------GCCCAGATA
AAGGAGAAGATGGAGATAGAAATGGAGAACCTTCTGAGAGATCAAGAGAGGGTTCTGGAC
CTGAAGATGAAGGCACTAGAAAAACTAGTTCATGAAGGACTTGAGGAGCAGTGTGATGAC
TTGAAAAAGGAAATAAAACGAATA
>Mastomys coucha GBP4 XM_031375697 (Gbpc)
------------------------------------------------------------
------------------------------------------------------------
------------------------------------------------------------
------------------------------------------------------------
---------------------------------ATGGAATCAGAACTCCCTTTGTGCCTC
ATTGAGAATGTG---GAAGGACAACTGAGAGCCAATCAGAAGGCCCTGGAGATCCTGTCG
GCCATCAACCAGCCTGTAGTGGTGGTGGCGATCGTGGGCCTCTACCACACAGGCAAATCC
TACCTGATGAACAACCTGGCTGGGAAGAGAACA---------------------------
GGCTTCTCCCTGGGCTCCACTGTGCAGTCTCACACCAAGGGGATATGGATGTGGTGTGTG
CCTCATCCCCAGAAGCCAGACCACACCCTAGTTCTGCTTGACACCGAGGGTCTGGGAGAT
GTGGAGAAAGGTGACAACCAGAATGACTGCTGGATCTTTGCCTTGGCTATCCTTCTAAGT
AGCACTTTTGTGTACAACAGTATGGGAGTCATCAACCAGCAGGCCATGGACCAACTGCAC
------TATGTGACAGAGCTCACAGACAGGATCCGATCAAGATCCTCACCTGACCAGGAT
GATGGG---GTGGAAGACTCGGCTGAATTTGTGAGCTTCTTCCCTGACTTTGTGTGGACT
CTGAGGGATGTGACCCTAAAACTAGAAGCAAATGGACAAAGCCTCACAGCAGATGAGTAC
TTGGAGAATTCCCTGAAGCTCAAGAAAGGTGCC------AGTGAGGAAGATAAAAAGTAC
AACCTGCCACGACTCTGTATTCGAAAGTTCTTCCCCAAGAAGAAATGCTTTGTCTTCTAT
CCGCCCACTGAGTGGAAGAAGCTCTCTGAG---CTGGAGAGCCTGCAAGAGAAGGAGTTG
GATTCTGACTTTGTGAAACAGGCAGAAAATTTCTGTTCCTTCATCTTCAGCTCTTCTAAG
GCTAAAACTCTGCCGGGAGGTATCAAGGTCAATGGAGCTCGACTGGGAATTCTAGTGCCG
ACCTACATGGATGCCATCAACAGTGGGACTGTGCCATGTTTGGAGAATGCAGTGACAACC
CTGGCCCAGCAAACAAACTCAGCAGCTGTGAAGGAGGCAGCTGAGCACTACAGTGAGCAG
ATGGTCCAGCAAGTGAGGCTCCCCACAGCCACACTCCAGGAGCTGCTCGATGTGCATGCA
GCCTGTGAGAAGAAAGCCATTGCTGTCTTCATGGAGCACTCCTTCAAGGATCACGAGCTG
CAGTTTCAGAAGCAGCTTATGGTCACCATAGAAGAACAAAAGGAAGATTTCTTGCGAAAG
AATGAAGCAGCCTCTCTCAGTCACTGCCAGGCTGAGCTGGACAAGCTCTCAGAGTCCTTG
AGGGAGAGCATCTTACATGGAGCTTTCTCTGTTCCTGGAGGCCACAGTCTCTACTTAGAG
GCCAGGAAGAAGGTTGAGCAGGACTATGGGCGAGTGCCCAGGAAGGGAGTGAAGCCGAGA
AGGCCAAGAAGGAGGTGGCTGAGAAGGAAGTGGAGCTAA---------------------
------------------------------------------------------------
------------------------------------------------------------
------------------------------------------------------------
------------------------------------------------------------
------------------------------------------------------------
------------------------
>Cricetulus griseus GBP4 XM_035437594 (Gbpc)
------------------------------------------------------------
------------------------------------------------------------
------------------------------------------------------------
------------------------------------------------------------
---------------------------ATGAACATGGCATCGAAAGTCCCTGTGTGTCTC
ATCGAGAATGTG---AAAGGACAACTGATACCTAATCAGAAGGCCCTAGAGATCCTGTCA
GAGATCACACAACCAGTGGTGGTTGTGGCCATCGTGGGTCTCTACCGCACTGGCAAATCC
TACCTGATGAACAAGCTGGCTGGGAAGAAAACT---------------------------
GGATTCTCTCTGGGCTCTACAATACAGTCTCACACCAACGGGATCTGGATGTGGTGCATC
CCTCATCCCCAGAAGCCAGACAACACCCTAATTCTGCTTGACACAGAAGGCCTGGGAGAT
GTGGAGAAGGGTGACAACCAGAATGACTGCTGGATCTTTGCCCTGGCTATACTTCTAAGC
AGCACCTTTGTGTACAACAGCATGGGACCCATCAACCAGCAGGCCATGGACCAGCTGCAC
------TATGTGACAGAGCTGACAGATCAGATAAGAGCAAGGGCCTCAACTGACCAGGAG
GATGAG---GTGGAAGACTCATCTGAGTTTGTGAGATTCTTCCCTGACTTCGTGTGGGTT
CTGAGGGATGTGACCCTAAGACTTGAAGCTGATGGACAAAGCCTCACAGCAGATGAGTAC
CTGGAGAATTCCCTGAAACTCAAGCAAGGTACC------AGTGAAGTAGAAAAAAATTAC
AACCTTCCCCGACTCTGTATTCGAAAGTTCTTCCCTAAGAAGAAATGCTTTGTCTTCTAC
CCACCCACTGAGTGGAAGAAGCTTTCTGAA---CTTGAGAACTTGCATGATGATGCGTTG
GATTCTGACTTTGTGCAGCAGGTGGCAGAATTCTGTTCCTTCATCTTCGGCTCTTCAAAG
GCTAAAGCTCTCCCAGGAGGCATCAAAGTTAATGGAGCTCAACTGGGGATTCTAGCACAC
ACCTACCTGGATGCCATTAAGAGTGGAACAGTGCCTTGTTTGGAGAATGCAGTAAACACA
CTGGCTGAGCGTGAGAACTCCATAGCTCTACAGAAAGCAACTGACCACTACAGTGAACAG
ATGGACCAGCAAGTGAGGCTCCCGACAGACACACTCCAGGAGCTGCTGGACATACATGCA
GTCTGTGAGAAGAAAGCCATTGCTGTCTTTATGGATAGATCCTTCAAGGATGACCAGAGG
AAATTCCAGGAGAAGCTTGTGGCCACCATAGAGGAAAGGAAGGAAGATTTCATACAACAG
AATGAAGCAGCATCTCTCAGTTACTGCCAGGCTGAGCTGGAGAAGCTTTCAGAGCCTCTA
AGGGAGAGCATCTCACGTGGAGATTTTTCTGTTCCTGGTGGGCACAGCCTCTACTTAGAA
GCCAGGAAGAAGGTTGAGCAGGGCTATGAGCATGTACCCAGGAAGGGAGTGAAGGCAAGT
GAGGTGTTCCGGGACTTCCTGAAGTCTCTGATCACTACGGAAGATTGCATCTTGCAGTCA
GATAAGGCCCTCACTGATGGACAGAAAGCCATGGCAGCTGAGCAGTCCAAGAAGGAGGCG
GCT---------------GAGAAGGAACTAGAGCTAATGAGGCAGCACCAGATGGAGCAA
GAGGAAGCAAGGGAGGCTCACATGAGAACTATTTCAGAAAACATG------GTCCAGCTG
CAGAGGAAGATGGAGATGGAAAGGGATAACCTTCTGGAGGAGCAGGAGAGGATGCTGGAT
CACAAGCTGAAGGAAATAGAAAAATTGTTTCAGGAAGGAGCTGGGAAGGAAGTGAATCAC
TTAAAAGTGGAAATAAATCTATTA
>Gbp6 consensus
------------------------------------------------------------
------------------------------------------------------------
------------------------------------------------------------
------------------------------------------------------------
---------------------------ATGACCCAACCACAAATGGCTCCCATTTGTCTT
GTGGAAAACCAC---AATGAACAGCTGTCAGTGAACCAGGAAGCCATAGAGATTCTGGAC
AAGATTTCTCAGCCAGTGGTAGTCGTGGCTATTGTTGGATTGTACCGTACAGGGAAGTCC
TATTTGATGAACTGTCTGGCGGGACAGAATCAC---------------------------
GGCTTCCCTCTGGGCTCCACTGTGCAGTCTCAGACCAAGGGCATCTGGATGTGGTGTGTG
CCACACCCCACCAAGCCAGAGCACACCCTGGTCCTCCTGGACACCGAGGGCCTGGGGGAT
GTGGAAAAGGGTGATCCTAAGAATGACTTGTGGATCTTTGCCCTCAGTGTGCTTCTGAGC
AGCACCTTCGTCTACAACAGCATGAACACCATCAACCACCAGGCCCTGGAGCAGCTGCAT
------TATGTCACAGAACTCACTGAGCTGATCAGAGCAAAGTCTTCCCCAAATCCTGAT
GGAATA------AAGAATTCCACAGAGTTTGTGAGTTTCTTTCCAGACTTTGTCTGGACT
GTTCGGGATTTCATGCTGGAGCTGAAGTTAAATGGGGAAGACATCACAAGTGATGAGTAC
CTGGAGAATGCCCTGAAGCTGATCCCAGGTAAC------AATCCCAGAATCCAAGCATCC
AATTTGCCCAGGGAATGCATCAGACGTTTCTTTCCTAACCGGAAGTGTTTTGTCTTTGAC
CGGCCAACGCATGACAAAGAACTCTTACAAAAACTTGAGACTATCTCAGAAGACCAACTG
GATCCTAAGTTCCAGGAAGGAACAAAGGCTTTTGTTTCTTACATCTTCACTTATGCCAAG
ATCAAGACCCTCAGAGAGGGAATTAAGGTCACTGGGAATCGACTGGGGACTCTGGTGACA
ACCTACGTGGATGCCATCAACAGTGGAGCAGTGCCTTGTCTGGATGATGCTGTGACAACT
CTGGCCCAGCGTGAGAACTCAGTAGCTGTGCAGAAGGCAGCTGACCACTACAGTGAGCAG
ATGGCCCAGCGACTGAGGCTTCCCACAGACACGCTCCAGGAGCTGCTGGATGTGCACACA
GCCTGTGAGAAGGAAGCCATGGCTGTCTTCATGGAGCATTCCTTCAAGGATGAAAATCAG
CAATTCCTGAAGAAGCTGGTGGAATTAATAGGTGAGAAGAAAGGGCTTTTCCTGTTGAAG
AATGAAGAGGCATCAGATAAATACTGCCAGGAAGAACTGGATCGACTTTCAAAGGATTTT
ATGGAAAATATC------TCAACATTTTCTGTTCCTGGGGGACACAGGCTCTACATGGAC
ATGAGGGAGAAGATTGAACATGACTACTGGCAGGTTCCCAGGAAAGGGGTGAAGGCAAGT
GAAGTCTTCCAGAGCTTTCTGCAGTCACAGGCCATCATCGAGAGTTCCATCCTGCAGGCA
GATACAGCCCTCACTGCTGGGGAGAAGGCCATTGCAGAGGAGCGTGCCCAGAAGGAGGCA
GCT---------------GAGAAGGAGCAGGAGCTGCTAAGACAGAAGCAGAAGGAGCAG
CAGGAGTATATGGAGGCTCAAGAGAAAAGTCACAAGGAAAACCTA------GAGCAACTG
AGAACGAAGCTGGTGCAGGAGAGAGAGCAGCTCATCAAAGACCATAACATGATGCTGGAG
AAGCAGCTGAAGGATCAAAAGGCTTTCCTTGAGGAAGGATTTAAGAAGAAAGCTGAGGAA
ATGAATTGAGAGATACAGCAACTG
>Mus musculus GBP6 XM_011249385 (Gbp6)
ATGGCCTATTTTATTTTACTTTCAGTTTTGTTTCTGCTGCAGCATGTGATTTCTTTTAAC
TCCTTCTCTCTCTCTCTCTCTCTCTCTCTCTCTCTCTCTCTCTCTCTCTCTCTCTCTGTG
TGTGTGTGTGTGGTCAGCTTACATAAAAGAGGAGCAAAGAGAGCAGGAGGGAGGAGAGCA
GAAGGGAGCCTGAGGAGGCAGCAGCAGCTGAGAACTGCACTTGGACCTGTGCTGTGGGAC
CAGATTCATCTACGTTGGCAGGTTGCTATGACCCAACCACAAATGGCTCCCATTTGCCTT
GTGGAAAACCAC---AATGAACAGCTGTCAGTGAACCAGGAAGCCATAGAGATTCTGGAC
AAGATTTCTCAGCCAGTGGTAGTCGTGGCTATTGTTGGATTGTACCGTACAGGGAAGTCC
TATTTGATGAACTGTTTGGCGGGACAGAATCAC---------------------------
GGCTTTCCTCTGGGCTCCACCGTGCAGTCTCAGACCAAGGGCATCTGGATGTGGTGCATG
CCACACCCCACCAAGCCAGAGCACACCCTGGTCCTCCTGGACACTGAGGGCCTGGGGGAT
GTGGAAAAGGGTGATCCTAAGAACGACTTGTGGATCTTTGCCCTCAGCGTGCTTCTGAGC
AGCACCTTCATCTACAACAGCATGATCACCATCAACCACCAGGCCCTGGAGCAGCTGCAT
------TATGTCACAGAACTCACAGAGCTGATCAGAGCAAAGTCTTCCCCAAATCCTGCT
GGAATA------AAGAATTCCACAGAGTTTGTGAGTTTCTTTCCAGACTTTGTCTGGACT
GTTCGGGATTTCATGCTGGAGCTGAAGTTAAATGGGGAAGACATCACAAGTGATGACTAC
CTGGAGAATGCCTTGAAGCTGATCCCAGGTGAC------AAACCCAGAATGCAAGCATCC
AATTCATGCAGGGAATGCATCAGACTTTTCTTTCCTAACCGGAAGTGTTTTGTCTTTGAC
CGGCCAACGCATGACAAAGAACTTTTACAAAAACTTGATTCTATCACAGAAGACCAACTG
GATCCTAAGTTCCAGGAAGTAACAAAGGCTTTTGTTTCTTACATCTTCACTTATGCCAAG
ATCAAGACCCTAAAAGAGGGAATTAAGGTCACTGGGAATAGACTAGGGATTCTGGTGACA
ACCTATGTGAATGCCATCAACAGTGGAGCAGTGCCTTGTCTGGATGATGCTGTGACAACT
CTGGCCCAGCGTGAGAACTCAGTAGCTGTGCAGAAAGCAGCCGACCACTATAGTGAGCAG
ATGGCCCAGCGACTGAGGCTTCCTACAGAAACGCTCCAGGAGCTGCTGGATGTGCATGCA
GCCTGCGAGAAGGAAGCCATGGCTGTCTTCATGGAGCATTCCTTCAAGGACGAAAATCAG
CAATTCCTGAAGAAGCTGGTGGAATTAATAGGAGAGAACAAAGAGCTTTTCCTGTCGAAG
AATGAAGAGGCATCAAATAAATACTGTCAAGAAGAACTGGATCGACTTTCAAAGGATTTT
ATGGAAAATATT------TCAACATTTTTTGTTCCTTGTGGACACAAGCTTTACATGGAC
AAGAGGGAGAAGATTGAACATGACTACTGGCAGGTTCCCAGGAAAGGGGTGAAGGCAAGT
GAAGTCTTCCAGAGCTTTCTGCAGTCACAGGCCTTCATCGAGAGTTCCATCTTGCAGGCA
GATACAGCGCTCACTGCTGGGGAGAAGGCCATTGCAGAGGAGCGTGCCCAGAAGGTGGCG
GCA---------------GAGAAGGAGCAAGAGCTGCTAAGACAGAAGCAGAAGGAGCAG
CAGGAGTATATGGAGGCTCAAGAGAAAAGTCACAAGGAAAACCTA------GAGCAACTG
AGAAGGAAGCTGGAGCAGGAGAGAGAGCAGGACATCAAAGACCATGATATGATGCTGAAG
AAGCTAATGAAGGATCAAAAGGCTTTCCTTGAGGAAGGATTTAAGAAGAAAGCTGAAGAA
ATGAACAAAGAGATACAGCAACTG
>Mus caroli GBP6 XM_021162424 (Gbp6)
------------------------------------------------------------
------------------------------------------------------------
------------------------------------------------------------
------------------------------------------------------------
---------------------------ATGACCCAACCACAAATGGCTCCCATTTGTCTT
GTGGAAAACCAC---AATGAACATCTGTCCGTGAACCAGGAAGCCATAGGGATTCTGGAG
AAGATTTCTCAGCCAGTGGTAGTCGTGGCTATTGTTGGATTGTACCGTACAGGGAAGTCC
TATTTGATGAACTGTCTGGCGGGACAGAATCAC---------------------------
GGATTCCCTCTGGGCTCCACTGTGCAATCTCAGACCAAGGGCATCTGGATGTGGTGCGTG
CCACACCCCACCAAACCAGAGCACACCCTGGTCCTCCTGGACACTGAGGGCCTGGGGGAT
GTGGAAAAGGGTGATCCTAAGAATGACTTGTGGATCTTTGCCCTTGGTGTGCTTCTGAGC
AGCACCTTTATCTACAACAGCATGAACACCATCAGCCACGATTCCCTGGAGAAACTACAT
------TATGTCACAGAACTCACTGAACTGATCAGAGCAAAGTCTTCCCCAAATCCTGAT
GGAATA------AAGAATTCCACAGAGTTTGTGAGTTTCTTTCCAGACTTTGTCTGGATT
GTTCGGGATTTCATGCTAGAGCTGAAGTTAAATGGGGAAGACATCACAAGTGATGACTAC
TTGGAGAATGCCCTGAAGCTGATCCCAGGCAAC------AATCCCAGAATGCAAGCATCC
AATTCAGCCAGGGAATGCATCAGACGTTTCTTTCCTAACCGGAAGTGTTTTGTCTTTGAC
CGGCCAACGCATGACAGAGAACTCTTACAAAAACTTGAGACTATCTCAGAAAACCAACTG
GATCCTATGTTTCGGGAAGGAACAAAGGCTTTTGTTTCTTATATCTTCACTTATGCCAAG
ATTAAGACCCTCAAAGAGGGAATTAAGGTCACTGGGAATGGACTGGGGATTCTAGTGACA
ACCTATGTAGATGCCATCAACAGTGGAGCAGTGCCTTGTGTGGATGATGCTGTGACAACT
CTGGCCCAGCATGAGAACTCAGTAGCTGTGCAGAAGGCAGCCAGCCACTATAGTGAGCAG
ATGGCCCAGCGACTGAGGCTTCCCACAGACACGCTCCAGGAGCTGCTGGATGTGCATGAA
GCCTGTGAGAAGGAAGCCATGGCTGTCTTCATGGAGCATTCCTTCAAGGATGAAAATCAG
CAATTCCTGAAGAAGCTGGTGGAATTAATAGGTGAGGCAAAAGTGCTTTTCCTGTTGAAG
AATGAAGAGGCATCTGATGAATACTGCCAGGAAGAACTGGATCGACTTTCGAAGGATTTT
ATGGAAAATATC------TCAACATTTTCTGTTCCTGGGGGACATAGGCTCTACATGGAC
ATGAGGGAGAAGATTGAGCATGATTACTGGCAGGTTCCCAGGAAAGGGGTGAAGGCAAGG
GAAGTCTTCCAGAACTTTCTTCAGTCACAGGCCATCATCGAGAGTTCCATCCTGCAGGCA
GACACAGCCCTCACTGCTGGGCAGAAGGCCATTGCAGAGGAGCGTGCCAAGAAGGAGGCA
GCA---------------GAGAAGGAGCAAGAGCTGCTAAGACAGAAGCAGAAGGAGCAG
CAGGAGTATATGGAGGCTCAAGAGAAAAGTAACAAGGAAAACCTA------GAGCAACTG
AGAAGGAAGCTGGAGCAGGAGAGAGAGCAGCTCATCAAAGACCATAACATGATGGTGGAA
AAGAAACTGAAGGAGCAAAAGGCTTTGCTTGAGGAAGGATTTAAGAAGAAAGCTCAAGAA
ATGGGCGGAGAGATACAGCAACTG
>Mus musculus GBP11 NM_001039647 (Gbp6)
------------------------------------------------------------
------------------------------------------------------------
------------------------------------------------------------
------------------------------------------------------------
---------------------------ATGACCCAACCACAAATGGCTCCCATTTGTCTT
GTGGAAAACCAC---AATGAACAGCTGTTGGTGAACCAGGAAGCCATAGAGATTCTGGAC
AAGATTTCTCAGCCAGTGGTAGTCGTGGCTATTGTTGGATTGTACCGTACAGGGAAGTCC
TATTTGATGAACCGTCTGGCGGGACAGAATCAT---------------------------
GGCTTCCCTCTGGGCTCCACTGTGCAATCTCAGACCAAGGGCATCTGGATGTGGTGCGTG
CCACACCCCACCAAGCCAGAGCACACCCTGGTCCTCCTGGACACTGAGGGCCTGGGGGAT
GTGGAAAAGGGTGATCCTAAGAACGACTTGTGGATCTTTGCCCTCAGCGTGCTTCTGAGC
AGCAACTTCATCTACAACAGCATGAACACCATCAGCCATGATTCCCTGGAGAAGCTGCAT
------TATGTCACAGAACTCACTGAGCTGATCAGAGCAAAATCTTCCCCAAATCCCCAT
GGAATA------AAGAATTCCACAGAGTTTGTGAGTTTCTTTCCAGACTTTGTCTGGACT
GTTCGGGATTTCACACTGAAGCTGAAGTTAAATGGGGAAGACATCACAAGTGATGGGTAC
CTGGAGAATGCCCTGAAGCTGATCCCAGATAAC------AATCCCAGAATGCAAGCATCC
AATTTGGCCAGGGAATGCATCAGACGTTTCTTTCCAAATCGGAAGTGTTTTGTCTTTGAC
CGGCCAACTTATGACATAGAACTCCTACAAAAACTTGAGACCATCTCAGAAGACCAACTG
GATCCTATGTTTCAGAAAAGAACAAAGGCTTTTGTCTCTTACATCTTCAATTATGCAAAG
ATTAAGACCCTCAAAGAGGGAATTAAGGTCACCGGGAATGGACTGGGTATTCTAGTGACA
ACCTATGTGGATGCCATCAACAGTGGAGCAGTGCCTTGTCTGCATGATGCTGTGACAACT
CTGGCCCAGCGTGAGAACTCAGTAGCTGTGCAGAAGGCAGCTGACCACTACAGTGAGCAG
ATGGCCCAGCGACTGAGGCTTCCCACAGAAACGCTCCAGGAGCTGCTGGATGTGCATGCA
GCCTGTGAGAAGGAAGCCATGGCTGTCTTCATGGAGCATTCCTTCAAGGACGAAAATCAG
CAATTCCTGAAGAAGCTGGTGGAATTAATAAGTGAGAAGAATGGGCTTTTCCTGTTGAAG
AATGAAGAGGCATCTGATAAATACTGCCAGGAAGAACTGGATCGACTTTCAAAGGATTTG
ATGGACAATATC------TCAACATTTTCTGTTCCTGGGGGACACAGGCTCTACATGGAC
ATGAGGGAGAAGATTGAACATGACTACTGGCAGGTTCCCAGGAAAGGGGTGAAGGCAATT
GAAGTCTTCCAGAGCTTTCTTCAGTCACAGGCCATCATTGAGAGTTCCATCCTGCAGGCA
GACACAGCCCTCATTGCTGGGCAGAAGGCCATTGCAGAGAAGTGCACCAACAAGGAGGCA
GCT---------------GAGAAGGAGCAGGATCTGCTAAGACAGAAGCAGAAGGAGCAG
CAGAAGTATATGGAGGCTCAAGAGAAAAGGAACAAGGAAAACCTA------GAGCAACTG
AGAAGGAAGCTGATGCAGGAGAGAGAGCAGCTCATCAAAGACCATAACATGATGCTGGAG
AAGCTAATGAAGGAACAAAAGGCTCTCCTTGAGGAAGGCTATAAGAAGAAAGCTGAGGAA
ATGAGAAGAGAGATCTATCGACTG
>Mus caroli GBP6 XM_029477690 (Gbp6)
------------------------------------------------------------
------------------------------------------------------------
------------------------------------------------------------
------------------------------------------------------ATGGTA
CCGATTCATCTACGTTGGCAGGTTGCTATGACCCAACCACAAATGGCTCCCATTTGCCTT
GTGGAAAACCAC---AATGAACATCTGTCTGTGAACCAGGAAGCCATAGATATTCTGGAC
AAGATTTCTCAGCCAGTGGTAGTCGTGGCTATTGTTGGATGGTCCCGTACAGGGAAGTCC
TATTTGATGAACCGTCTGGTGGGACAGAATCAT---------------------------
GGCTTCCCTCTGGGCTCCACTGTGCAGTCTCAGACCAAGGGCATCTGGATGTGGTGTGTG
CCACACCCCACCAAGCCAGACCACACCCTGGTCCTCCTGGACACCGAGGGCCTGGGGGAT
GTGGAAAAGGGTGATCCTAAAAATGACTCGTGGATCTTCGCCCTCAGTGTGCTTCTGAGC
AGCACCTTCATCTACAACAGCATGAGTACCATCAACCACCAAGCCCTGGAGCAGCTGCAT
------TATGTCACAGAACTCACAGAGCTGATCAGAGTAAAGTCTTCCCCAAATCCCCAT
GGAATA------AAGAATTCCACAGAGTTTGTGAGTTTCTTTCCAGACTTTGTCTGGACT
GTTCGGGATTTCATGCTGGAGCTGAAGTTAAATGGGGAAGACATCACAAGTGATGACTAC
CTGGAGAATGCCCTGAAGCTGATCCCAGGTGAC------AAACCCAGAATGCAAGCATCC
AATTCATGCAGGGAATGCATCAGATGTTTCTTTCCTAACCGGAAGTGTTTTGTCTTTGAC
CGGCCATCACATGACAAAGAACTTTTACAAAAACTTGATTGTATCACAGAAGACCAACTG
GATCCTAAGTTCCAGGAAGTAACAAAGGCTTTTGTTTCTTACATCTTCACTTATGCCAAG
ATCAAGACCCTCAAAGAGGGAATTAAGGTCACCGGGAATAGACTGGGTACTCTGGTGACA
ACCTATGTGGATGCCATCAACAGTGGAGCAGTGCCTTGTCTGGATGATGCTGTGACAACT
CTGGCCCAGCATGAGAACTCAGTAGCTGTGCAGAAGGCAGCTGACCACTACAGTGAGCAG
ATGGCCCAGCGACTGAGGCTTCCCACAGACACTCTCCAGGAGCTGCTGGATGTCCATGCA
GCCTGCGAGAAGGAAGCCATAGCTGTCTTCATGGAGCATTCCTTCAAGGACGAAAATCAG
CAATTCCTGAAGAAGCTGGTGGAATTAATAGGAGAGAAGAAAGAGCTTTTCCTGTCGAAG
AATGAAGAGGCATCAAATAAATACTGTCAAGAAGAACTGGATCGACTTTCAAAGGATTTT
ATGGAAAATATT------TCAACATTTTTTGTTCCTTGGGGACACAAGCTTTACATGGAC
AAGAGGGAGAAGATTGAGCATGACTACTGGCAGGTTCCCAGGAAAGGGGTGAAGGCAAGT
GAAGTCTTCCAGAACTTTCTTCAGTCACAGGCCATCATCGAGAGTTCCATTCTGCAGGCA
GATACAGCCCTCACTGCTGGGGAGAAGGCCATTGCAGAGGAACGTGCCCAGAAGGTGGCA
GCA---------------GAGAAGGAGCAAGAGCTGCTAAGACAGAAGCAGAAGGAGCAG
CAGGAGTATATGGAGGCTCAAGAGAAAAGTCACAAGGAAAACATA------GAGCAACTG
AGGAAAAAGCTGATGCAGGAGAGAGAGCAGGACATCAAAGACCATGATATGATGCTGAAG
AAGCAACTGAAGGATCAAGAGGCTTTCCTTAAGGAAGGATTTAAGAAGAAAGCTGAAGAA
ATGAACAAAGAGATACAGCAACTG
>Mus musculus GBP9 XM_006534924 (Gbp6)
------------------------------------------------------------
------------------------------------------------------------
------------------------------------------------------------
------------------------------------------------------------
---------------------------ATGACCCAACCACAAATGGCTCCCATTTGTCTT
GTGGAAAACCAC---AATGAACAGCTGTTGGTGAACCAGGAAGCCATAGAGATTCTGGAG
AAGATTTCTCAGCCAGTGGTAGTCGTGGCTATTGTTGGATTGTACCGTACAGGGAAGTCC
TATTTGATGAACTGTCTGGCGGGACAGAATCAT---------------------------
GGTTTCCCTCTGGGCTCCACTGTGCAGTCTCAGACCAAGGGCATCTGGATGTGGTGCATG
CCCCACCCCACCAAGCCAGAGCACACCCTGGTCCTCCTGGACACCGAGGGCCTGGGGGAT
GTGGAAAAGAGTAATCCTAAAAACGACTCATGGATCTTCGCCCTAAGTGTGCTTCTGAGC
AGCACCTTCGTCTACAACAGCATGAGCACCATCAACCACCAGGCCCTGGAGCAGCTGCAT
------TATGTCACAGAACTCACTGAGCTGATCAGATCAAAGTCTTCCCGAAATCCCCAC
GGAATA------AAGAATTCCACAGAGTTTGTGAGTTTCTTTCCAGACTTTGTCTGGACT
GTTCGGGATTTCATGCTGGAGCTGAAGTTAAATGGGGAAGACATCACAAGTGATGAGTAC
CTGGAGAATGCCCTGAAGCTGATCCCAGGTTAC------AATCCCAGAGTGCAAGCATCC
AATTCAGCCAGGGAATGCATCAGATGTTTCTTTCCTAACCGGAAGTGTTTTGTCTTTGAC
CGGCCAACTCATGACAGAGAACTCTTACAAAAACTTGAGACTATCTCAGAAGACCAACTG
GATCTTAAGTTCCGGGAAGGAACAAAGGCTTTTGTTTCTTATGTCTTCACTTATGCCAAG
ATCAAGACCCTCAGAGAGGGAATTAAGGTCACCGGGAATAGACTGGGTACTCTGGTGACA
ACTTACGTGGATGCCATCAACAGTGGAGCAGTGCCTTGTCTGGATGATGCTATGACAAGT
GTGGCCCGGCGTGAGAACTCAGTAGCTGTGCAGAAGGCAGCCGACCACTACAGTGAGCAG
ATGGCCCAGCGACTGAGGCTTCCCACAGACACTCTCCAGGAGTTGCTGGATGTGCATGCT
GCCTGCGAGAAGGAAGCCATGGCTGTCTTCATGGAGCATTCCTTCAAGGATGAAAATCAG
CAATTCCTGAAGAAACTGGTGGAAATAATCAGTGAGAAGATAGCTTTTTTCTGGTTGAAG
AATGAAGAGGCATCGAATAAATACTGCCAGGAAGAACTGGATCGACTTTCAAAGGATTTT
ATGGACAATATC------TCAACATTCTCTGTTCCTGGGGGACACAGGATTTACACGGAC
ATGAGGAAGAAGATTGAACGTGACTACTGGCAGGTTCCCAGGAAAGGGGTGAAGGCATGT
GAAGTCTTCCAAAACTTTCTCCAGTCACAGTACATCATTGAGAGTTCCATCCTGCAGGCA
GATAGAGCCCTCACTGCTGGGGAGAAGGCCATTGCAGAGGAGCGTGCCCAAAAGGAGGTA
GCC---------------GAGAAGGAGCAGGAGCTACTAAGACAGAAGCAGAAGGAGCAG
CAGGAGTATATGGAGGCTCAAGAGAAAAGGAACAAGGAAAACCTA------GAGCAACTG
AGGAGAAAGCTGATGCAGGAGAGAGAGCAGGACATCAAAGACCATGATATGATGCTGGAG
AAGCAACTGAAGGATCAAAAGGCTTTCCTTGAGGAAGGATTTACGAACAAAGCTGAAGAA
ATAAATGCAGAGATAGAGAGACTG
>Mus musculus GBP5b M81128 (Gbp6)
------------------------------------------------------------
------------------------------------------------------------
------------------------------------------------------------
------------------------------------------------------------
---------------------------ATGACCCAACCACAAATGGCTCCCATTTGTCTT
GTGGAAAACCAC---AATGAACAGCTGTCAGTGAACCAGGAAGCCATAGAGATTCTGGAC
AAGATTTCTCAGCCAGTGGTAGTAGTGGCTATTGTTGGATGGTCCCATACAGGGAAGTCC
TATTTGATGAACTGTTTGGCGGGACAGAATCAC---------------------------
GTTTTCCCTCTGGGCTCCACCGTGCAGTCTCAGACCAAGGGCATCTGGATGTGGTGCATG
CCCCACCCCACCAAGCCAGAGCACACCCTGGTCCTCCTGGACACCGAGGGCCTGGGCGAT
GTGGAAAAGGGTGATCCTAAGAACGACTTGTGGATCTTTGCCCTCAGTGTGCTTCTGAGC
AGCACCTTCGTCTACAACAGCATGAACACCATCAACCACCAAGCCCTGGAGCAGCTGCAT
------TATGTCACAGAACTCACTGAGCTGATCAGAGCAAAATCTTCCCCAAATCCCCAT
GGAATA------AAGAATTCCACAGAGTTTGTGAGTTTCTTTCCAGACTTTGTCTGGACT
GTTCGGGATTTCATGCTGGAGCTGAAGTTAAATGGGGAAGACATCACAAGTGATGAGTAC
CTGGAGAATGCCCTGAAGCTGATCCCAGGTAAC------AATCCCAGAATCCAAGCATCC
AATTCGGCCAGGGAATGCATCAGACGTTTCTTTCCTAATCGGAAGTGTTTTGTCTTTGAA
TGGCCAACTCATGACATAGAACTCATAAAACAACTTGAGACTATTTCAGAAGACCAATTG
GATCCTACGTTTAAGGAAAGTGCAATGGCTTTTGCTTCTTATATCTTCACTTATGCCAAG
ATCAAGACCCTCAGAGAGGGAATTAAGGTCACTGGGAATGGACTGGGTACTCTGGTGACA
ACCTACGTGGATGCCATCAACAGTGGAGCAGTGCCTTGTCTGGATGATGCTGTGACAACT
CTGGCCCAGCGTGAGAACTCAGTAGCTGTGCAGAAGGCAGCCAGCCACTACAGTGAGCAG
ATGGCCCAGCGACTGAGCCTTCCCACAGACACGATCCAGGAGCTGCTGGATGTACATGCA
GCCTGCGAGAAGGAAGCCATGGCTGTCTTTATGGAGCATTCCTTCAAAGACGAAAATCAG
CAATTCCTGAAGAAGCTGGTGGAATTACTACGTGAGAAGAATGGGCTTTTCCTGTTGAAG
AATGAAGAGGCATCTGATAAATACTGCCAGGAAGAACTGGATCGACTTTCAAAGGATTTG
ATGGACAATATC------TCAACATTTTCTGTTCCTGGGGGACACAGGCTCTACATGGAC
ATGAGGGAAAAGATTGAACATGACTACTGGCAGGTTCCCAGGAAAGGGGTGAAGGCAAGT
GAAGTCTTCCAGAACTTTCTGCAGTCACAGGCCATCATCGAGAGTTCCATCTTGCAGGCA
GATACAGCCCTCACTGCTGGGCAGAAGGCCATTGCAGAGAAGCACACCAAGAAGGAGGCA
GCT---------------GAGAAGGAGCAGGATCTGCTAAGACAGAAGCAGAAGGAGCAT
CAGGAGTATATGGAGGCTCAAGAGAAAAGGAACAAGGAAAACCTA------GAGCAACTG
AGAAGGAAGCTGGAGCAGGAGAGAGAGCAGCTCATCAAAGACCATAACATGATGCTGGAG
AAGCTAACGAAGGAACAAAAGACTTTCCGTGAGGAAGGATATAAGACACAAGCTGAGGAA
TTGCGTCGAGAGATCCATCAACTG
>Mus musculus GBP10 NM_001039646 (Gbp6)
------------------------------------------------------------
------------------------------------------------------------
------------------------------------------------------------
------------------------------------------------------------
---------------------------ATGACCCAACCACAAATGGCTCCCATTTGCCTT
GTGGAAAACCAC---AATGAACAGCTGTCAGTGAACCAGGAAGCCATAGAGATTCTGGAC
AAGATTTCTCAGCCAGTGGTAGTCGTGGCTATTGTTGGATGGTCCCGTACTGGGAAGTCC
TATTTGATGAACTGTCTGGCGGGACAGAATCAC---------------------------
GGCTTCCCTCTGGGCTCCACTGTGCAGTCTCAAACCAAGGGCATCTGGATGTGGTGCATG
CCACACCCCACCAAGCCAGAGCACACCCTGGTCCTCCTGGACACCGAGGGCCTGGGGGAT
GTGGAAAAGGGTGATCCTAAGAACGACTTGTGGATCTTTGCCCTCAGTGTGCTTCTGAGC
AGCACCTTCATCTACAACAGCATGATCACCATCAACCACCAGGCCCTGGAGCAGCTGCAT
------TATGTCACAGAACTCACAGAGCTGATCAGAGCAAAGTCTTCCCCAAATCCTGCT
GGAATA------AAGAATTCCACAGAGTTTGTGAGTTTCTTTCCAGACTTTGTCTGGATT
GTTCGGGATTTCATGCTGGAGCTGAAGTTAAATGGGGAAGACATCACAAGTGATGACTAC
CTGGAGAATGCCTTGAAGCTGATCCCAGGTGAC------AAACCCAGAATGCAAGCATCC
AATTCATGCAGGGAATGCATCAGACTTTTCTTTCCTAACCGGAAGTGTTTTGTCTTTGAC
CGGCCAACGCATGACAAAGAACTTTTACAAAAACTTGATTCTATCACAGAAGACCAACTG
GATCCTAAGTTCCAGGAAGTAACAAAGGCTTTTGTTTCTTACATCTTCACTTATGCCAAG
ATCAAGACCCTAAAAGAGGGAATTAAGGTCACTGGGAATAAACTAGGGATTCTGGTGACA
ACCTATGTGGATGCCATCAACAGTGGAGCAGTGCCTTGTCTGGATGATGCTGTGACAACT
CTGGCCCAGCGTGAGAACTCAGTAGCTGTGCAGAAAGCAGCCGACCACTATAGTGAGCAG
ATGGCCCAGCGACTGAGGCTTCCTACAGAAACGCTCCAGGAGCTGCTGGATGTGCATGCA
GCCTGCGAGAAGGAAGCCATGGCTGTCTTCATGGAGCATTCCTTCAAGGACGAAAATCAG
CAATTCCTGAAGAAGCTGGTGGAATTAATAGGAGAGAACAAAGAGCTTTTCCTGTCGAAG
AATGAAGAGGCATCAAATAAATACTGTCAAGAAGAACTGGATCGACTTTCAAAGGATTTT
ATGGAAAATATT------TCAACATTTTTTGTTCCTTGTGGACACAAGCTTTACATGGAC
AAGAGGGAGAAGATTGAGCATGACTACTGGCAGGTTCCCAGGAAAGGGGTGAAGGCAAGT
GAAGTCTTCCAGAGCTTTCTGCAGTCACAGGCCTTCATCGAGAGTTCCATCTTGCAGGCA
GATACAGCGCTCACTGCTGGGAAGAAGGCCATTGCAGAGGAGCGTGCCCAGAAGGTGGCG
GCA---------------GAGAAGGAGCAGGATCTGCTAAGACAGAAGCAGAAGGAGCAG
CAGGAGTATATGGAGGCTCAAGAGAAAAGTCACAAGGAAAACATA------GAGCAACTG
AGGAGAAAGCTGATGCAGGAGAGAGAGCAGCTCATCAAAGACCATAACATGATGCTGAAG
AAGCAGCTGAAGGATCAAAAGGCTTTCCTTGAGGAAGGATTTAAGAAGAAAGCTGAGGAA
ATGAACAAAGAGATACAGCAACTG
>Mus caroli GBP6 XM_021162459 (Gbp6)
------------------------------------------------------------
------------------------------------------------------------
------------------------------------------------------------
------------------------------------------------------------
---------------------------ATGACCCAACCACAAATGGCTCCCATTTGTCTT
GTGGAAAACCAC---AATGAACATCTCTCAGTGAACCAGGAAGCCATAGATATTCTGGAC
AAGATTTCTCAGCCAGTGGTAGTCGTGGCTATTGTTGGATTGTACCGTACAGGGAAGTCC
TATTTGATGAACCGTCTGGCGGGACAGAATCAT---------------------------
GGCTTCCCTCTGGGCTCCACTGTGCAGTCTCAGACCAAGGGCATCTGGATGTGGTGTGTG
CCACACCCCACCAAGCCAGAGCACACCCTGGTCCTCCTGGACACTGAGGGCCTGGGGGAT
GTGGAAAAGGGTGATCCTAAAAATGACTCATGGATCTTCGCCCTCAGTGTGCTTCTGAGC
AGCACCTTAATCTACAACAGCATGAGCACCATCAACCACCAGGCCCTGGAGCAGCTGCAT
------TATGTCACAGAACTCACAGAGCTGATCAGAGCAAAGTCTTCCCCAAATCCCCAT
GGAATA------AAGAATTCCACAGAGTTTGTGAGTTTCTTTCCAGACTTTGTCTGGACT
GTTCGGGATTTCACGCTGGAGCTGAAGTTAAATGGGGAAGAAATCACAAGTAATGACTAC
CTGGAGAATGCCCTGAAGTTGATCCCAGGTAAC------AATCCCAGAATCCAAGCATCC
AATTTGGCCAGGGAATGCATCAGACGTTTCTTTCCTAATCGGAAGTGTTTTGTCTTTGAC
CGGCCAACTCATGACATAGAACTCCTACAAAAACTTGAGACTATCTCAGAAGACCAGCTG
GATCCTAAGTTTCAGGAAAGAACAAAGGCTTTTGTTTCTTACATCTTCACTTATGCCAAG
ATCAAGACCCTCAGTGAGGGAATTAAGGTCACCGGGAATGGACTGGGTACTCTGGTGACA
ACCTACGTGGATGCCATCAACAGTGGAGCAGTGCCTTGTCTGGATGATGCTGTGACAACT
CTGGCCCAGCATGAGAACTCAGTAGCTGTGCAGAAAGCAGTCAACCACTATAGTGAGCAG
ATGGCCCAGCGACTAAGGCTTCCCACAGACACTCTCCAGGAGCTGCGGGATGTGCATGCA
GCCTGCGAGAAGGAAGCCATTGCTGTCTTCATGGAGCATTCGTTCAAGGATGAAAATCAG
CAATTCCTGAAGAAGCTGGTGGAATTAATATGTTGGAAGAATGGGCTTTTCCTGTTGAAG
AATGAAGAGGCATCGAATAAATACTGCCAGGAAGAACTGAATCGACTTTCAAAGGATTTT
ATGGAAAACATC------TCAACATTTTCTGTTCCTGGGGGATATAGGCGCTACATGGAC
ATGAGGGAAAAGATTGAACATGACTACTGGCAGGTTCCAAGGAAAGGGGTGAAGGCAAGT
GAAGTCTTCCAGAGCTTTCTGCAGTCACAGACCATCATTGAGAGTTCCATCCTGCAGGCA
GATACAGCCATCACTGCTGGGGAGGCCTTTGATCCTTTGGCTCTCAGGAGAGATAGGCAT
AGCAATAAGGAGGCAGCAGAGAGGATGAAGGAGCTGCTAAGACAGAAGGAGAAGGAGCAT
CAGCAGTTGATGGAGGCTCAAAAGAAAAGTCACAAGGAAAACATA------GAGCAACTG
AGAAGGAAGCTGATGCAGGAGAGAGAGCAGCTCATCAAATCCCTGAAGATGATGCTGGAA
AAACAACTGCAGGATCAAAAGGATTTCCTGGAGGAAGGATTTAAGAAGAAAGCCGAGGAA
ATGAGTGGA---------------
>Peromyscus maniculatus bairdii GBP6 XM_006985846 (Gbp6)
------------------------------------------------------------
------------------------------------------------------------
------------------------------------------------------------
------------------------------------------------------------
---------------------ATGGCCAGTGGACAGAACATGATGGCCCCCATTTGTCTG
GTGGAAAACCAC---AATGAGCAACTGTCGGTGAACCGGGAAGCAGTAGAGATCCTAGAC
ACAATTTCTCAGCCAGCGGTAGTCGTGGCCATCGTCGGATTGTACCGTACAGGGAAGTCC
TACTTGATGAATCGCCTGGCTGGCCGGAATCAT---------------------------
GGCTTCCCTCTGGGCTCCACTGTGCAGTCAGAGACCAAGGGCATCTGGATGTGGTGTGTG
CCACATCCCACCAAGCCAAAGCACACCCTGGTCCTCCTGGACACTGAGGGCCTGGGGGAT
GTGGAAAAGGGTGACCCTAAGAATGACTCCTGGATCTTCGCTCTGGCTGTGCTTCTGAGC
AGCACCTTCGTCTACAACAGCATGAACACCATCAACCACCAGGCCCTGGAGCAGCTGCAT
------TATGTCACAGAACTCACCGAGCTGATCAGGGCAAAGTCTTCCCCAAATCCTGAT
GGAATA------AAGAATTCCACTGAGTTTGTGAGTTTCTTTCCAGACTTCATCTGGACT
GTTCGGGATTTCATGCTGGAGATGAAGTTAAATGGAGAAGTCATCACAGAGGACCAGTAC
CTGGAGAATGCACTGAAGCTGATCCCAGGCAAC------AATCCCAGAGTCCAAGCATCC
AATTTGCCCAGGGAGTGCATCCGACATTTCTTTCCTAAACGGAAATGTTTTGTCTTTGAC
CGGCCAACGAATGACAAAGAACTCTTACAAAAAATTGAGACTATCTCAGAAGACCAACTG
GAGCCTAAGTTCCAGGAACAAACAAGGGCTTTTGTTTCTTATGTCTTCACCTATGCAAAG
ATCAAGACCCTCAGAGAGGGAATTGAGGTCACTGGGAACCGACTGGGGACTCTGGTGACG
ACCTACGTGGATGCCATCAACAGTGGAGCTGTGCCTTGTCTGGATGACGCGGTGACAACT
CTGGCCCAGCGTGAGAACTCAGCAGCTGTGCAGAAGGCAGCTGACCACTACAGTGAGCAG
ATGGCCCAGCGACTGAGGCTCCCCACAGACACACTCCAGGAGCTGCTGGGTGTGCACACA
GCCTGTGAGAAGGAAGCTATTGCTGTCTTCATGGAGCATTCCTTCAAGGACGAAAACCAG
CAATTCCAGAAGAAGCTGATGGAATTAATAGTGCTCAAGAGGGCAGATTTCCTGTTGAGG
AATGAAGAGGCATCAGAGAAATTCTGCCAGGAAGAACTGAATCATCTCACGAAAGCACTC
ACAGAAAGTATTTCAGCTGGGACATTCTCCGTTGCTGGAGGACACAGGCTCTACATGGAC
ACCAGGGAGAAGATTGAGAAGGACTATTGGCAGGTGTCCAGGAAAGGGGTGAAGGCAAGT
GAAGTCTTCCAGAGCTTTCTGCAGTCACAGGCCACCATCGAGAGTTCCATCCTGCAGGCA
GATACAGCTCTCACTGCTGGGGAGAAGGCCATTGCAGAGGAGCGGGCCCAGAAGGAGGCG
GCT---------------GAGAAGGAACAGGAGCTGCTAAGACAGAAGCAGAAGGAGCAG
CAGCAACTGATGGAGGCTCAGGAGAGAAGTCACAAGGAAAACCTA------GAGCAACTG
AGAACGAAGCTGGTGCAGGAGAGAGAGCAGCTCATCAAAGACCACAAGACGATGCTGGAG
AAGCAGCTGCAGGCCCAAAAGGCACTGCTTGCTGAAGGATATAAGAAGAAATCTGAGGAA
ATGAATGCAGAAATAAATAATTTG
>Rattus norvegicus GBP11 XM_017599539 (Gbp6)
------------------------------------------------------------
------------------------------------------------------------
------------------------------------------------------------
------------------------------------------------------------
------------------------------------------ATGGCTCCCATTTGTCTG
GTGGAAAACCAC---AATGAACGGCTGTCAGTGAACCAGAAAGCCATAGAGATTCTGGAC
AAGATTTCTCAGCCAGTGGTAGTCGTGGCTATTGTTGGATTGCTTCCCTCTGGG------
------------------------------------------------------------
---------------------------CTCCAGACCAAGGGCATCTGGATGCGGTGCATG
CCACACCCCACCAAGCCAAAGCACACTCTGGTCCTCCTGGACACCGAGGGCCTAGGGGAT
GTGGAAAAGCCAAGCGCCAGC---------------------------------------
------------------------------------------------------------
------TATGTTACAGAACTCACTGAGCTGATCAGAGCAAGGTCTTCCCCAAATCCTGAT
GGAATC------AAGAATTCCACAGAATTTGTGAGTTTCTTTCCAGACTTTGTCTGGACT
GTTTTAGATTTCATGCTGGAGCTGAAGTTAAATGGGAAAAACATCACAAGTGATGAGTAC
CTAGAGAATGCCCTGAAATTGATCCCAGGCAAC------AGTCCCAGAATCCAAGCATCC
AATTTGCCCAGGGAATGCATCAGACAATTCTTTCCTAACCGGAAGTGTTTTGTCTTTGAC
CGGCCAACACATGACAAAGAACTCTTACAAAAACTTGAGACCATCTCAGAAGACCAGCTG
GATCCTAACTTCTGTGAAGGAACAAAGGCTTTTGTTTCTTACATCTTCCCTTATGCCAAG
ATGAAGACCCTCAGAGAGGGAATACTCCTGGATCACCAAGGACTGGGGACTCTGGTGACA
ACCTACGTGGATGCCATCAACAGTGGAACAGTACCTTGTCTGGATGATGCGGTGACAACT
CTGGCCCAGCATGAGAACTCAGTAGTTGTGCAGAAGGCAGTGGACCACTACAGTGAGCAG
ATGGCCCAGAGCCTGAGGCTCCCCACAGACATGCTCCAGGAGCTGCTGGATGAGCACACA
GCTTGTGAGAAGGAAGCCATCTCTGTCTTCATCGAGCACTCCTTCAAGGATGAGAATCAG
CTGTTCCTGAAGCTGGTGAAATTA---ATAGGTGAGAAGAAAGGGCTTTTTGTGTTGAAG
AATGAAGAAGCATCGGATAAATACTGCCAGGAAGAGCTGGATCGACTTTCGAAGGATTTT
ATGGAAAATATC------TCGACATTTTCTGTTCCTGGGGGACACAGGCTCTACGTGGAC
ATGAGGGAGAAGATTGAACGTGACTACTGGCAGGTGCCCAGGAAAGGGGTGAAGGCAAGT
GAAGTCTTCCAGAGCTCTCTGAAGTCACAGGTCATCATTGAGCGTTCAATCCTGCAGGCA
GATACAGACCTCACTGCAGGGGAGAAGGCCATTGCAGAGGAGCGCACCCAGAAAGAGGCA
GCT---------------GAGAAGGAGCAGGTGCTGCTAAGACAGAAGCAGAGGGAGCAG
CAAGAGTTAATGGAGGTTCAAGAGAAAAGTAACAAGGAAAACCTA------GATCAACTG
AGAGCGAAGCTGGTGCAGGAGAGAAAGCAGCTCATCAAAGAATATAAAATGGTGTTGGAG
AAGCAACTGAAGGATCAGAAGGCTTACCTTGAGGAAGGATTTAAGAAGAAAGCTGAGGAA
ATGAGTGGCAAGGATATGAAGCAA
>Grammomys surdaster GBP6 XM_028782360 (Gbp6)
------------------------------------------------------------
------------------------------------------------------------
------------------------------------------------------------
------------------------------------------------------------
---------------------------ATGACCCAACTACAAACGGCTCCCATATGTCTG
GTGGAAAACCAC---AATGGACAGCTGTCCGTGAACCGGAAAGCCATAGAGATTCTGGAC
AAGATTTCTCAGCCAGTGGTAGTCGTGGCTATTGTTGGATTGTACCGTACAGGGAAGTCT
TATTTGATGAACTGTCTGGCGGGACAGAATCAC---------------------------
GGATTCTCTCTGGGCTCCACTGTGCAGTCTGAAACCAAGGGCATCTGGATGTGGTGTGTG
CCACATCCCATCAAACCAAAGCACATCCTGGTCCTCCTGGACACTGAGGGCCTGGGGGAT
GTGGAAAAGGGTGATCCTAAGAATGACTCTTGGATCTTCGCTCTCGGCGTGCTTCTGAGC
AGCACCTTCGTCTACAACAGCATGAAGACCATCGACCACTATGCTCTGGAGCAGCTGCAT
------TATGTTACAGAACTGACTGAGCTGATCAGGGCAAAGTCTTCCCCAAATCCCATT
GGAATA------AAGAATTCCACAGAGTTTGTGAGTTTCTTTCCAGACTTTGTCTGGACT
GTTCGGGATTTCACGCTGGAGCTGAAGTTAAATGGGAAAGAAATCACAAGTGATGGGTAC
CTGGAGAATTCCCTGAAACTGATCCCAGGTGAC------CATCCCAAAATCAAAGCATCC
AATTTGCCCAGGGAATGCATCAGATGTTTCTTTCCTAACCGGAAGTGTTTTGTCTTTGAC
TGGCCAACGTATGACAAAGAACTCTTACAAAAACTTGATACTATCTCAGAAGACCAACTG
AATCCTAAGTTCCTGGAAGGAACAAAGGCTTTTGTTTCTTACATCTTCACTTATGCCAAG
GTCAAGACCCTCAGAGAGGGAATTAAGGTCACTGGGAATCGACTGGGGACTCTGGTGACA
ACCTACGTGGATGCCATCAACAGTGGAGCTGTACCTTGTCTGGATGATGCGGTGACAACT
CTGGCCCAGCGTGAGAACTCAGTAGCTGTGCAGAAGGCAGCCAACCACTACAGTGAGCAG
ATGGCCCAGCAACTGAGGTTTCCCACAGACACCCTCCAGGAGCTGCTGGATGTACACACA
GCCTGTGAGAAGGAAGCCACTGCTGTCTTCATGGAGTACTCCTTCAAGGATGAAAATCAG
CTATTCCTGAAGAAGCTGGTGGAATTAATAGGTGAGAAGAAAGGGCTTTTTCTGTTGAAG
AATGAAGAGGCATCGGATAAATACTGCCAGGAAGAACTGGATCGACTTTCAAAGGATTTT
ATGGAAAATATC------TCAACATTTTCTGTCCCTGGGGGACACAGGCTCTACATGGAC
ATGAGGGAGAAGATTGAGCACGACTACTGGCAGGTTCCTAGGAAAGGAGTGAAGGCAAGT
GAAGTCTTCCAGAGATTTCTACAGTCACAGGCCATCATCGAGAGTTCCATCCTGCAGGCA
GATACAGCCCTCACTGCTGGGGAGAAAGCCATTGCAGAGGAGCGTGCCCAGAAGGAGGCA
GCT---------------GAGAAGGAGCAGGAGCTGCTAAGACAGAAGCAGAAGGAGCAG
GAGCAGATGTTGGAGGCTCAAGAGAAAAGTCACAAGGAAAACTTA------GAGCAACTG
AGAACAAAGCTGGTTCAGGAGAGAGAACAGTTCATCAAAGACCATGACATGATGCTGGAG
AAGCAACTGAAGGATCAAAGGGCTTTCCTTGAAGAAGGATTTAAGAAGAAAGCTGAGGAA
ATGAGTGGAGAGATACAGCGATTG
>Arvicanthis niloticus GBP6 XM_034508931 (Gbp6)
------------------------------------------------------------
------------------------------------------------------------
------------------------------------------------------------
------------------------------------------------------------
---------------------------ATGACCCAACTACAAACAGCTCCCATATGTCTG
GTGGAAAACCAC---AATGGACAACTGTCGGTGAACCGGAAAGCCATAGAGATTCTGGAC
AAGATTTCTCAGCCAGTGGTAGTCGTGGCTATTGTTGGAGTGTACCGTACAGGGAAGTCC
TATTTGATGAACTGTCTGGCGGGACAGAATCAT---------------------------
GGCTTCCCTCTGGGCTCCACTATTCAGTCTGAAACCAAGGGCATCTGGATGTGGTGCGTG
CCACACCCCACCAAACCGAAGCACACCCTGGTCTTCCTGGACACCGAGGGCCTGGGGGAT
GTGGAAAAGGGTGATTCTAAGAGTGACTCGTGGATCTTCGCCCTCGCTGTGCTTCTGAGC
AGCACCTTCATCTACAACAGCATGAACTCCATCAACCACCAGGCTCTGGAGCAGCTGGAT
------TATGTCACAAAACTCACTGAGCTGATCAGGGCAAAGTCTTCCCCAAATCCCACT
GAAATA------AAGAATTCCACAGAGTTTGTGAGTTTCTTTCCAGACTTTGTCTGGACT
GTTCGGGATTTCACGCTGGAGCTGAAGTTAAATGGGGAAGAAATCACAAGTGATGAGTAC
TTGGAGAATGCCCTGAAGCTGATCCCAGGCAAC------CATCCCAGAATCAAAGCATCC
AATTTGCCCAGGGAATGCATTAAATGTTTCTTTCCTAACCGGAAGTGTTTTGTCTTTGAC
CGCCCAACGTATGACATAGAACTCTTAAAAAAACTTGATACTGTCTCAGAAGACCAACTG
GATCCTAAGTTCCGGGAAGGAACAAAGGCTTTTGTTTCTTACATCTTCACTTATGCCAAG
ATCAAGACCCTCAGAGAAGGAATTAAGGTCACTGGGAATCAACTGGGGACTCTGGTGATA
ACCTACGTGGATGCCATCAACAGTGGAGCTGTACCTTGTCTGGATGATGCAGTGACAACT
CTGGCCCAGCGTGAGAACTCAGCAGCTGTGCAGCAGGCAGCCGACCACTACAGTGAGCAG
ATGGCCCAGCGACTGAGATTTCCCACAGACACGCTCCAGGAGCTGCTGGATGTACACACA
GCCTGTGAGAAGGAAGCCATTGCTGTCTTCATGGAACACTCCTTCAAGGATGAAAATCAG
CAATTCCTGAAGAAGCTGGTGGAATTAATAGGTGAGAAGAAAGGGCTTTTCCTGTTGAAG
AATGAAGAGGCATCGAATAAATACTGCTGGGAAGAACTGGATCGACTTTCAAAGGATTTT
ATGGAAAATATC------TCAACATTTTCTGTTCCTGGGGGACACAGGCTCTACATGGAC
ATGAGGAAGAAGATTGAGCATGACTACTGGCAGGTTCCAAGGAAAGGGGTGAAGGCAAGT
GAAGTCTTCCAGAGATTTCTGCAGTCACAGGCCGTCATCGAGAGTTCCATCTTGCAGGCA
GATACAGCCCTCACTGCTGGGGAAAAGGCCATTGCAGAGGAGCGCGCTCAGAAGGAGGAA
GCT---------------GAGAAGGAACAGGAGCTGCTAAGACAGAAGCAGAAGGAGCAG
CAGCAGCTGTTGGAGGCTCAAGAGAAAAGTCACAAGGAAAACCTA------GAGCAACTG
AGAACAAAGCTGATGCAGGAGAGAGAGCAGCTCATCAAAAACCATTACATGATGCTGGAG
AAGCAACTGAAGGATCAAAAGGCTTTCCTTGAGGAAGGATTTGAGAAGAAAGCCAAGGAA
ATGAGGGGAGAGATACAGAGACTG
>Peromyscus maniculatus bairdii GBP6 XM_006975435 (Gbp6)
------------------------------------------------------------
------------------------------------------------------------
------------------------------------------------------------
------------------------------------------------------------
---------------------ATGGCCAGACCAGAA---ATGATGGCTCCCATTTGCCTG
GTGGAAAACTTC---AAGGAGCAGCTGTCTGTGAACCAGAAAGCCATCGAGATCCTGGAC
ACGATTTCTCAGCCAGTGGTAGTCGTGGCTATTGTTGGATTGTATCGGACAGGGAAGTCC
TACCTGATGAACCGTCTGGCAGGACAGAATCAC---------------------------
GGGTTCCCTCTGGGATCCACCGTGCAGTCTGAAACCAAGGGTATCTGGATGTGGTGTGTG
CCACATCCCACCAAGCCAAAGCACACCCTGGTTCTCCTGGACACTGAAGGCCTGGGGGAT
GTGGAAAAGGGTGACCCTAAGAATGACTCCTGGATCTTCGCTCTGGCTGTGCTTCTGAGC
AGCACCTTCGTCTACAACAGCATGAACACCATCAACCACCAGGCCCTGGAGCAGCTGCAT
------TATGTCACAGAACTCACCGAGCTGATCAGGGCAAAGTCTTCCCCAAATCCTGAT
GGAATA------AAGAATTCTTCAGAGTTTGTGAGTTTCTTTCCAGACTTCATCTGGACT
GTTCGGGATTTCATGCTGCGGCTGAAGTTAAATGGAGAAGACATCACAGAGGACCAGTAC
CTGGAGAATGCACTGAAGTTGATCCCAGGCAAC------CATCCCAGAGTCCAAGCATCC
AATTTGCCCAGGGAGTGCATCCGACATTTCTTTCCTAAAAGGAAGTGTTTTGTCTTTGAC
CGGCCAACGGATGACAAAGAACTGTTACAAAAAATTGAGACTATCTCAGAAGACCAACTG
GATCCTAAGTTCCAGGAACAAACGAGGGCCTTTGTTTCTTACATTTTCACTTATGCAAAG
ATCAAGACCCTCAGAGAGGGAATTAAGGTCACTGGGAATCGACTGGGGACTTTGGTGACG
ACCTACGTGGATGCCATCAACAGTGGAGCTGTGCCTTGTTTGGATGACGCGGTGACAACT
CTGGCCCAGCGTGAGAACTCAGCAGCTGTGCAGAAGGCAACTGACCACTACAGTGAGCAG
ATGGCCCAGCGACTGAGTCTCCCCACAGACACACTCCAGGAGCTGCTGGATGTGCACACA
GCCTGTGAGAAGGAAGCCATTGCTGTCTTCATGGAGTATTCTTTCAAGGACGAAAACCAG
CAATTCCAGAAGAAGCTGCTGGAATTAATAGATGAGAAGAAAAGGATTTTCATGTTGAAG
AATGAGGAAGCATCAGATAAATACTGCCAGGAAGAACTGAGTCGACTTTCAAAGCCTTTG
GTGGAAAATATT------TCAATGTTTTCTGCTCCTGGAGGACACAGGCTCTACATGGAA
ATGAGGGAAAAGATTGAACGTGACTATGGGCAGGTGCCCAGGAAAGGGGTGAAGGCAAGT
GAAGTCATCCAGAGCTTTCTACAGTCACAGGCCACCATCGAGAGTTCCATCCTGCAGGCA
GATACAGCTCTCACTGCCGGGGAGAAGGCCATTGCAGAGGAGCGGGCCCAGAAGGAGGCG
GCT---------------GAGAAGGAACAGGAGCTGCTAAGACAGAAGCAGAAGGAGCAG
CAGCAACTGATGGAGGCTCAGGAGAGAAGTCACAAGGAAAACCTA------GAGCAACTG
AGAACGAAGCTGGTGCAGGAGAGAGAGCAGCTCATCAAAGACCACAAGACGATGCTGGAC
AAGCAGCTGCAGAATCAGAAGGCTTTGCTTGAAGAAGGATTTAAGAAGAAAGCTGAGGCA
ATGAATGGAGAAATACAGCGATTG
>Cricetulus griseus GBP2 XM_007655145 (Gbp6)
------------------------------------------------------------
------------------------------------------------------------
------------------------------------------------------------
------------------------------------------------------------
---------------------ATGACCAGACCACAAATGATG---GCCCCTATTTGTCTG
GTGGAAAACCAC---AAGGAGCAACTGTCAGTGAACCAGAAAGCCATAGAGATTCTGGAC
AAAATTTCACAGCCAGTGGTAGTCGTGGCCATTGTGGGATTGTACCGCACAGGGAAGTCG
TACCTGATGAACCGTCTGGCAGGACAGAATAAA---------------------------
GGCTTCCCTCTGGGATCCACTGTGCAGTCTGAAACCAAGGGCATTTGGATGTGGTGTGTT
CCACATCCCACCAACCCAAAGCACACCCTGGTCCTCCTGGACACCGAGGGACTGGGGGAC
GTGGAAAAGGGTGACCCTAAGAATGACTCATGGATCTTTGCCCTGGCCGTGCTTCTGAGC
AGCACCTTCGTCTACAACAGCATGAACACCATCAACCACCAGGCCCTGGAGCACCTGCAT
------TATGTCACAGAACTCACTGATCTGATCAGGGCAAAGTCTTCCGAAAGTCCTGGT
GGAATA------AAGAATTCCACAGAGTTTGTGAGTTTCTTTCCAGACTTCATCTGGACT
GTTCGGGATTTCACGCTGGAGCTGAAGTTATGTGGAGACAGCATCACAGAGGATCAGTAC
CTGGAGAATGCACTGAAGCTGATCCCAGGCAAC------AATCCTAGAATCCAAGCATCC
AATTTGCCCAGGGAGTGCATCAGACATTTCTTTCCTAAACGGAAGTGCTTTGTGTTTGAC
CGGCCAACAAATGACAAAGAACTCTTACAAAAAATTGAGACTGTCTCAGAAGACCAACTG
GATCCTAAGTTCCAGGAACAAACAAGTGCTTTTGTTTCTTACATCTTCAATGATGCAAAA
ATCAAGACTGTCAGAGAAGGAATTAAGGTCACTGGGAATCGACTGGGGACTCTGGTGACA
ACCTACGTGGATGCCATCAACAGTGGAGCAGTGCCTTGTCTGGATGATGCTGTGACAACT
CTGGCCCAGCGAGAGAACTCAGCAGCCGTGCAGAAGGCAGCTGACCATTACAGTGAGCAG
ATGACCCAGCGACTGAGGCTCCCCACAGACACTCTCGAGGAGCTGCTGGATGAGCACACA
GCCTGTGAGAAGGAAGCCATTGCTGTCTTCATGGAGCACTCCTTCAAGGATGAAAACCAG
CAATTCCAGAAGAAGCTGCTGGAATTGATAGATGAGAAGAAAAGCATTTTCATGCTGAAG
AATGAAGAAGCATCAGATAAATTCTGCCAGGAAGAACTGAATCGGCTTTCGAAGGCTTTT
ATGGAAAATATT------TCAACATTTTCTGTTCCTGGAGGACACAGGCTCTACATGGAA
ATGAGGGAGAAGATTGAACACGGCTACTGGCAGGTGCCCAGGAAAGGGGTGAAGGCAAGG
GAAGTCTTCCAGAACTTTCTGCAGTCACAGGCCACCATCGAGAGTTCCATCCTGCAGGCA
GATACAGCTCTCACCGCTGGGGAGAAGGCCATTGCAGAGGAGCGGGCCCAGAAGGAGGCG
GCT---------------GAGAAGGAGCAGGAGCTGCTAAGACAGAAGCAGAAGGAGCAG
CAGCAACTGATGGAGGCTCAAGAGAGAAGTCACAAGGAAAACCTA------GAGCAACTG
AGAACGAAGCTGGTGCAGGAGAGACAGCAGCTCATCAAAGACCAGGAAAAGATGCTGGAG
AAGCAGCTGCAGGATCAAAAAGCTTTGCTTGAAGAAGGATTTAGGAAGAAATCTGAGGAA
ATGAATGGAGAAATACAGCGTTTG
>Microtus ochrogaster GBP6 XM_005372102 (Gbp6)
------------------------------------------------------------
------------------------------------------------------------
------------------------------------------------------------
------------------------------------------------------------
---------------------ATGGCCAGACCACAA---ATGATGGCTCCCATTTGTCTG
GTGGAGAACCAC---AAGGACCAGCTGTCTGTGAACCAAACAGCCATTGAGATTCTGGAC
AACATTTCCCAGCCAGTGGTAGTTGTGGCTATTGTTGGATTGTACCGTACAGGGAAGTCC
TACCTGATGAATCGTCTGGCAGGACAGAATCAC---------------------------
GGGTTCCCTCTGGGTTCCACTGTGCAGTCTAAAACCAAGGGCATCTGGATGTGGTGTGTG
CCACACCCCACCAAGCCAAAGCACACTCTGGTCCTCCTGGACTCTGAAGGCCTGGGCGAT
GTGGAAAAGGGGGACTCTAAGAATGACTCATGGATCTTTGCCCTGGCTGTGCTTCTGAGC
AGCACCTTTGTCTACAACAGCATGGGCACCATCAACCACCAGGCCCTGGAGCAGCTGCAT
------TACGTCACAGAACTCACTGAGCTGATCAGGGCAAAGTCTTCCCCAAATCCTGAT
GGAATA------AAGAATTCCACAGAGTTTGTGAGTTTCTTCCCAGACTTCATCTGGGCT
GTTCGGGATTTCATGCTGGAGCTGCAGATAGATGGAGAGACTGTCACGGAGGACAAGTAC
CTGGAGAATGCACTGAAGCTGATCCCAGGTGAC------GATCCCAGAACCCAAGAATTC
AATCTGCCCAGGGAATGTATCAGACGTTTTTTTCCTAATCGGAAATGTTTTGTCTTTGAC
AAACCAGTGCACAACAAAACACTTTTACGCAAACTTGAGACTATCTCAGAAGATCAACTG
GATCCTATGTTCCAGGAACAAACAAGGGCTTTTGTTTCTTTCATCTTCACCCATGCAAAG
ATCAAGATGCTCAGAGAGGGAATTAAGGTCACTGGGAATCGACTGGGGACTCTGGTGATG
ACCTACGTAGATATCATCAACAGTGGAGCTGTGCCTTGTCTGGATGATGCAGTGACAACT
CTGGCCCAGCGTGAGAACTCAACAGCTCTGCAGAAGGCAGCTGAGCACTACAGTGAGCAG
ATGGGCCAACTACTGAGGCTCCCCACAGACACGCTCCAGGAGCTGCTGGATGCGCACACA
GCCTGTGAGAAGGAAGCCATTGCTGTCTTCATGGAGCATTCCTTCAAGGATGAAGACCAG
CAATTCCAGAAGCTGCTGCTGGAATTAATAGATGAGAAGAAAAGGATGTTCATGTTGAAG
AATGAAGAAGCATCAGATCAATACTGCCAGGAAGAACTCAATCGGCTTTCAAAGGATTTT
ATGGAAAATATA------TCAACATTTTCTGTTCCTGGAGGACACAGGCTCTACCTGGAA
ATGAGGGGGAAGATTGAGCATGACTATTGGCAGGTGCCCCGGAAAGGGGTGAAGGCAAGT
GAAGTCTTCCAGAGATTTCTGCAGTCACAGGCCACCATCGAGAGTTCCATCCTGAAGACA
GATACAGCCTTAACTGCTGGGGAGGAAGTCATTGCAGAGGAGCGGGCCCAGAGGGAGGCA
GCA---------------GAGAAGGAACAGGAGCTGCTAAGACAGAAGCAGGAGGAGCAG
CAGCAACTGATGGAGGCTCAAGAAAGAAGTCACAAGGAAAACCAT------GAGCAACTG
AGAATTAAGCTGATACAGGAAAGAGATCAGCTCATTGAAGACCATAAAATAATTCTGGAG
AATCAGCTGCAGCATCAAAAGAATTGGCTTGAAGAAGGATTTAAGAAGAAATCTGAGGAA
ATGTGTGGAGAAATACAGCGGTTG
>Microtus ochrogaster GBP6 XM_005359674 (Gbp6)
------------------------------------------------------------
------------------------------------------------------------
------------------------------------------------------------
------------------------------------------------------------
---------------------ATGGCCAGTGGACCAAAAATGATGGCCCCCATTTGTCTG
GTGGAGAACCAC---AAGGAGCAGCTATCGGTGAACCAGAAAGCCCTGGAGATTCTGGAC
AAGATCTCACAGCCAGTGGTAGTTGTGGCTATTGTTGGATTGTACCGTACAGGCAAGTCC
TATCTGATGAACTGCCTGGCAGGACAGAATCAC---------------------------
GGCTTCCCTTTGGGCTCCACTGTGCAGTCTGAAACCAAGGGCATCTGGATGTGGTGTGTG
CCCCATCCTACCAAGCCAAAGCACACTCTGGTCCTCCTGGACACCGAGGGACTGGGGGAT
GTGGAGAAGGTTGACCCTACGAATGACTCGTGGATCTTTGCCCTGGCTGTGCTTCTGAGC
AGCACCTTTGTCTACAACAGCATGGGCACCATCAACCACCAGGCCCTGGAGCAGCTGCAT
------TACGTCACAGAACTCACTGAGCTGATCAGGGCAAAGTCTTCCCCAAGTCCTGAT
GGAATA------AAGAATTCCACAGAGTTTGTGAGTTTCTTCCCAGACTTCATCTGGACT
GTTCGGGATTTTACTCTGGAGCTGAAGTTAGATGGAAAGAGCGTCACAGAGGACGAGTAC
CTGGAGAATGCACTGAAGCTGATCCCAGGTGAC------AATCCCAGAATCCAAGCATCC
AATTTGCCCAGGGAGTGCATCAGACATTTCTTCCCTAAACGGAAGTGTTTTGTCTTTGAC
CGGCCAACAAATGACAAGGAACTCTTACGCAAAATTGAGACTATCTCAGAAGACCAACTG
GATCCTAAGTTCCAGGAACAAACAAGGGCTTTTGTTTCCTACATCTTCACCGAGGCAAAG
ATCAAGACACTCAGAGAGGGAATTAAGGTCACTGGGAATCGACTGGGGACTCTGGTGACG
ACCTACGTGGATGCCATCAACAGTGGAGCTGTGCCTTGTCTGGATGATGCGGTGACAACT
CTGGCCCAGCGTGAGAACTCAGCAGCTGTGCAGAAGGCAGCTGAGCACTACAGTGAGCAG
ATGGGCCAGCGACTGAGGCTCCCCACAGACACGCTCCAGGAGCTGCTGGATGTGCACACA
GCCTGTGAGAAGGAAGCCATTGCTGTTTTCATGGAGCACTCCTTCAAGGATGAAAACCAG
CAATTCCAGAAGAAGCTGCTGGAATCAATAGTGATCAAGAGGGCAGATTTCCTGCTGAAG
AATGAAGAGGCATCAGAGAAATACTGCCAGGAAGAACTGAATTGTCTTGCGAAAGCACTT
ATAGAGAGTATTTCAGCGGGGACATTCTCCATTGCTGGAGGACACAGGCTCTACATGGAA
ATGAGGGAGAAGATTGAGCAAGATTATTGGCAGGTGCCCAGGAAAGGGGTGAAGGCAAGT
GAAGTCTTCCAGACATTTCTGAAGTCACAGGCCACCATCGAGAGTTCCATCCTGCAGGCA
GATACAGCCCTCACTGCTGGGGAGAAGGCCATTGCAGAGGAGCGGGCCCAGAAGGAGGCA
GCA---------------GAGAAGGAACAAGACCTGCTTAGACAGAAGCAGGAGGAGCAG
CAGCAACTGATGGAGGCTCAAGAAAGAAGTCACAAGGAAAACCTC------GAACAACTG
AGAACGAAGCTGGTGCAGGAGAGAGAGCAGCTCATCAGAGACCAGAAGAAGATGCTGGAG
AAGCAGCTGCAGGCCCAAAAGGCATTGATTGCTGAAGGATATAAGAAGAAATCTGAGGAA
ATGAATGCAGAAATAAATAATTTG
>Cricetulus griseus GBP6 XM_035461023 (Gbp6)
------------------------------------------------------------
------------------------------------------------------------
------------------------------------------------------------
------------------------------------------------------------
---------------------ATGACCAGACCACAA---ATGACAGCCCCCATTTGTCTG
GTGGAAAACCAC---AAGGAGCAGCTGTCTGTGAACCAGAAAGCCATAGAGATTCTGAAT
GAGATTTCACAGCCAGTGGTAGTCGTGGCCATTGTGGGATTGTACCGCACAGGGAAGTCC
TACCTGATGAACCGTCTGGCAGGACAGAATCAA---------------------------
GGCTTCCCTCTGGGCTCCACTGTGCAGTCTGAAACCAAGAGCATCTGGATGTGGTGTGTG
CCACATCCCACCAAGCCAGAGCACACCCTGGTCCTCCTGGATACTGAGGGCCTAGGGGAT
GTGGAAAAGGTTGACCCTAAGAAGGACTCGTGGATCTTTGCCCTGGCCATGCTTCTGAGC
AGCACCTTGGTCTACAACAGCATGATTACCATCAACCACCAGAACTTGGAGCAGCTGCAT
------TATGTCACAGAACTCAATGAGCTGATCAAGGCAAAGTCTTCTCCAAGTCCTGTT
GGAATA------AAGAATTCCACAGAG------AGTTTTTTTCCAGACTTCGTCTGGACT
GTTCGGGATTTCATGCTGGAGCTGAAGTTAGATGGAGACAGCATCACGGAGGATGAGTAC
TTGGAGAATGCACTGAAGCTGATCCCAGGCAAC------AATCCCAGAATCCAAGCATCC
AATTTGCCCAGGGAGTGCATCAGACATTTCTTTCCTAAACGGAAGTGCTTTGTGTTTGAC
CGGCCAATGAATGACAAAGAACTCTTACAAAAAATTGAGACAGTCTCAGAAGACCAACTG
GATCCTAAATTCCAAGAACAAACAAGGGCTTTTGTTTCTTACATCTTTAATGATGCAAAG
GTCAAGACACTCAGAGAGGGGATTAAGGTCACTGGAAATCGACTGGGGACTCTGGTGGCG
ACCTATGTGGATGCCATCAACAGTGGAGCAGTGCCGTGTCTGGATGATGCTGTGACAACT
CTGGCCCAGCGTGAGAACTCAGCAGCCATACAGAAGGCAGTTGACCACTACAGTGAGCAG
ATGGCCCAGAGACTGAGGCTCCCCCCAGACATGCTCCAGGAGCTGCTGGGTGAGCACACA
GCCTGTGAGAAGGAAGCCATTGCTGTCTTCATGGAT---------------GAAAACCAG
CAATTCCAGAAGAAGCTGCTGGTAATGTTTGTGTCA------------------------
------------------------------------------TTAACTGTCATGACTCTA
GTGCTGCTTCAC---ATCTGTAGCGTGGCTGTGCCT------------------------
------------------------------------------------------TCATTG
ACCACTTGTGCTTGTCTCATTCAACCCATCACCTTCTTCCCCTCATCCACACTGAATCCC
CCATCATTTCTTCCTTCCCTGAATCTTCCTGGGACAGAGGAGTGGGCCCAGAAGGAGGCA
GCT---------------GAGAAGAAACAGGAGCTGCTAAGACAGAAGCAGAAGGAGCAG
CAGCAACTGATGGAGGCTCAAGAGAAAAGTCACAAGGAAAACCTG------GAGCAACTG
AGAACGAAGCTGCTGCAGGAGAGAGAGCAGCTCATTGAAGACCAGAAAAAGATGCTGGAG
AAGCAGCTTCAGGATCAAAAGGCTTTGCTTGAAGAATTATTTAGGAAGAAATCTGAGGAA
ATGAATGGAGAAATAGACCTCTTG
>Meriones unguiculatus GBP6 XM_021647448 (Gbp6)
------------------------------------------------------------
------------------------------------------------------------
------------------------------------------------------------
------------------------------------------------------------
---------------------ATGACCGAACCACAGACGGCTCCCATTTGTCTGGTGGAA
AACCACAATGAA---------CAGCTGTTGGTGAACCGGAAAGCCATGGAGATTCTGGAT
GATATTTCTGAGCCCGTGGTAGTTGTGGCTGTTGTTGGATTGTACCGTACAGGGAAGTCC
TACTTGATGAACTGTCTGGCAGGACAGAATCAT---------------------------
GGCTTCCCTCTGGGCTCCACCGTGCAGTCTGAGACCAAGGGCATCTGGATGTGGTGTGTG
CCACACCCCACCAAGCCAAAGCACACCCTGGTCCTCCTGGACACCGAGGGCCTGGGGGAT
GTGGAAAAG------GTAGGACGCGGGTACTCCTGTTTTTCTGTGTCTCTCCTGCCC---
------------------------------------------------------------
------------------------------------------------------------
------------------------------------------------------------
------------------------------------------------------------
------------------------------CTAGGCAACAGTCCCAAAAAACAAGCATCC
AACTTGCCCAGGGAATGCATCAGACAATTCTTTCCTAACCGGAAGTGCTTTGTCTTTGAC
CGGCCAACGAATGACACAGAATTCTTACAGAAACTTGAGACAGTCTCAGGAGACCAACTG
AACCCCAAGTTCCAGGAACAAACAAGGGCTTTCATTTCTTACGTTTTCACCCATGCAAAG
ATCAAGACCCTCAGAGCAGGAATTACGGTCACCGGGAATCGCCTGGGGACTCTGGTGATG
ACCTACGTGGATGCCATCAGGAGTGGAGCAGTGCCTTGCCTGGATGACGCGGTGACAATT
CTGGCCCAGCGGGAGAACTCGGCAGCTGTGCACAAGGCTGCTGAGCACTACAGCGAGCAG
ATGGGCCGGCAGCTGAAGCTGCCCACAGACACGCTCCAGGAGCTGCTGGATATACACACA
GCCTGTGAGAAGCAAGCCTTGGCTGTCTTCATGGAGCACTCCTTCAAGGATGAAAACCAG
CAATTCCAGAAGAAGCTGCTGGTA------------------------------------
---------------------------ATCTGTCCGTGCAGTTCTCTATCACGGATGGGC
CATGCTATACCA------------------------------------------------
------------------------------------------------TGTCGGGCAACT
GAAGTCTTCCAGAGCTATCTGAAGTCACAGGCCGCCATCGAGAGCTCCATCCTGCAGGCA
GATACAGCGCTCACCGCTGGGGAGAAGGCCATTGCAGAGGAGCGGGCCCAGAAGGAGGCG
GCT---------------GAGAAGGAACAGGAGTTGCTAAGACAGAAGAATAAGGAGACG
GAGCAACAACTGGAGGCTCGAGAGAAAAGTCACAAGGAAAACCTA------GAGCAATTG
AGAACGAAGTTGGTGCAGGAGAGAGAGCAGCTCATCAAAGATCAGAAAATGATGCTGGAG
AAGCAGCTGCAGGAGCAAAAGGCTTTGCTTGAGCAAGGATTTGAGAAGAAAGCTCAGGAA
ATGAATAAACAAATAGAGCTATTG
>Rattus norvegicus GBP6 XM_008770121 (Gbp6)
------------------------------------------------------------
------------------------------------------------------------
------------------------------------------------------------
------------------------------------------------------------
------------------------------------------------------------
------------------------------------------------------------
------------------------------------------------------------
------------------------------------------------------------
------------------------------------------------------------
---------------------ATGAGTAGTAAATCGGTAGCAGGCAAGTGCTCGAGAGTC
ACCACAAAGGGTGATCCTAAGAATGACTCGTGGATCTTCGCCCTGGCTGTGCTTCTGAGC
AGCACCTTCGTCTACAACAGCCTAAGCACCATCAACCGCCAGGCCCTGGAGCAGCTGCAC
GCCAGCTATGTTACAGAACTCACTGAGCTGATCAGAGCAAGGTCTTCCCCAAATCCTGAT
GGAATC------AAGAATTCCACAGAATTTGTGAGTTTCTTTCCAGACTTTGTCTGGACT
GTTTTAGATTTCATGCTGGAGCTGAAGTTAAATGGGAAAAACATCACAAGTGATGAGTAC
CTAGAGAATGCCCTGAAATTGATCCCAGGCAAC------AGTCCCAGAATCCAAGCATCC
AATTTGCCCAGGGAATGCATCAGACAATTCTTTCCTAACCGGAAGTGTTTTGTCTTTGAC
CGGCCAACACATGACAAAGAACTCTTACAAAAACTTGAGACCATCTCAGAAGACCAGCTG
GATCCTAACTTCTGTGAAGGAACAAAGGCTTTTGTTTCTTACATCTTCCCTTATGCCAAG
ATGAAGACCCTCAGAGAGGGAATACTCCTGGATCACCAAGGACTGGGGACTCTGGTGACA
ACCTACGTGGATGCCATCAACAGTGGAACAGTACCTTGTCTGGATGATGCGGTGACAACT
CTGGCCCAGCATGAGAACTCAGTAGTTGTGCAGAAGGCAGTGGACCACTACAGTGAGCAG
ATGGCCCAGAGCCTGAGGCTCCCCACAGACATGCTCCAGGAGCTGCTGGATGAGCACACA
GCTTGTGAGAAGGAAGCCATCTCTGTCTTCATCGAGCACTCCTTCAAGGATGAGAATCAG
CTGTTCCTGAAGCTGGTGAAATTA---ATAGGTGAGAAGAAAGGGCTTTTTGTGTTGAAG
AATGAAGAAGCATCGGATAAATACTGCCGGGAAGAGCTGGAACGACTTTCAAAGGATTTT
ATGGAAAATATC------TCGACATTTTCTGTTCCTGGGGGACACAGGCTCTACGTGGAC
ATGAGGGAGAAGATTGAACGTGACTACTGGCAGGTGCCCAGGAAAGGGGTGAAGGCAAGT
GAAGTCTTCCAGAGCTCTCTGAAGTCACAGGTCATCATTGAGAATTCAATCCTGCAGGCA
GATACAGCCCTCACTGCAGGGGAGAAGGCCATTGCAGAGGAACGTACCCAGAGGGAGGCA
GCC---------------GAGAAGGAGCAGGAGCTGCTAAGACAGTTAAAAGAAACGATA
GCATAG------------------------------------------------------
------------------------------------------------------------
------------------------------------------------------------
------------------------
>Mus musculus GBP4 XM_006534804 (Gbp6)
------------------------------------------------------------
------------------------------------------------------------
------------------------------------------------------------
------------------------------------------------------------
---------------------------ATGACCCAACCACAAATGGCTCCCATTTGTCTT
GTGGAAAACCAC---AATGAACAGCTGTCAGTGAACCAGGAAGCCATAGAGATTCTGGAC
AAGATTTCTCAGCCAGTGGTAGTAGTGGCTATTGTTGGATGGTCCCATACAGGGAAGTCC
TATTTGATGAACTGTTTGGCGGGACAGAATCACGTGAGTGGCACGCTGCCTACCAGCCAA
AGGTTTCCCTCTGGGCTCCACCGTGCAGTCTCAGACCAAGGGCATCTGGATGTGGTGCAT
GCCCCACCCCACCAAGCCAGAGCA---CTGGTCCTCCTGGACACCGAGGGCCTGGGCGAT
GTGGAAAAGGGTGATCCTAAGAACGACTTGTGGATCTTTGCCCTCAGTGTGCTTCTGAGC
AGCACCTTCGTCTACAACAGCATGAACACCATCAACCACCAAGCCCTGGAGCAGCTGCAT
------TATGTCACAGAACTCACTGAGCTGATCAGAGCAAAATCTTCCCCAAATCCCCAT
GGAATA------AAGAATTCCACAGAGTTTGTGAGTTTCTTTCCAGACTTTGTCTGGACT
GTTCGGGATTTCATGCTGGAGCTGAAGTTAAATGGGGAAGACATCACAAGTGATGAGTAC
CTGGAGAATGCCCTGAAGCTGATCCCAGGTAAC------AATCCCAGAATCCAAGCATCC
AATTCGGCCAGGGAATGCATCAGACGTTTCTTTCCTAATCGGAAGTGTTTTGTCTTTGAA
TGGCCAACTCATGACATAGAACTCATAAAACAACTTGAGACTATTTCAGAAGACCAATTG
GATCCTACGTTTAAGGAAAGTGCAATGGCTTTTGCTTCTTATATCTTCACTTATGCCAAG
ATCAAGACCCTCAGAGAGGGAATTAAGGTCACTGGGAATGGACTGGGTACTCTGGTGACA
ACCTACGTGGATGCCATCAACAGTGGAGCAGTGCCTTGTCTGGATGATGCTGTGACAACT
CTGGCCCAGCGTGAGAACTCAGTAGCTGTGCAGAAGGCAGCCAGCCACTACAGTGAGCAG
ATGGCCCAGCGACTGAGCCTTCCCACAGACACGATCCAGGAGCTGCTGGATGTACATGCA
GCCTGCGAGAAGGAAGCCATGGCTGTCTTTATGGAGCATTCCTTCAAAGACGAAAATCAG
CAATTCCTGAAGAAGCTGGTGGAATTACTACGTGAGAAGAATGGGCTTTTCCTGTTGAAG
AATGAAGAGGCATCTGATAAATACTGCCAGGAAGAACTGGATCGACTTTCAAAGGATTTG
ATGGACAATATC------TCAACATTTTCTGTTCCTGGGGGACACAGGCTCTACATGGAC
ATGAGGGAAAAGATTGAACATGACTACTGGCAGGTTCCCAGGAAAGGGGTGAAGGCAAGT
GAAGTCTTCCAGAACTTTCTGCAGTCACAGGCCATCATCGAGAGTTCCATCTTGCAGGCA
GATACAGCCCTCACTGCTGGGCAGAAGGCCATTGCAGAGAAGCACACCAAGAAGGAGGCA
GCT---------------GAGAAGGAGCAGGATCTGCTAAGACAGAAGCAGAAGGAGCAT
CAGGAGTATATGGAGGCTCAAGAGAAAAGGAACAAGGAAAACCTA------GAGCAACTG
AGAAGGAAGCTGGAGCAGGAGAGAGAGCAGCTCATCAAAGACCATAACATGATGCTGGAG
AAGCTAACGAAGGAACAAAAGACTTTCCGTGAGGAAGGATATAAGACACAAGCTGAGGAA
TTGCGTCGAGAGATCCATCAACTG
>Mus caroli GBP6 XM_021162399 (Gbp6)
------------------------------------------------------------
------------------------------------------------------------
------------------------------------------------------------
------------------------------------------------------------
------------------------------------------------------------
------------------------------------------------------------
------------------------------------------------------------
------------------------------------------------------------
------------------------------------------------ATGTGGTGCATG
CCACACCCCACCAAGCCAGAGCACACCCTGGTCCTCCTGGACACCGAGGGCCTGGGGGAT
GTGGAAAAGGGTGATCCTATGAACGACTTGTGGATCTTTGCCCTCAGCGTGCTTCTGAGC
AGTACCTTCGTCTACAACAGCATGAGCACCATCAACCATGATGTCCTGGAGAAGCTGCAT
------TATGTCACAAAACTCACTGAACTGATCAGAGCAAAGTCTTCTCCAAATCCTGAT
GGAATA------AAGAATTCCACAGAGTTTGTGAGTTTCTTTCCAGATTTTGTCTGGACT
GTTCGGGATTTCACACTGAAGCTGAAGTTAAATGGGGAAGACATCACAAGTGATGGGTAC
CTGGAGAATGCCCTGAAGCTGATCCCAGGTAAC------AATTCCAGAATCCAAGCATCC
AATTTGGCCAGGGAATACATCAGACGTTTCTTTCCTAATCGGAAGTGTTTTGTCTTTGAA
TGGCCAACTCATGACATAGAACTCCTACAACAACTTGAGACTATCTCAGATGATCAACTG
GATCCTAAGTTTCAGGAAAGAACAAAGGCTTTTGTTTCTTACATCTTCACTTATGCCAAG
ATTAAGACCCTCAAAGAGGGAATTAAGGTCACCGGGAATGGACTGGGGATTCTGGTGACA
ACCTATGTGGATGCCATCAACAGTGGAGCAGTGCCTTGTCTGGATGATGCTGTGACAACT
CTGGCCCTGCGTGAGAACTCAGTAGCTGTGCAGAAGGCAGCTGACCACTACAGTGAGCAG
ATGGCCCAGCGACTGAGGCTTCCCACAGACACGCTCCAGGAGCTGCTGGATGTCCATGCA
GCCTGTGAGAAGGAAGCCATGGCTGTCTTCATGGAGAATTCCTTCAAGGATGAAAATCAG
CAATTCTTGAAGAAGCTGGTGGAATTAATAAGTGAGAAGAAAGTGCTTTTCGTGTTGAAG
AATGAAGAGGCATCTGATAAATACTGCCAGGAAGAACTGGATCGACTTTCAAAGGATTTG
ATGGACAATATC------TCAACATTTTCTGTTCCTGGGGGACACAGGCGCTACATGGAC
ATGAGGGAGAAGATTGAGCATGACTACTGGCAGGTTCCCAGGAAAGGGGTGAAGGCAATT
GATGTCTTCCAGAGCTTTCTCCAGTCACAGGCCATCATTGAGAGTTCCATCCTGCAGGCA
GACACAGCCCTCATTGCTGGGCAGAAGGCCATTGCAGAGGAGCATGCCAAGAAGGAGGCA
GCT---------------GAGAAGGAGCAGGAGCTGCTAAGACAGAAGCAGAAGGAGCAG
CAGGAGTATATGGAGGCTCAAGAGAAAAGTTACAAGGAAAACCTA------GAGCAACTG
AGAAGGAAGCTGGAGCAGGAGAGAGAGCAGCTCATCAAAGACCATAACATGATGTTGGAG
AAGCTAAAGAAGGAACAAAAGGCTCTCCTTGAGGAAGGCTATACGGAGAAAGCTGAGGAA
ATGAGAAGAGAGTTCTATCTACTG
>Mus musculus GBP8 XM_006535281 (Gbp6)
------------------------------------------------------------
------------------------------------------------------------
------------------------------------------------------------
------------------------------------------------------------
---------------------------ATGACCCAACCACAAATGGCTCCCATTTGTCTT
GTGGAAAACCAC---AATGAACATCTGTCCGTGAACCATGAAGCCATAGAGATTCTGGAG
AAGATTTCTCAGCCAGTGGTAGTCGTGGCTATTGTTGGATTGTACCGTACAGGGAAGTCC
TATTTGATGAACCGTCTGGCAGGACAGAATCAC---------------------------
GGTTTCCCTCTGGGCTCCACTGTGCAGTCTCAGACCAAGGGCATCTGGATGTGGTGCATG
CCACACCCCACTAAACCAGAGCACACCCTGGTCCTCCTGGACACCGAGGGCCTGGGGGAT
GTGGAAAAGGGTGATCCTAAGAACGACTTGTGGATCTTTGCCCTCAGTGTGCTTCTGAGC
AGCACCTTCATCTACAACAGCATGAACACCATCAGCCATGATTCCCTGGAGAAACTACAT
------TATGTCACAGAACTCACTGAGCTGATCAGAGCAAAGTCTTCACCAAATCCTGAT
GGAATA------AAGAATTCCACAGAGTTTGTGAGTTTCTTTCCAGACTTTGTCTGGACT
GTTCGGGATTTCATGCTAGAGCTGAAGTTAAATGGGGAAGACATCACAAGTGATGAGTAC
CTGGAGAATGCCCTGAAGCTGATCCCAGGA------------------------------
------------------------------------------------------------
------------------------------------------------------------
------------------------------------------------------------
------------------------------------------TTGGGGATTCTAGTGACA
ACCTATGTAGATGCCATCAACAGTGGAGCAGTGCCTTGTGTGGATGATGCTGTGACAACT
CTGGCCCAGCGTGAGAACTCAGTAGCTGTGCAGAGGGCAGCTGACCACTACAGTGAGCAG
ATGGTCCAGCGACTGAGCCTTCCCACAGACACGCTCCAGGAGCTGCTGGATGTGCATGCA
GCCTGCGAGAAGGAAGCCATGGCTGTCTTCATGGAGCATTCCTTCAAGGACGAAAATCAG
CAATTCCTGAAGAAGCTGGTGGAATTAATAGGTGAGGCGAAAGTGCTTTTCCTGTTGAAG
AATGAAGAGGCATCTGATAAATACTGCCAGGAAGAACTGGATCGACTTTCAAAGGATTTG
ATGGACAATATC------TCAACATTTTCTGTTCCTGGGGGACACAGGCTCTACATGGAC
ATGAGAGAGAAGATTGAGCATGATTACTGGCAAGTTCCCAGGAAAGGGGTGAAGGCAAGA
GAAGTCTTCCAGAGCTTTCTTCAGTCGCAGGCCATCATTGAGAGTTCCATCCTGCAGGCA
GACACAGCCCTCACTGCTGGGCAGAAGGCCATTGCAGAGGAGCGCACCAAGAAGGAGGCA
GCT---------------GAGAAGGAGCAGGATCTGCTAAGACAGAAGCAGAAGGAGCAG
CAGGAGTATATGGAGGCTCAAGAGAAAAGGAACAAGGAAAACATA------GAGCAACTG
AGAAGGAAGCTGGAGCAGGAGAGAGAGCAGCTCATCAAAGACCATAACATGATGGTGGAG
AAGAAGCTGAAGGAACAAAAGGCTTTGCTTGAGGAAGGATTTAAGAAGAAAGCTGAAGAA
ATGGACGGAGAGATACAGCAACTG
>Gbpd1 consensus
------------------------------------------------------------
------------------------------------------------------------
------------------------------------------------------------
------------------------------------------------------------
---------------------ATGGCATCTGGTCCCAACATGGAGGCTCCCATCTGTCTA
GTGGAAAATGAG---AATGAAGAGCTGAGGGTGAACCCCAAAGCAGTAAACATTCTTGAG
AGGATCACTCAGCCTGTGGTGGTGGTGGCCATTGTAGGACTGTACCGTACGGGGAAGTCC
TACCTGATGAACCGCTTGGCAGGACAGAACCAT---------------------------
GGCTTCAATCTGGGCACCACAGTTAGGTCTGAAACTAAGGGCATCTGGATGTGGTGTGTG
CCTCACCCCAGCAAGCCCAAATTCACACTCGTGCTTCTGGACACAGAGGGCTTAGGTGAT
GTGGAAAAGGGTGACCCTAAGAATGACTCGTGGATCTTCGCCCTGGCTGTGCTTCTGAGC
AGCACCTTTGTCTACAACAGCATGAGCACCATCAACCACCAGGCCCTGGAGCAGCTGCAC
------TATGTCACAGAACTGACAGAGCTGATCAGGGCAAAATCCACTTCACGATCTGAA
GAAATG------GATGACTCTGATGAGTTTGTAAGTTTCTTTCCAGACTTTATCTGGACT
GTTCGAGATTTCGTTCTGGAGCTGAAGTTAGATGGACGCGTCATCACAGCAGACGAGTAC
CTGGAGAATGCCCTGAAGCTGATTCCAGGCAGG------AGTCTCAAAGCCCAAAATTCT
AACATGCCTAGGGAATGCATCAGGCACTTCTTTCCAAGACGGAAGTGTTTTGTCTTTGAT
CGACCTACAAAAGAAAAAGAACTCTTAGTCCATGTTGAGGAAATGCCAGAGGACCAGTTG
GATCACAATTTCCAAGTGCAATCAAAAGTATTCTGTTCTTACATCTTCTCCAATGCAAAG
GCCAAGACCTTGAAAGAGGGAATCATTGTCAATGGAAACCGACTGGCGACTCTGGTGACA
ACCTATGTGGATGCTATCAATAGTGGAGCAGTGCCGTGTTTGGAGAATGCAGTGACAACC
CTGGCCCAGCGTGAGAACTCCATAGCTGTGCAGAAGGCAGCTGACCACTACAGTGAGCAG
ATGGCCCAGCGAGTGAGGCTCCCCACAGACACGCTCCAGGAGCTGCTGGATGTGCACGCA
GCCTGTGAGAAGGAAGCCATTGCTGTCTTCATGGAGCACTCCTTCAAGGATGAGAATCAG
CAATTCCAGAAGAACTTGGTGGTCACCATAGAGGAAAAAAAGGAAGATTTCTTGCGACAG
AATGAAGCAGCATCTCTCAGTCACTGCCAGGCTGAGCTGGACAAGCTCTCAGAGTCCCTG
AGGGAGAGCATCTCACGTGGAGCTTTCTCTGTTCCTGGGGGCCACAGGCTCTACTTAGAG
GCCAGGAAGAAGGTTGAGCAGGACTATGAGCGAGTGCCCAGGAAGGGAGTGAAGGCAAAT
CATGTCCTTCAGAGCTTCCTACAGTCACAGATTACCATAGAGGACTCCATCCTGCAGTCA
GACAAAGCCCTCACTGATGGCCAGAAGGCCATGGAAGCTGAGCGGGCTCAGAAGGAGGCA
GCT---------------GAGAAGGAGCAGGAGCTACTAAGACAGAAACAGAAGGAACTG
CAGCAGGTGATGGAGGCTCAAGAGAGAAGCTACAAGGAAAATATG------GCCCAGCTG
CATGAGAAGATGGAGACAGAAAGGAAGAACATTCTGAGAGAGCAAGAGGAGATGCTGGCA
CACAAGTTGAAGGTCCAAGAAGACATGCTTAATGAGGGATTTAAAAGGAAATATGAAGCA
ATGGATTCAGAGATAAGCCAACTA
>Mus musculus GBP7 NM_145545 (Gbpd1)
------------------------------------------------------------
------------------------------------------------------------
------------------------------------------------------------
------------------------------------------------------------
---------------------ATGGCATCTGGTCCCAACATGGAGGCTCCTGTGTGCCTA
GTGGAAAATGAG---AATGAAGAACTGAGGGTGAACTCCAAAGCAATAAACATTCTTGAG
AGGATCACTCAGCCTGTAGTGGTGGTGGCCATTGTAGGACTATACCGTACGGGAAAATCC
TACTTGATGAACCGCTTGGCAGGACAGAACCAT---------------------------
GGCTTCAATCTGGGCACCACAGTTAGGTCTGAAACTAAGGGCATCTGGATGTGGTGTGTG
CCTCACCCCAGCAAGCCCAAGTTCACACTCGTGCTTCTGGACACGGAGGGCTTAGGAGAT
GTGGAAAAGGGTGACCCTAAGAATGACTCGTGGATCTTCGCCCTGGCTGTGCTTCTGAGC
AGCACCTTTGTCTACAACAGCATGAGCACCATCAACCACCAGGCCCTGGAGCAGCTGCAC
------TATGTCACAGAACTGACAGAGCGGATCAGGGCAAAGTCCACTTCACGGTCTGAA
GAAGTG------GATGACTCTGATGAGTTTGTAAGTTTCTTTCCAGATTTTATCTGGACT
GTTCGAGATTTCGTTCTGGAGCTGAAGTTAGAGGGACGTGTCATCACAGCAGACGAGTAC
CTAGAAAATGCCCTGAAGCTGATCCCAGGCATG------AGTATCAAAGCCCAGAAAGCT
AACTTGCCTAGGGAATGCATCAGGCACTTCTTTCCAAGACGGAAGTGCTTTGTCTTTGAT
CGACCTACAAAAGACAAAGAACTTTTAGTGCATGTTGAGGAAATGCCAGAGGACCAGTTG
GATCACAGTTTCCAAGTGCAGTCAAAAGAATTCTGTTCCTACATCTTCTCCAATTCGAAG
GCCAAGACCTTGAAAGAGGGAATCGTTGTCAATGGAAACCGACTGGCGACTCTGGTGACG
ACCTACGTGGATGCTATCAATAGTGGAGACGTGCCGTGTTTAGAGAACGCAGTAACAACC
CTGGCCCAGCGTGAGAACTCCATAGCTGTGCAGAAGGCAGCTGACCACTACAGTGAGCAG
ATGGCCCAGCGAATGAGGCTCCCCACAGACACGCTCCAGGAGCTGCTGACTGTGCATACA
GCCTGTGAGAAGGAAGCCATTGCTGTCTTCATGGAGCACTCCTTCAAGGATGAGAATCAG
CAATTCCAGAAGAACTTGGTGGTCACCATAGAGGAAAAAAAGGAAGATTTCCTGCGACAG
AATGAAGCAGCGTCTCTCAGTCACTGCCAGGCTGAGCTGGACAAGCTCTCAGAGTCCCTG
AGGGAGAGCATCTCACGTGGAGTTTTCTCTGTTCCTGGGGGTCACAGGCTCTACTTAGAG
GCCAGGAAGAAGGTTGAACAGGACTATGAGCGAGTGCCCAGGAAGGGAGTGAAGGCAAAT
CATGTCCTTCAGAGCTTCCTACAGTCACAGATTTCCATTGAGGACTCCATTATGCAGTCA
GACAAAGCCCTCACTGATGGCCAGAAGGCCATGGAAGCTGAGCGAGCTCAGAAGGAGGCA
GCT---------------GAGAAGGAGCAGGAGCTACTAAGACAGAAACAGAAGGAGCTG
CAGCAGGTGATGGAAGCTCAAGAGAGAAGCTACAAGGAAAATGTG------GCCCAGCTG
CACGAGAAGATGGAGACAGAAAGGAAGAACATCCTGAGAGAGCAAGAGGTGAAGCTGGAA
CACAAGTTGAAGATTCAAAAAGACATGCTTAATGAGGGATTTAAAAGGAAATGTGAAGCA
ATGGATTTGGAGATAAGTCAACTA
>Rattus norvegicus GBP6 XM_003749409 (Gbpd1)
------------------------------------------------------------
------------------------------------------------------------
------------------------------------------------------------
------------------------------------------------------------
---------------------ATGGCATCTGCTAGCAGCATGGAGGCTCCCATTTGTCTA
GTGGAAAATGAG---AATGAAGAGCTGAGGGTGAACCCCAAAGCTATAAACATTCTTGAG
AGGATCACTCAGCCTGTGGTGGTGGTGGCCATTGTAGGACTGTACCGTACGGGGAAGTCC
TACCTGATGAACCGCTTGGCCGGACAGAACCAT---------------------------
GGCTTCAATTTGGGCACCACAGTTAGGTCTGAAACTAAGGGCATCTGGATGTGGTGTGTG
CCTCACCCCTGCAAGCCCAAATTCACACTCGTGCTCCTGGACACAGAGGGCTTAGGTGAT
GTGGAAAAGTGTGACCCTAAGAATGACTCGTGGATCTTCGCCCTGGCCGTGCTTCTGAGC
AGCACCTTTGTCTACAATAGCATGAGCACCATCTTAATCTAC------------------
------TATGTCACAGAACTGACAGAGCTGATCAGGACAAAATCCACCCCACGATCTGAA
GAAATA------GATGACTCTGATGAGTTTGTAGGTTTCTTCCCAGACTTTATCTGGGTT
GTTCGAGATTTCGTTCTGGAGCTGAAGTTAGATGGACGTGTCATCACAGCAGACGAGTAC
CTGGAGAATGCCCTGAAGCTAATCCCAGGCAGG------AGTCTCAAAGCCCAAAATTCT
AACTTGCCCAGGGAATGCATCCGGCACTTCTTTCCAAGACGGAAGTGCTTTGTCTTTGAT
CGACCTATAAAAGAAAAAGAACTCTTAGTCCATGTTGAAGAAATGCCAGAGGACGAGTTG
GATCACAATTTCCGAGAGCAATCAAATGTATTCTGTTCGTATATCTTCTCCAATGCAAAG
GCCAAGACCTTGAAAGAGGGAATCATGGTCAATGGAAACAGACTGGCGACCCTGGTGACA
ACCTACGTGGATGCTATCAATAGTGGAGCGGTGCCGTGTTTAGAGAACGCAGTGACAACC
CTGGCCCAACGTGAGAACTCTGCAGCCGTGCAGAAGGCAGCTGAGCACTACAGTGAGCAG
ATGGCCCAGCGACTAAGGCTCCCCACAGACACGCTCCAGGAGCTGCTGGATGTGCACTCG
GCCTGTGAGAAGGAAGCCATCGCTGTCTTCATGGAGCACTCCTTCAAGGATGAGAACCAG
GAATTCCAGAAGAACTTGGTGGTGACCATAGTGGAAAAAAGGGAAGATTTCTCCCGACAG
AATGAAGCTGCATCTCTCAGTCACTGCCAAGCTGAACTGGACAAGCTCTCAGAGTCCCTG
AGGGAGAGCATCTCATGTGGAGCTTTCTCTGTTCCTGGGGGCCACAGTCTCTACCTAGAG
GCCAGGAAGAAGGTTGAGCAGGACTATGAGCAAGTGCCCAGGAAGGGAGTGAAGGCAAAT
CATGTTCTTCAGAGCTTCCTACAGTCACAGATTGTCATAGAGAATTCCATCCTGCAGTCA
GACAAAGCCCTCACTGTTAACCAGAAGGCCATGGAAGTTGAGCGGGCTCAGAAGGAGGCA
GCT---------------GAGAAGGAGCAGGAGCTACTAAGACAGAAACAGAAGGAATTG
CAACAGGTGATGGAGTCTCAAGAGAGAAGTTACAAGGAAAATATA------GTCCAGCTG
CATGAGAAAATGGAGACAGAAAGGAAGAACATTCTGGAAAAACAAGAGGAGATGCTGGCA
CACAAGTTAAAGGTCCAAGAAGAGATGCTTAATGAGGGATTTAAAAGGAAATATGAAGCA
ATGGATTCAGAGATAAGTCAACTA
>Rattus rattus GBP4 XM_032897244 (Gbpd1)
------------------------------------------------------------
------------------------------------------------------------
------------------------------------------------------------
------------------------------------------------------------
---------------------ATGGCATCTGCCAGCAGCATGGAGGCTCCCATTTGTCTA
GTGGAAAATGAG---AATGAAGAGCTGATGGTGAACCCCAAAGCTATAAACATTCTTGAG
AGGATCACTCAGCCTGTGGTGGTGGTGGCCATCGTAGGACTGTACCGTACGGGGAAGTCC
TACCTGATGAACCGCTTGGCCGGACAGAACCAT---------------------------
GGCTTCAATTTGGGCACCACAGTTAGGTCTGAAACTAAGGGCATCTGGATGTGGTGTGTG
CCCCATCCCAGCAAGCCCAAATTCACACTCGTGCTTCTGGACACAGAGGGCTTAGGTGAT
GTGGAAAAGTGTGACCCTAAGAATGACTCGTGGATCTTCGCCCTGGCTGTGCTTCTGAGC
AGCACCTTTGTTTACAACAGCATGAGCACCATCAACCACCAGGCTCTGGAGCAGCTGCAC
------TATGTCACGGAACTGACAGAGCTGATCAGGACAAAATCCACCCCACGATCTGAA
GAAATA------GATGACTCTGATGAGTTTGTAGGTTTCTTCCCAGACTTTATCTGGGTT
GTTCGAGATTTCGTTCTGGAGCTGAAGTTAGATGGACGCGTCATTACAGCAGACGAGTAC
CTAGAAAATGCCCTGAAGCTGATCCCAGGCAGG------AGTCTCAAAGCCCAAACTTCT
AACATGCCCAGGGAATGCATCCGGCACTTCTTTCCAAGACGGAAGTGCTTTGTCTTTGAT
CGACCTATAAAAGAAAAAGAACTCTTAGTCCATGTTGAAGAAATGCCAGAGGACCAGTTG
GATCACAATTTCCGAGTGCAATCAAATGTATTCTGTTCGTATATCTTCTCCAATGCAAAG
GCCAAGACCTTGAAAGAGGGAATCATGGTCAATGGAAACCGACTGGCGACTCTGGTGACA
ACCTATGTGGATGCTATCAATAGTGGAGCGGTGCCGTGTTTAGAGAACGCAGTGACAACC
CTGGCCCAACGTGAGAACTCTGCAGCCGTGCAGAAGGCAGCTGAGCACTACAGTGAGCAG
ATGGCCCAGCGACTAAGGCTCCCCACAGATACGCTCCAGGAGCTGCTGGATGTGCACTCG
GCCTGTGAGAAGGAAGCCATTGCTGTCTTCATGGAGCACTCCTTCAAGGATGAGAACCAG
GAATTCCAGAAGAACTTGGTGGTGACCATAGTGGAAAAAAGGGAAGATTTCTCCCGACAG
AATGAAGCTGCATCTCTCAGTCACTGCCAAGCTGAACTGGACAAGCTCTCAGAGTCCCTG
AGGAAGAGCATCTCATGTGGAGCTTTCTCTGTTCCTGGGGGCCACAGTCTCTACCTAGAG
GCCAGGAAGAAGGTTGAGCAGGACTATGAGCAAGTGCCCAGGAAGGGAGTGAAGGCAAAT
CATGTCCTTCAGAGCTTCCTACAGTCACAGATTCCCATAGAGAATTCCATCCTGCAGTCA
GACAAAGCCCTCACTGCTAACCAGAAGGCCATGGAAGTTGAGCGGGCTCAGAAGGAGGCA
GCT---------------GAGAAGGAGCAGGAGCTACTAAGACAGAAACAGAAGGAACTG
CAACAGGTGATGGAGTCTCAAGAGAGAAGTTACAAGGAAAATATA------GTCCAGCTG
CATGAGAAAATGGAGACAGAAAGGAAGAACATTCTGGAAAAGCAAGAGGAGATGCTGGCA
CACAAGTTAAAGGTCCAAGAAGAGATGCTTAATGAGGGATTTAAAAGGAAATATGAAGCA
ATGGATTCAGAGATAAGTCAACTA
>Mus pahari GBP4 XM_021196297 (Gbpd1)
------------------------------------------------------------
------------------------------------------------------------
------------------------------------------------------------
------------------------------------------------------------
---------------------ATGGCATCTGGTCCCAACATGGAGGCTCCTGTCTGCCTA
GTGGAAAATGAG---AATGAAGAACTGAGGGTGAACCCCAGAGCAGTAAATATTCTTGAG
AGGATCACTCAGCCTGTGGTGGTGGTGGCCATTGTAGGACTATACCGTACGGGAAAGTCC
TACCTGATGAACCGCTTGGCGGGACAGAACCAT---------------------------
GGCTTCAATCTGGGCACCACAGTTAGGTCTGAAACTAAGGGCATCTGGATGTGGTGTGTG
CCTCACCCCAGCCATCCCAAGTTCACACTCGTGCTTCTGGACACGGAAGGCTTAGGTGAT
GTGGAAAAGGGTGACCTTAGGAATGACTCGTGGATCTTCGCCCTGGCTGTGCTTCTGAGC
AGCACCTTTGTCTACAACAGCATGGGCACCATCAACCACCAGGCCCTGGAGCAGCTGCAC
------TATGTCACAGAACTGTCAGAGCTGATCAGGGCAAAGTCCACTTCACGATCTGAA
GAAGTG------GATGACTCTGATGAGTTTGTAGGTTTCTTTCCAGACTTTATCTGGACT
GTTCGAGATTTCGTTCTGGAGCTGAAGTTAGAGGGGCGTGTCATCACAGCAGACGAGTAC
CTAGAAAATGCCCTGAAGCTGGTTCCAGGCAGG------AGTACCAAAGCCCAGAAAGCT
AACTTGCCTAGGGAATGCATCAGGCACTTCTTTCCAAGACGGAAGTGCTTTGTCTTTGAT
CGACCTACGAAAGACAAAGAACTCTTAGTGCATGTTGAGGAAATGCCAGAGGACCAGCTG
GATCACAATTTCCAAGTGCAGTCTAAAGTATTCTGTTCCTACATCTTCACCAATTCGAAG
GCCAAGACCTTGAAAGAGGGAATCGTTGTCAATGGAAACCGACTGGCGACTCTGGTGACA
ACCTACGTGGATGCTATCAATAGTGGAGCAATGCCGTGTTTAGAGAACGCAGTGACAACC
TTGGCCCAGCGTGAGAACTCCATAGCCGTGCAGAAGGCAGCTGACCACTACAGTGAGCAG
ATGGCCCAGCGAGTGAGGCTCCCCACGGACACGCTCCAGGAGCTGCTGGCTGTGCATACC
GCCTGTGAGAAGGAAGCCATTGCTGTCTTCATGGAACACTCCTTCAAGGATGAGAATCAG
CAATTCCAGAAGAATTTGGTGGTCACCATAGAGGAAAAAAAGGAAGATTTCTTGCGACAG
AATGAAGCAGCATCTCTCAGTCACTGCCAGGCTGAGCTGGACAAGCTCTCAGAGTCCCTG
AGGGAGAGCATCTCACGTGGAGCTTTCTCTGTTCCCGGGGGCCACAGGCTCTACTTAGAG
GCCAGGAAGAAGGTTGAGCAGGACTATGAGCGAGTGCCCAGGAAGGGAGTGAAGACAAAT
CATGTCCTTCAGAGCTTCCTACAGTCACAGATTTCCATAGAGGACTCCATTATGCAGTCA
GACAAAGCCCTCACTGACGGCCAGAAGGCCATGGAAGCTGAACGAGCTCAGAAGGAGGCA
GCT---------------GAGAAGGAGCAGGAGATACTAAGACAGAAACAGAAGGAGCTG
CAGCAGGTGATGGAGGCTCAAGAGAGAAGCTACAAGGAAAATATG------GCCCAGCTG
CACGAGAAGATGGAGACAGAAAGGAATAACCTTCTGAGAGTACAAGAGGAGATGCTGAAA
CACAAGTTGAAGATTCAAAAAGACATGCTTAATGAGGGATTTAAAAGAAAATGTGAAGCA
ATGGATTTGGAGATAAGTCAACTA
>Mus caroli GBP4 XM_021158284 (Gbpd1)
------------------------------------------------------------
------------------------------------------------------------
------------------------------------------------------------
------------------------------------------------------------
---------------------ATGGCATCTGGTCCCAACATGGAGGCTCCTGTGTGCCTA
GTGGAAAATGAG---AATGAAGAAATGAGGGTGAATCCCAAAGCAATAAACATTCTTGAG
AGGATCACTCAGCCTGTAGTGGTCGTGGCCATTGTAGGACTATACCGTACGGGAAAGTCC
TACTTGATGAACCGCTTGGCAGGACAGAACCAT---------------------------
GGCTTCAATCTGGGCACCACAGTTAGGTCTGAAACTAAGGGCATCTGGATGTGGTGTGTG
CCTCACCCCAGCAAGCCCAAGTTCACACTCGTGCTTCTGGACACAGAGGGCTTAGGTGAT
GTGGAAAAGGGTGACCCTAAGAATGACTCGTGGATCTTTGCCCTGGCTGTGCTTCTGAGC
AGCACCTTTGTCTACAACAGCATGAGCACCATCAACCACCAGGCCCTGGAGCAGCTGCAC
------TATGTCACAGAACTGACAGAGCTGATCAGGGCAAAGTCCACTTCACGATCTGAA
GAAGTG------GATGACTCTGATGAGTTTGTAAGTTTCTTTCCAGACTTTATCTGGACT
GTTCGAGATTTCGTTCTGGAGCTGAAGTTAGAGGGACGTGTCATCACAGCAGACGAGTAC
CTAGAAAATGCCCTGAAGCTGATCCCAGGCATG------AGTATCAAATCCCAGAAAGCT
AACTTGCCTAGGGAGTGCATCAGGCACTTCTTTCCAAGACGGAAGTGCTTTGTCTTTGAT
CGACCCACAAAAGACAAAGAACTTTTAGTGCATGTTGAGGAAATGCCAGAGGACCAGTTG
GATCACAGTTTCCAAGTGCAGTCAAAAGAATTCTGTTCCTACATCTTCTCCAATTCGAAG
CCCAAGACCTTGAAAGAGGGAATCGTTGTCAATGGAAACCGACTGGCGACTCTGGTGACG
ACCTACGTGGATGCTATCAATAGTGGAGAAGTGCCGTGTTTAGAGAACGCAGTGACAACC
CTGGCCCAGCGTGAGAACTCCATAGCTGTGCAGAAGGCAGCTGACCACTACAGTGAGCAG
ATGGCCCAGCGAGTGAGGCTTCCCACAGACACGCTCCAGGAGCTGCTGACTGTGCATACA
GCCTGTGAGAAGGAAGCCATTGCTGTCTTCATGGAGCACTCCTTCAAGGATGAGAATCAG
CAATTCCAGAAGAACTTGGTGGTCACCATAGAGGAAAAAAAGGAAGATTTCTTGCGACAG
AATGAAGCAGCATCTCTCAGTCACTGCCAGGCTGAGCTGGACAAGCTCTCAGAGTCCCTG
AAGGAGAGCATCTCACGTGGAGCTTTCTCTGTTCCTGGGGGTCACAGGCTCTACTTGGAG
GCCAGGAAGAAGGTTGAACAGGACTATGAGCGGGTGCCCAGGAAGGGAGTGAAGGCAAAT
CATGTCCTTCAGAGCTTCCTACAGTCACAGATTTTCATAGAGGACTCCATTATGCAGTCA
GACAAAGCCCTCACTGATGGCCAGAAGGCCATGGAAGCTGAGCGAGCTCAGAAGGAGGCA
GCT---------------GAGAAGGAGCAGGAGCTACTAAGACAGAAACAGAAGGAGATG
CAGCAGGTGATGGAAGCTCAAGAGAGAAGCTACAAGGAAAATGTG------GCCCAGCTG
CACGAGAAGATGGAGACAGAAAGGAAGAACATCCTGAGAGAGCAAGAGGAGAAGCTGAAA
CACAAGTTGAAGATTCAAGAAGACATGCTTAATGAGGGATTTAAAAGGAAATGTGAAGCA
ATGGATTTGGAGATAAGTCAACTA
>Grammomys surdaster GBP4 XM_028760496 (Gbpd1)
------------------------------------------------------------
------------------------------------------------------------
------------------------------------------------------------
------------------------------------------------------------
---------------------ATGACATCTGGTGCCAACATGAAGGCTCCGATCTGTCTA
GTGGAAAATGAG---AATAAAGAGCTGAGGGTGAACCCCAAAGCAGTGAACATTCTTGAG
AGGATCACTCAGCCTGTGGTGGTGGTGGCCATCGTAGGACTGTACCGCACGGGAAAGTCC
TACCTGATGAACCGCTTGGCTGGACAGAAGCAT---------------------------
GGCTTCAATCTGGGCACCACAGTTAGGTCGGAAACTAAGGGCATCTGGATGTGGTGTGTA
CCTCACCCCAGCAAGCCCAAATACACACTCGTGCTTCTGGACACAGAGGGCTTAGGTGAT
GTGGAGAAGGGTGACCCTAAGAACGACTCGTGGATCTTCGCCCTGGCTGTGCTTCTGAGC
AGTACCTTTGTCTACAACAGCATGAGTACCATCAACCACCAGGCCCTGGAGCAGCTGCAC
------TATGTCACGGAACTGACAGAGCTGATCAGGGCAAAATCCACTTTACGATCTGAA
GAAGTG------GATGACTCTGATGAGTTTGTAAGTTTCTTTCCAGACTTTATCTGGACT
GTTCGAGATTTCATTCTGGAGCTGAAGTTAGACGGACATGTCATCACAGAAGACGAGTAC
CTGGAGAACGCTCTGAAGCTGATTCCAGGCAGG------AGTCTCAAAGCCCAAAATTCT
AACATGCCTAGGGAATGCATCAGACACTTCTTTCCAAGACGGAAGTGTTTTGTCTTTGAT
CGACCTACGAAAGAGAAAGACCTCTTAGTCCATGTTGAGGAAATTCCAGAGGACCAGTTG
GATCACAATTTCCAAGTGCAATCAAAAATATTCTGTTCTTACATCTTCTCCAATGCAAAG
GCCAAGACCTTGAAAGAGGGAATCATTGTCAATGGAAACCGACTGGCGACTCTGGTGACG
ACCTACGTGGGTGCTATCAATAGTGGAGCGGTGCCATGTTTAGAGAACGCAGTGACGACT
CTGGCCCAACGTGAGAACTCCATAGCAGTGCAGAAGGCAGCTGACCACTACAGTGAGCAG
ATGGCCCAGCGAGTGAGGCTCCCCACAGACACGCTCCAGGAGCTGCTGGATGTGCATGCA
GCCTGTGAGAAGGAAGCCATTGCTGTCTTCATGGAGCACTCCTTCAAGGATGAGAATCAG
CAATTCCAGAAGAATTTGGTGGTCACCATAGAGGAAAAAAAGGAAGATTTCTTGCAACAG
AATGAAGCAGCATCTCTCAGTCACTGCCAGGCTGAACTGGACAAGCTCTCAGCGTCCTTG
AGGGAGAGCATCTCACGTGGGGCTTTCTCTGTCCCTGGGGGTCACCATCTCTACCTAGAG
GCCAGGAAGAAGGTTGAGCAGGACTATGAGCGAGTGCCCAGGAAGGGAGTGAAGGCAAAT
CATGTCCTTCAGAACTTCCTACAGTCACAGATTCCCATAGAGGATTCCATTCTTCAGTCG
GACAAAGCCCTCACTGATGGCCAGAAGGCCATGGAAGCTGAGCGGGTTCAGAAGGAGGCG
GCT---------------GAAAAGGAGCAGGAGCTACTAAGACAGAAGCAGAAGGAGCTG
CAGCAGGTGATGGAGGCTCAAGAGAGAAGCTACAAGGAAAATATG------GCCCAGCTG
CATGAGAAGATGGAGACAGAAAGGAAGAACATTCTGAGAGAGCAAGAAGAGAGGCTGGCA
CACAAGTTGAAGATCCAAGAAGACATGCTTAATGAGGGATTTAAAAGGAAATGCGAAGCA
ATGGATTCAGAGATAAGCCATCTG
>Meriones unguiculatus GBP4 XM_021661447 (Gbpd1)
------------------------------------------------------------
------------------------------------------------------------
------------------------------------------------------------
------------------------------------------------------------
---------------------ATGGCATCTGGTGCCAGCATGGAGGCTCCCATCTGTCTA
GTAGAAAATGAG---AATGAAGAGCTGAGGGTGAACCCCAAAGCAATAAACATTCTTGAG
AAGATTACTCAGCCTGTGGTGGTGGTGGCCATTGTTGGACTGTACCGTACGGGGAAGTCT
TACCTGATGAACCGCTTGGCTGGACAGAACCAT---------------------------
GGCTTCAATCTGGGTACCACAGTGAGGTCGGAAACTAAGGGCATCTGGATGTGGTGTGTT
CCTCACCCCAGCAAGCCAGAATACACACTCGTGCTTCTGGACACGGAAGGGTTAGGTGAT
GTGGAAAAGAGTGACCCTAAGAATGACTCGTGGATCTTCGCCCTGGCCGTGCTTCTAAGC
AGCACCTTGGTCTACAACAGCATGAGCACCATCAACCACCAGGCGCTGGAGCAGCTGCAC
------TATGTAACTGAACTGACAGAGCTGATCAAGGCAAAATCCACAGCTAGGTCTGAA
GAAATG------GATGACTCTGATAAGTTTGTGAGTTTCTTTCCAGACTTCATCTGGGCT
GTTCGAGATTTCGTTCTAGAGCTGAAGTTAGATGGACGCGTCATCACAGAAGATGAGTAC
CTGGAGAATGCCCTTAAGCTCATCCCAGGCAGG------AGTCTCAAAGTCCAAAGTTCT
AACATGCCTAGGGAATGCATCAGGCACTTCTTTCCAAAACGGAAGTGTTTTGTCTTTGAT
CGACCTATAAAAGAAAAAGAACTCTTAGTCCACGTTGAGGAAATTCCAGACAACCAGTTG
GATCACAATTTCCAACTGCAATCAAGAGTATTCTGTTCCTACATCTTCTCCAGTGCAAAG
GTCAAGACCTTGAAAGAGGGAATCATTGTCCACGGAAACCGACTGGCGACTCTGGTGACA
ACCTATGTGGACGCCATCAAGAGCGGAGCAGTGCCATGTTTGGAGAATGCGGTGACGACC
CTGGCTGAGCGTGAGAACTCCATAGCTGTGCAGAAGGCAGCTGACCACTACAGTGAGCAG
ATGGCTCAGCGAGTGAGGCTCCCCACAGACACTTTCCAGGAGCTGCTGGATGTGCATGCA
GCCTGCCAGAAGGAAGCCATTGCTGTCTTCATGGAGCACTCCTTCAAGGATGAACACCAG
CAATTCCAGAAGAACTTGGTGGTCACCATAGAGGAAAAAAAGAAAGACTTCTTGAGACAG
AATGAAGCAGCATCTCTCAGTCACTGCCAGGCTGAGCTGGAGAAGCTTTCAGAGACCCTG
AGGGAGAGCATCTCTCGTGGAGCCTTCTCTGTTCCCGGAGGGCACAGCCTCTACTTAGAA
GCCAGGAAGAAGGTTGAGCGGGACTATGAGCGGGCGCCCAGGAAGGGAGTGAAGGCAAAC
CATGTCCTTCAGAGCTTCCTACAGTCACAGATTCCCATAGAGGACTCCATCCTGCAGTCA
GACAGAGCCCTCACTGAGGGCCAGAAGGCCATGGAAGCTGAGCGGGCTCAGAAGGAGGTG
GCT---------------GAGAGGGAGCAGGAGCTACTAAGGCAGAAACAGAAGGAAATG
CAGCAAATGATGGAGTCTCAAGAGAGAACCTACAAGGAAAACATG------GCCCAACTG
CAGGAGAAGATGGAGACAGAAAGGAAGAACATCCTGAGAGAGCAAGAGGAGATGCTCATA
CACAAACTGAAGGTCCAAGAAGACATGCTCAAGGAGGGATTTAAAAGGAAATATGAAGCA
ATCGATTCAGAGATCAGCCAACTA
>Mastomys coucha GBP4 XM_031375686 (Gbpd1)
------------------------------------------------------------
------------------------------------------------------------
------------------------------ATGCAGCCGCCACAGCCAGGCGTGGGGGTT
GAGCGGTTCCAACTGGAACATCAGCCCAGGGCTACACATTCTCCCGGGCTACCCATTGAG
CGCAGGACTTCCAAGGTTACCATGGCATCTGGTGCCAACATGAAAGCTCCCATCTGTCTA
GTGGAAAATGAG---AATGAAGAGCTGAGGGTGAACCCTAAAGCCGTAAACATCCTTGAG
AGGATCACTCAGCCTGTGGTGGTGGTAGCCATCGTAGGAGTGTACCGTACAGGAAAGTCC
TACCTGATGAACCGCTTGGTGGGGCAGAACCAT---------------------------
GGCTTCAATCTGGGCACCACAATTAGGTCTGAAACTAAGGGCATCTGGATGTGGTGTGTG
CCTCACCCCAGCAAACCCAAATTCACACTCGTGCTTCTGGACACGGAGGGCTTAGGTGAT
GTGGAAAAGGGTGACCCTAAGAATGACTCGTGGATCTTCGCTCTGGCTGTACTTCTGAGC
AGCACCTTTGTCTACAATAGCATGGGCACCATCAATCATCAGGCTCTGGAGCAGCTGCAC
------TATGTCACAGAACTGACAGAGCTGATCAGGGCAAAATCCACTTCCCAATCTGAA
GAAGTG------GATGACTCTGATAAGTTTGTAAGTTTCTTTCCAGACTTTATCTGGATT
GTTCGAGACTTTGCTCTGGAGCTGAAGTTAGACGGACGTGTCATCACAGCAGATGAGTAC
CTAGAAAATGCCCTGAAGCTGATTCCAGGCAGA------AGTCTCAAAGCCCAAAAGGCT
AACTTGCCTAGGGAATGCATCAGGCACTTCTTTCCTAGACGGAAATGCTTTGTCTTTGAT
CGACCTATGAAAGAAAAAGAACTCCTAGTCCATGTTGAGGAAGTGCCAGAGGACCAGTTG
GATCACAATTTCCAAGTGCAATCTAAAGAATTCTGTTCTTACATCTTTTCCAATGCAAAG
GCTAAGACCTTGAAAGAGGGAATTATTGTCAATGGAAACCGACTGGCGACTCTGGTGACG
ACCTACGTGGATGCTATCAATAGTGGAGCAGTGCCGTGTTTGGAGAATGCAGTGACGACC
CTGGCCCAGCGTGAGAACTCCATAGCTGTGCAGAAGGCAGCTGAGCACTACAGTGAGCAG
ATGGCCCAGCGAGTGAGGCTCCCCACAGCCACGCTCCAGGAGCTGCTGGATGAGCATGCA
GCCTGTGAGAAGGAAGCCATTGCTGTCTTCATGGAGCACTCCTTCAAAGATGAGAATCAG
CAGTTCCAGAAGAACTTGGTGGTCATCATAGAGGAAAAAAAGGAAGATTTCTTGCGACAG
AATGAAGAAGCCTCTCTCAATCACTGCCAGGCTGAGTTGAACAAGCTCTCAGAGTCCCTG
AGGGAGAGCATCTCACGTGGAGCTTTCTCTGTTCCTGGAGGCCACAGGCTGTACGTAGAG
GCTAGGAAGAAGGTTGAGCAGGACTATGAGCGAGTGCCCAGGAAGGGAGTGAAGGCAAAT
CATGTCCTTCAGAGCTTCCTACAGTCACAGATTCCTATAGAGGAGTCCATCTTGCAGTCA
GACAAAGCCCTCTCTGATGTCCAGAAGGCCATGGAAGCTGAGCGGGCTCAAAAGGAGGCG
GCT---------------GAGAAGGAGCAGGAGCTACTAAGACAGAGAGAGAAGGAGCTG
CAGCAGGTGATGGAGGCTCAAGAGAGAAGCTACAAGGAAAACATG------GCTCAGCTG
CGTGAGAAGATGGAGACAGAAAGGGAGAACATTCTGAGAGAGCAAGAGCAGATGCTGGAA
CACAAGCTGAAGATCCAAGAAGACATGCTTAATGAAGGATTTAAAAGGAAATGTGAAGCA
ATGGATTCAGAGATAAGCCAACTA
>Microtus ochrogaster GBP4 XM_005357437 (Gbpd1)
------------------------------------------------------------
------------------------------------------------------------
------------------------------------------------------------
------------------------------------------------------------
---------------------ATGGCATCTGGTCCCAGCATGGAGGCTCCCATCTGTCTA
GTGGAAAATGAG---AATGAAGAGCTGAGGGTGAATCCTGAAGCAGTAATCATTCTTGAG
AAAATTACTCAGCCTGTTGTAGTGGTGGCCATTGTAGGACTGTATCGTACAGGGAAGTCC
TACCTGATGAACCGCTTGGCAGGAAAGAACCAC---------------------------
GGCTTCAATCTGGGCACCACAGTAAGGTCTGAAACTAAGGGCATCTGGATGTGGTGTGTG
CCTCACCCCACCAAGGCAAAATTCACCCTTGTGCTTCTAGACACAGAGGGTCTAGGTGAT
GTGGAAAAGGGTGACCCTAAGAATGACTCATGGATCTTTGCCCTGGCTGTGCTCCTAAGC
AGCACCTTTGTCTACAACAGCATGAACACCATCAACCACCAGGCCCTGGAGCAGTTGCAC
------TATGTGACTGAACTCACCGAGCTGATCAGAGCAAAATCCTCTTCACAATCTGAA
GAAATG------GATGATTCTGATGAGTTTGTGAGCTTCTTCCCGGACTTTGTCTGGACT
GTTCGGGATTTCACTCTGGAGCTGAAGTTAGATGGACGCGCCATCACAGCGGATGAGTAC
CTGGAGAATGCCCTGAAGCTGATTCCAGGCAGG------AGTCGCAAAATCCAAAATGCT
AACATGCCTAGGGAATGCATCAGGCATTTCTTTCCACAACGGAAATGTTTTGTCTTTGAT
CGCCCTACAAAAGAGACAGACCTCTTAGTCCATGTTGAGGAAATACCAGAAGACGAGTTG
GATCCCAATTTCCAAGTGCAATCGAAAGAATTCTGTTCATACATCTTCTCTAATGCAAAG
ACCAAGACCTTGAAAGAGGGAATCATTGTCAATGGAAACAGACTGGCAACTCTGGTGACG
ACCTATGTGGATGCCATCAATAGTGGAGCAGTGCCTTGCTTGGAGAATGCAGTGACCACT
CTGGCCCAGCGTGAGAACTCCATAGCTGTGCAGAAGGCAACTGACCACTACACTGAACGG
ATGGCCCAGCTAGTGAGGCTCCCCACAAACACACTCCAGGATCTGCTCAGTGTGCACACA
GCCTGTGAGAAGGAAGCCATTGCTGTCTTTATGGAGCACTCCTTCAAGGATGAAAATCAG
CAGTTCCAGAATAACCTGATGGTTGCCATAGAGGAACATAAGGAAGATTTCCTTCGACAG
AATGAAGCAGCATCTCTCAGTTACTGCCAGGCTGAGCTGGAGAAGCTTGCAGAGCCCCTG
AGGGAGAGCATCTCACGTGGAGCTTTCTTTGTTCCTGGTGGGCACAGACTCTACTTAGAG
GCCAGGAAGAAGGTGGAGCAGAACTATGAGCTAGTGCCCAGGAAGGGAGTGAAGGCAAAA
CATGTCCTTCAGAGCTTCCTACAGTCACAGGTTACTATAGAGGACTCCATCCTGCAGTCA
GACAAAGCCCTCACTGATGGGCAGAAGGCCATGGAAGCTGAGCGGGCACAGAAGGAGGCA
GCA---------------GAACAGGAGCAGGAGCTACTAAGACAGAAACAGAAAGAACTG
CAGCAAGTGATAGAATCTCAAGAGAGAAGCTACAAGGAAAATATG------GACCAACTA
CATAAGAAGATGGAGACCGAAAGGAAGAATCTTTTGACAGAACAAGAGGAGATGCTAGCA
CACAAGTTGAAGGTCCAAGAATACATGCTTAACGCGGGATTTAAAGAGAAACATGATGCA
ATGGATTCAGAGATAAGCCAACTA
>Peromyscus maniculatus bairdii GBP4 XM_006986127 (Gbpd1)
------------------------------------------------------------
------------------------------------------------------------
------------------------------------------------------------
------------------------------------------------------------
---------------------ATGGCATCTGGTACCAGCATGGAGGCTCCCATCTGTCTA
GTGGAAAATGAG---AATGAAGAGCTGAAGGTGAATCCCAAAGCAGTAAAAATCCTTGAG
GAGATTACTCAGCCTGTGGTGGTGGTGGCCATTGTGGGACTGTACCGTACAGGGAAGTCC
TACCTGATGAACCGCTTGGCAGGACAGAACCAC---------------------------
GGCTTCAATCTGGGCTCTACAGTGAGGTCTGAGACTAAGGGCATCTGGATGTGGTGTGTG
CCTCACCCCACCAAGCCACAATTCAAACTCGTGCTTCTGGATACAGAAGGTCTAGGTGAT
GTGGAAAAGGGTGACTCTAAGAATGACTCTTGGATCTTTGCCCTGGCCGTGCTTCTGAGC
AGCACCTTTGTCTACAACAGCATGAGCACCATCAACCACCAGGCCCTGGAGCAGCTGCAC
------TATGTCACTGAACTGACAGAGCTGATCAGGGCAAAATCCAGGTCAGGGTCTGAA
GAAATG------GATGACTCCTGTGAGTTCGTGAGTTTCTTTCCAGACTTTGTCTGGGCT
GTTCGGGATTTCGTTCTGGAGCTGAAGTTGGATGGACGCGTCATCACAGCAGATGAGTAC
CTGGAGAATGCCCTGAAGCTGATTCCAGGCAGA------GGCCTGAAAGCTCAACGTTCT
AACATGCCTAGGGAATGCATCAGGCATTTCTTTCCAAAACGGAAGTGTTTTGTTTTTGAT
CGACCTACAAAAGAAACTGAACTCTTAGTCTGTGTTGAGGGAATACCAGAAAACCAGCTG
GATCAAAATTTCCAATTGCAATCAAAAGCATTCTGCTCTCACATCTTCTCCAATGCAAAG
GCCAAGACCTTGAAAGAGGGAATCATTGTCAATGGAAACCGACTGGCAACTCTGGTGACG
ACCTATGTGAATTCCATCAATAGTGGAGCAGTTCCTTGTTTGGAGAATGCAGTGACCACT
CTGGCAGAGCGTGAGAACTCCATAGCTGTGCAGAGGGCGGTTGACCACTACAGTGAGCAG
ATGGCCCAGCGAGTGAGGCTCCCCACAGACACGCTCCAGGAGCTGCTGGATGTGCACACA
GCCTGCGAGAAGGAAGCCATTGCTGTCTTCATGGAGCACTCCTTCAAGGATGATGATCAG
AAATTCCAGAAGAACTTGGTGACCACTATAGAGGAAAGGAAGGAAGCTTTCATGCAACAG
AACGAAGCAGAATCTCTCAGTCTCTGCCAGGCTGAGCTGGAGAAGCTGGCAGAGCCCCTG
AGGGAGAGCGTCTCACGTGGAGCTTTCTCTGTTCCTGGTGGCCACAGCCTCTACTTAGAA
GCCAGGAAGAAGGTTGAGCAGGGCTATGAGCAAGTGCCCAGGAAGGGGGTGAAGGCAAAA
CATGTCCTTCAGAGCTTCCTACAGTCGCAGGTTACCATAGAGGACTCCATCTTGCAGTCA
GACAAAGCCCTCACTGATGGACAGAAGGCCATGGAAGCTGAGCGGGCTCAGAAGGAGGCG
GCG---------------GAACAGGAGCAGGAGCTACTGAGACAGAAACAGGCAGAAATG
CAACAAGTGATGGAAGCTCAAGAGAGAACCTACAAAGAAAACATG------GCCCAGCTG
CATGAGAAGATGGAGACTGAGAGGAAGAACCTTCTGAGAGAGCAAGAGGAGATGCTAGCA
CACAAGTTGAAGATCCAAGAAGACATGCTTAAAGAGGGATTTAAAAGGGAATATGAAGCA
ATGGATTCAGAGATAAGCCAACTA
>Cricetulus griseus GBP4 XM_035437716 (Gbpd1)
------------------------------------------------------------
------------------------------------------------------------
------------------------------------------------------------
------------------------------------------------------------
---------------------------------------ATGGAGGCTCCGATTTGTCTA
GTGGAAAATGAG---AATGAAGAGCTGAGGGTGAATCCCAAAGCAGTAAACATCCTTGAG
AAGATTACTCAGCCTGTGGTAGTGGTGGCCATTGTAGGACTGTACCGTACAGGGAAGTCC
TACCTGATGAACAGGTTGGCAGGACAGAACCAA---------------------------
GGCTTCAATCTGGGCACCACAGTGAGGTCTGAAACCAAGGGCATCTGGATGTGGTGTGTG
CCTCACCCCACCAAGCCAAAATTCACACTTGTTCTTCTGGACACGGAGGGACTAGGTGAT
GTGGAAAAGGGTGACTCTAAGAATGACTCTTGGATCTTCGCCCTGGCTGTGCTTCTCAGC
AGCACCTTTGTCTATAACAGCATGAGCACCATCAACCACCAGGCCCTGGAGCAGCTGCAC
------TATGTTACTGAACTGACAGAGCTGATCAGGGCAAAATCCACTTCACGTTCTGAA
GAAATT------GATGACTCCGATGAGTTTGTGAGTTTCTTTCCAGACTTTGTCTGGGCT
GTTCGGGATTTCGTTCTGGAGCTGAAGTTAGATGGACGCATCATCACAGCAGACGAGTAT
CTGGAGAATGCCCTGAAGCTGACCCCAGGCAGG------AGTCTCAAAGCCCAAAAGTCT
AACATGCCTAGGGAATGTATCAGGCATTTCTTTCCAAACCGGAAGTGTTTTGTCTTTGAT
CGACCTACAAAAGAAAAAGAACTCTTAGTTCATGTTGAAGAAATGCCAGAAGACCAGCTG
GATCACAATTTCCAAGTGCAATCTAAAGTATTCTGTTCTTACATCTTCTCCAATGCAAAG
GCCAAGACCTTGAAAGAGGGAATTGTTGTCAATGGAAACAGACTGGCAACTCTGGTGACA
ACCTATGTGGATTCCATCAATAGTGGAGCAGTGCCTTGTCTGGAAAATGCAGTGACAACT
CTGGCCCAGCGTGAGAACTCTATAGCTGTGCAGAAGGCAACTGACCACTACAGTGAGCAG
ATGTCCCAACTAGTGAGGCTCCCCACAGACACACTCCAGGAACTGCTCAATGTGCACACA
GCCTGCGAGAAGAAAGCCATTGCTATCTTCATGGAGCACTCTTTCAAGGATGAAAACCAG
CTATTCCAGAAGAACTTGGTGGTTGCCATAGAAGAAAAGAAGGAAGATTTCTTTCGACAG
AATGAAACAGCATCTCTCAGTTACTGCCAGACTGAGCTGGAGAAGCTTGCAGAGCCCCTG
AGGGAGAGTATCTCACGTGGAGCTTTCTCTGTTCCTGGTGGGCACAGCCTCTACTTAGAA
GCCAGGAGGAAGGTTGAGCAGGGCTATGAGCGAGTGCCCAGGAAGGGAGTGAAGGCAAAT
CATGTCCTTCAGAGCTTCCTAGAGTCGCAGGTTACCATAGAGGACTTCATCCTGCAGTCA
GACAAAGCCCTCACTGATGGGCAGAAGGCCATGGAAGTTGAGCGGGCTCAGAAGGAGGTG
GCA---------------GAACAGGAACAGGAGTTACTAAGGCAGAAACAGAAGGAACTG
CAGCAAGTGATGGAAGCTCAAGAGAGAAGCTACAAGGAAAACATG------GCCCAGCTG
CATGAGAAGATGGAGACTGAAAGGAAGACCCTTCTGAGAGAGCAAGAGGAAATGCTAGCA
CACAAGTTGAAGGTGCAAGAAGACATGCTTAACGAGGGATTTAAAATGAAATATGAAGCG
ATGAATTCAGAGATAAGCCAGCTA
>Microtus ochrogaster GBP4 XM_005357368 (Gbpd1)
------------------------------------------------------------
------------------------------------------------------------
------------------------------------------------------------
------------------------------------------------------------
---------------------------------------ATGGAGGCTCCTATCTGCCTA
GTGGAAAATGAG---AATCAAGAGCTGAGGGTGAATCCCGAAGCACTAAACATTCTTGAG
AAAATTACTCAGCCTGTGGTGGTGGTGGCCATTGTAGGACTGTATCGTACAGGGAAGTCC
TACCTGATGAACCGCTTGGCAGGACAGAACCAC---------------------------
GGCTTCAATCTGGGCACCACCGTGCGGTCTGAAACTAAGGGCATCTGGATGTGGTGTGTG
CCTCACCCCATCAAGTCAAAGTTCACCCTTGTGCTTCTAGACACAGAGGGTCTAGGTGAT
GTGGAAAAGGGTGACTCTAAGAATGACTCATGGATCTTTGCCCTGGCTGTGCTCCTAAGC
AGCACCTTTGTCTACAACAGCATGAACACCATCAACCACCAGGCCCTGGAGCAGTTGCAC
------TATGTGACTGAACTCACCGAGCTGATCAGAGCAAAATCCTCTTCACAATCTGAA
GAAATG------GATGATTCTGATGAGTTTGTGAGCTTCTTCCCGGACTTTGTCTGGACT
GTTCGGGATTTCACTCTGGAGCTGAAGTTAGATGGACGCGCCATCACAGCGGATGAGTAC
CTGGAGAATGCCCTGAAGCTGATTCCAGGCAGG------GGTCTCAAAGCCCAAAATGCT
AACATGCCTAGGGAATGCATCAGGCATTTCTTTCCACAACGGAAATGTTTTGTCTTTGAT
CGACCTACAAAAGAGAAAGAACTCTTAGTCCATGTTGAGGAAATACCAGAAGACGAGTTG
GATCCCAATTTCCAAGCGCAATCGAAAGTATTCTGTTCTTACGTCTTTTCCAATTCCAAG
GCCAAGACCTTGAAAGAGGGAATCATTGTCAATGGAAACAGACTGGCAACTCTGGTGACA
ACCTATGTGGATGCCATCAATAGTGGAGCAGTGCCTTGCTTGGAGAATGCAGTGACCACT
CTGGCCCAGCGTGAGAACTCCATAGCTGTGCAGAGGGCAGTTGACCACTACACTGAACGG
ATGGCCCAGCGAGTGAGGCTCCCCACAAACACACTCCAGGATCTGCTCAATGTGCACACA
GCCTGTGAGAAGGAAGCCATTGCTGTCTTTATGGAGCACTCCTTCAAGGATGAAAATCAG
CAGTTCCAGAAGAACCTGGTGGTTGCCATAGAGGAACATAAGGAAGATTTCCTTCGACAG
AATGAAGCAGCATCTCTCAGTTACTGCCAGGCTGAGCTGGAGAAGCTTGCAGAGCACCTG
AGGGAGAGCATCTCACGTGGAGCTTTCTCTGTTCCTGGTGGACACAGACTCTACTTAGAG
GCCAGGAAGAAGGTGGAGCAGGATTATGAGCGAGTGTCCAGGAAGGGAGTGAAGGCAAAT
CATGTCCTTCAGAGCTTCCTACAGTCACAGGTTACCATAGAGGACTTCATCCTGCAGTCA
GACAAAGCCCTCACTGATGGGCAGAAGGCCATGGAAGCTGAGCGGGCGCAGAAGGAGGCC
GCG---------------GAACAAGAGCAGGAGCTACTAAGACAGAAACAGAAAGAACTA
CAGCAAGTGATGGAATCTCAAGAGAGAAGCTACAAGGAAAATATG------GAGCAACTA
CACGAGAAGATGGAGACTGAAAGGAAGAACCTTTTGAGAGAGCAAGAGGAGATGCTAGCA
CACAAATTGAAGGTCCAAGAAGACATGCTTAAGGAGGGATTTAAAACAAAATATGAGGCA
CTGGGTGATGAGATAAGCCTACTA
>Gbpd2 consensus
------------------------------------------------------------
------------------------------------------------------------
------------------------------------------------------------
------------------------------------------------------------
---------------------------------------ATGGAGGCACCCATTTGTCTG
GTGCAAAACTGG---AAAGAGCAGCTGACGGTAAATCTGGAGGCCATAAGGATTCTTGAG
CAGATAGCACAGCCTCTGGTGGTGGTGGCCATTGTTGGTTTATATCGTACAGGGAAGTCC
TACCTCATGAACCGTCTTGCAGGACAGAACCAT---------------------------
GGCTTCTCCTTGGGCTCCACAGTGCAATCTGAAACCAAGGGCATCTGGATGTGGTGTGTG
CCCCATCCCACCAAGCCAACCCACACCCTGGTCCTTCTGGACACAGAGGGTCTTGGTGAT
GTAGAAAAGGGTGACCCTAAGAATGACTCCTGGATCTTCGCCCTGGCCGTGCTTCTGAGC
AGCACCTTTGTCTACAACAGCATGAGCACCATCAACCACCAGGCCCTGGAGCAGCTGCAT
------TATGTGACTGAATTAACACAGCTAATCCGGGCAAAATCGAGCCCCAGAGAGGAT
AAAGTG------GAGGACTCTAGTGAGTTTGTAGGTTTCTTCCCAGACTTTATCTGGGCT
GTTCGAGATTTTGTTCTGGAGCTGAAGTTAGATGGTCGGCCCATCACAGAAGATGAGTAC
CTGGAGAATGCCCTGAAGCTGATCCCAGGAAAC------AATCCCAAAGTCCAAAAGTCC
AACATGACCAGAGAATGTATCAGATATTTTTTTCCGGTACGGAAGTGCTTTGTCTTTGAC
AGGCCCACAAGCGACAAAAGTTTATTATTCCAAATTGAAAACGTTCCAGAAAACCAACTG
GAATGGAATTTCCAGGTTGAATCAGAAAAATTCTGTTCCTACATCTTCACCAATGCAAAG
ACCAAGACTCTGAGAGGGGGAATCATTGTCACAGGAAATCGGCTGGGGACTTTGGTGCAG
ACCTATGTGGATGCCATCAACAGTGGGACTGTGCCTTGTTTGGAGAATGCAGTGACGACC
CTGGCCCAGCGTGAGAACTCAGCAGCTGTGCAGAAGGCAGCTGACCACTACAGTGAGCAG
ATGGCCCAGCGAGTGAGGCTCCCCACAGACACGCTCCAGGAGCTGCTGGATGTGCATGCA
GCCTGTGAGAAGGAAGCCATTGCTGTCTTCATGGAGCACTCCTTCAAGGATGATGAGCAG
GAGTTCCAGAAGAGGCTGGTGGCCACCATAGAGGAAAGGAAGGAAGAGTTCATGCTACAG
AATGAAGCAGCATCTATCCGTCACTGCCAGGCTGAGCTGGAGAAGCTTTCAGAGTCCCTG
AGGGAGAGCATCTCAAGTGGAGCTTTCTCTGTTCCTGGGGGGCACAGCCTCTACTTAGAA
GCCAGGAAGAAGGTTGAGCTGGGCTACGAGCAAGTGCCGAGGAAGGGAGTGAAGGCAAAA
GAGGTTCTCAAGAGTTTCCTACAGTCACAGGCTACTGTAGAGAACTCCATCCTGCAGTCA
GACAAAGCTCTTACAGATGGAGAGAGGGCCATAGCAGCTGAGCGGACAAAGAAGGAGGTG
GCT---------------GAGAAGGAACGAGAGCTGCTGAGACAGAAACAGAAGGAGCAA
GAGCAAGTGATGGAGGCTCAGGAGAGAAGCTTCCGAGAAAACATT------GCTAAACTT
CAGGAGAAGATGGAGAGGGAAAGGGAGATGCTGCTGAGGGAGCAGGAGAAGATGCTGGAG
CACAAGCTGAAGGTCCAAGAAGAACTGCTTGTTGAAGGATTCAGAAAGAAATCTGATATG
TTAAAGAATGAAATAAGTCAACTG
>Mus musculus GBP3 NM_001389492 (Gbpd2)
------------------------------------------------------------
------------------------------------------------------------
------------------------------------------------------------
------------------------------------------------------------
---------------------------------------ATGGAGGCACCCATTTGTCTG
GTGGAAAATTGG---AAAAATCAGCTGACAGTAAATCTGGAAGCCATAAGGATTCTTGAG
CAGATAGCACAGCCTCTGGTGGTGGTGGCCATTGTTGGTTTATATCGTACAGGGAAGTCC
TACCTCATGAATCGTCTTGCAGGACGGAACCAT---------------------------
GGCTTCTCCTTGGGCTCCACAGTGCAATCCGAAACCAAGGGTATCTGGATGTGGTGTGTG
CCCCATCCCACCAAGCCAACACACACCCTGGTCCTTTTGGACACTGAAGGCCTTGGTGAT
GTAGAAAAGGGTGACCCTAAGAATGACTCGTGGATCTTCGCCCTGGCTGTGCTTCTGAGC
AGCACCTTTGTCTACAACAGCATGAGCACCATCAACCACCAGGCCCTGGAGCAGCTGCAC
------TTTGTGACTGAATTAACACAGCTAATCCGGGCAAAATCGAGCCCCAGAGAGGAC
AAAGTG------AAGGACTCCAGTGAGTTTGTAGGTTTCTTCCCAGACTTTATCTGGGCT
GTTCGAGATTTTGCTCTGGAGCTGAAGTTAAATGGTCGGCCCATCACAGAAGATGAGTAC
CTGGAGAATGCCCTGAAGCTGATCCAAGGAGAC------AATCTCAAAGTCCAACAGTCC
AACATGACCAGAGAATGTATCAGATATTTTTTTCCGGTACGGAAGTGCTTTGTCTTTGAC
AGGCCCACAAGCGACAAACGTTTATTGCTCCAAATTGAAAATGTTCCAGAAAACCAACTG
GAACGGAATTTCCAGGTTGAATCAGAAAAATTCTGTTCCTACATCTTCACCAACGGCAAG
ACCAAGACTCTGAGAGGGGGAGTCATTGTCACAGGAAATCGGCTGGGGACTTTGGTGCAG
ACCTATGTGAATGCCATCAACAGTGGGACTGTGCCTTGTCTGGAGAACGCAGTGACAACC
CTGGCCCAGCGTGAGAACTCCATAGCTGTGCAGAAGGCAGCTGACCACTACAGTGAGCAG
ATGGCCCAGCGAATGAGGCTCCCCACAGACACGCTCCAGGAGCTGCTGACTGTGCATGCA
GCCTGTGAGAAGGAAGCCATTGCTGTCTTCATGGAGCACTCCTTCAAGGATGATGAGCAG
GAGTTCCAGAAGAAGCTGGTGGTCACCATAGAGGAAAGGAAGGAAGAGTTCATACGACAG
AACGAAGCAGCATCTATTCGTCACTGCCAGGCTGAACTGGAGAGGCTTTCAGAGTCCCTG
AGGAAGAGCATCTCCTGTGGAGCTTTCTCTGTTCCTGGGGGTCACAGCCTCTACTTAGAA
GCCAGGAAGAAGATTGAGCTGGGCTACCAGCAAGTGCTGAGGAAGGGAGTGAAGGCAAAA
GAGGTTCTCAAGAGTTTCCTACAGTCACAGGCTATTATGGAGGACTCTATCTTGCAGTCA
GACAAAGCTCTTACAGATGGAGAGAGAGCCATAGCAGCTGAGCGGACAAAGAAGGAAGTG
GCT---------------GAGAAGGAACTAGAGCTGCTGAGGCAGAGACAGAAGGAGCAA
GAGCAAGTGATGGAGGCTCAGGAGAGAAGCTTCCGAGAAAACATT------GCTAAACTT
CAGGAGAAGATGGAGAGCGAAAAGGAGATGCTGCTGAGGGAGCAGGAGAAGATGCTGGAG
CACAAGCTGAAGGTCCAAGAAGAACTGCTTATTGAAGGATTCAGAGAGAAATCTGATATG
TTAAAGAATGAAATAAGTCACCTG
>Rattus norvegicus GBP4 XM_006233424 (Gbpd2)
------------------------------------------------------------
------------------------------------------------------------
------------------------------------------------------------
------------------------------------------------------------
---------------------------------------ATGGAGGCACCCATTTGTCTG
GTGCAAAACTGG---AAAGAGCAGCTGACAGTAAATCTGGAGGCCATAGGGATTCTTGAG
CAGATAGCACAGCCTCTGGTGGTGGTGGCCATTGTTGGTTTATATCGGACAGGGAAGTCC
TACCTCATGAATCGCCTTGCAGGACGGAACCAC---------------------------
GGCTTCTCCTTGGGCTCCACAGTGCAATCAGAGACCAAGGGCATCTGGATGTGGTGTGTG
CCCCATCCCACCAAGCCAACCCACACCCTGGTCCTTCTGGACACTGAGGGTCTTGGCGAT
GTAGAAAAGGGTGACCCTAAGAATGACTCATGGATCTTCGCCTTGGCCGTGCTTCTGAGC
AGCACCTTTGTCTACAACAGCATGAGCACCATCAACCACCAGGCCCTGGAGCAGCTGCAC
------TATGTGACTGAATTAACACAACTAATCCGAGCAAAATCAGACCCCAGGGAGGAT
AAAGTG------GAGGACTCTAGTGAGTTTGTAGGTTTCTTCCCAGACTTCATCTGGGCT
GTTCGAGATTTTGTTCTGGAGTTGAAGTTAGATGGTCGGCCCATCACAGAAGATGAGTAC
CTGGAGAATGCCCTGAAGCTGATCCCAGAAAAC------AATCCCAAAGGCCAAAAGTCC
AACATGACCAGAGAATGTATCAGATATTTTTTCCCGGTACGGAAGTGCTTTGTCTTTGAT
AGGCCCACAAACGACAAAAGTTTATTATTCCAAATTGAAAACGTTCCAGAAAACCAACTA
GAGTGGAATTTCCAAGTTGAATCAGAAAATTTCTGTTCCTATATCTTTGCCAAT------
---------------------------------------GGGCTGGGGACTTTGGTGCAG
ACCTATGTGGATGCCATCAACAGTGGAACTGTGCCATGTTTGGAGAACGCAGTGACGGCC
CTGGCCCAACGTGAGAACTCTGCAGCTGTGCAGAAGGCAGCTGAGCACTACGCTGAGCAG
ATGGCCCAGAGACTAAGGCTCCCCACAGACACTCTCCAGGAGCTGCTGGAGGTGCACTCA
GCCTGTGAGAAGGAAGCCATTGCTGTCTTCATGGAGCACTCCTTCAAGGATGATGAACAG
GAGTTTCAGAAGAGGCTGGTGGCCACCATAGAGAAATGGAAGGAAGAGTTCATGCTACGG
AATGAAGCAGCATCCATCCGGCACTGCCAGGCTGAGCTGGAGAAGCTTTCAGAGTCCCTG
AAGGAAAGCATCTCATGTGGAGCTTTCTCTGTTCCGGGGGGGCACAGCCTCTACTTAGAA
GCCAGGAAGAAGGTTGAGCTGAGCTACGAGCAAGTGCCGAGGAAGGGAGTGAAGGCAAAA
GAAGTCCTTAAGAGTTTCCTACAGTCACAGGCTACTGTGGAGAACTCCATCCTGCAGTCA
GACAAAGCTCTTACAGATGGAGAGAGGGCCGTAGCAGCTGAGCGGACCAAGAAGGAGGTG
GCT---------------GAGAAGGAAAGAGAGCTGCTGAAACAGAGACAGAAGGAGCAA
GAGCAAGTGATGGAGGCTCAGGAGAGAAGTTTCCAAGAAAACATT------GCTAAGCTT
CAGGAGAAGATGGAGAGGGAAAGGGTGATGCTGCTCAGGGAGCAGGAGAAGATGATGGAG
CACAAGCTGAAGGTCCAAAAAGAACTGCTTGTTGAAGGATTCAGAAAGAAATCTGATATG
TTAAAGAATGAAATAAGTCAACTG
>Arvicanthis niloticus GBP4 XM_034500655 (Gbpd2)
------------------------------------------------------------
------------------------------------------------------------
------------------------------------------------------------
------------------------------------------------------------
---------------------ATGACATCTGGTGCCAACATGGAAGCTCCCATCTGTCTA
GTGAAAAATGAG---AATGAAGAGCTGAGGGTGAACCCTGAAGCAGTAAACATTCTTGAG
AGGATCACTCAGCCTGTGGTGGTGGTGGCCATTGTAGGACTGTACCGCACGGGGAAGTCC
TACCTGATGAACCGCTTGGCAGGACAGAGCCAT---------------------------
GGCTTCAATCTGGGCACTACAGTTAGGTCTGAAACTAAGGGCATCTGGATGTGGTGTCTA
CCTCACCCCAGCAAGCCCAAACACACACTCGTGCTTCTGGACACAGAGGGTTTAGGTGAT
GTGGAAAAGGGTGACTCTAAGAACGACTCGTGGATCTTCGCCCTGGCTGTGCTTCTAAGT
AGCACCTTTGTCTACAACAGCATGAGCACCATCAACCACCAGGCCCTGGAGCAGCTGCAC
------TATGTGACTGAATTAACACAGCTAATCCGGGCAAAATCGAGCCCAAGAGAAGAT
AAAGTG------GAGGACTCTAGTGAGTTTGTAGGTTTCTTCCCAGACTTTATCTGGACT
GTTCGAGATTTTGTTCTGGAGCTGAAGTTAGATGGACGTGTCATCACAGAAGACGAGTAC
CTGGAGAACGCCCTGAAACTGACTCCAGGAAAC------AATTCCAAAGTCCAAGGGGCC
AACACGACCAGAGAGTGTATCAGATATTTTTTTCCGGTACGGAAGTGCTTTGTCTTTGAC
AGGCCCACAAGTGACAAAAGTTTATTATTCCACATTGAAAATGTTCCAGAAAACCAACTG
GAATGGAATTTCCAGGTTGAATCAAAGAAATTCTGTTCCTACATCTTCGACAATGGCAAG
ACCAAGACTCTTAGAGGGGGAGTCATTGTCACAGGAAATCGGCTGGGGACTTTGGTGCAG
ACCTATGTGGATGCCATCAACAGTGGGACTGTGCCTTGTTTGGAGAATGCAGTGATGACT
CTGGCCCAACGTGAAAACTCAGCAGCTGTGCAGAAGGCAGCTGACCACTATAGTAAGCAG
ATGGGCCAGCGAGTGAGGCTCCCCACAGACACGGTCCAGGAGCTGCTGGATGTGCATGCA
GCCTGTGAGAAGGAAGCCATTGCTGTCTTCATGGAGCACTCCTTCAAGGATGATGAGCAG
GAGTTCCAGAAGAGGCTGGTGGCCGCCATAGAGGAAAGGAAGGAAGAGTTCATGCTACAG
AATGAAGCAGCATCTATCCGTCACTGCCAGGCTGAGCTGGAGAAGCTTTCAGAGTCCCTG
AGGGAGAGCATCTCCAGTGGAGCTTTCTCTGTCCCTGGGGGCCACAGTCTCTACTTAGAA
GCCAGGAATCAGGTTGAACTGGGCTACGAGCAAGTGCCGAGGAAGGGAGTGAAGGCAAAA
GAAGTTCTTAAGAGTTTCCTACAATCACAAGCTACTATGGAGAACTCCATCCTGCAGTCA
GACAAAGCTCTTACAGAGGGAGACAAGGCCATAGCAGCTGAGCGGACAAAGAAGGAGGTG
GCT---------------GAGAAGGAACGAGAGCTGCTGAGGCAGAGACAGAAGGAGCAA
GAGCAAGTGATGGAGGCTCAGGAGAGAAGTTTCAGAGAAAACATT------GCTAAACTT
CAGGAGAAGATGGAGAGAGAAAGGGAGATGCTGCTGAGGGAGCAGGAGAAGATGCTGGAG
CACAAGCTGAAGGTCCAGAAAGAACTGCTTACTGAAGGATTCAGAAAGCAATCTGATATG
TTAATGAATGAAATATGTCAACTG
>Rattus rattus GBP4 XM_032897243 (Gbpd2)
------------------------------------------------------------
------------------------------------------------------------
------------------------------------------------------------
------------------------------------------------------------
---------------------------------------ATGGAGGCACCCATTTGTCTG
GTGCAAAACTGG---AAAGAGCAGCTGACGGTAAATCTGGAGGCCATTAGGATTCTTGAG
CAGATAGCACAGCCTCTGGTGGTGGTGGCCATTGTTGGTTTATATCGGACAGGGAAGTCC
TACCTCATGAATCGCCTTGCAGGACGGAACCAT---------------------------
GGCTTCTCCTTGGGCTCCACAGTGCAATCAGAGACCAAGGGCATCTGGATGTGGTGTGTG
CCCCATCCCACCAAGCCAAACCACACCCTGGTCCTTCTGGACACCGAGGGTCTTGGCGAT
GTAGAAAAGGGTGACCCTAAGAATGACTCGTGGATCTTCGCCCTGGCCGTGCTTCTGAGC
AGCACCTTTGTCTACAACAGCATGAGCACCATCAACCACCAGGCCCTGGAGCAGCTGCAC
------TATGTGACTGAATTAACACAACTAATCCGGGCAAAATCAGGCCCCAGAGAGGAT
AAAGTG------GAGGACTCTAGTGAGTTTGTAGGTTTCTTCCCAGACTTCATCTGGGCT
GTTCGAGATTTTGTTCTGGAGTTGAAGTTAGATGGTCGGCCCATCACAGAAGATGAGTAC
CTGGAGAATGCCCTGAAGCTGATCCCAGAAAAC------AATCCCAAAGGCCAAAAGTCC
AACATGACCAGAGAATGTATCAGATATTTTTTCCCGGTTCGGAAGTGCTTTGTCTTTGAT
AGGCCCACAAGCGACAAAAGTTTATTATTGCAAATTGAAAACGTTCCAGAAAACCAACTA
GAATGGAATTTCCAAGTTGAATCAGAAAATTTCTGTTCCTACATCTTTGCCAAT------
---------------------------------------GGGCTGGGGACTTTGGTGCAG
ACCTATGTGGATGCCATCAACAGTGGAACTGTGCCATGTTTGGAGAATGCGGTGACGACC
CTGGCCCAACGTGAGAACTCTGCAGCTGTGCAGAAGGCAGCTGAGCACTACAGTGAGCAG
ATGGCCCAGCGAGTGAGGCTCCCCACGGACACTCTCCAGGAGCTGCTGAATGTGCACTCG
GCCTGTGAGAAGGAAGCCATCGCTGTATTCATGGAGCACTCCTTCAAGGATGATGAACAG
GAGTTTCAGAAGAGGCTGGTGGCCACCATAGAGAAAAGGAAGGAAGAGTTCATGCTACGG
AATGAAGCAGCATCCATCCGGCACTGCCAGGCTGAGCTGGAGAAGCTTTCAGAGTCCCTG
AAGGAAAGCATCTCATGTGGAGCTTTCTCTGTTCCTGGGGGACACAGCCTCTACTTAGAA
GCCAGGAAGAAGGTGGAGCTGAGCTACGAGCAAGTGCCGAGGAAGGGAGTGAAGGCAAAA
GAAGTCCTTAAGAGTTTTCTACAGTCACAGGCTACTGTGGAGAACTCCATCCTGCAGTCA
GACAAAGCTCTTACAGATGGAGAGAGGGCCGTAGCAGCTGAGCGGACCAAGAAGGAGGTG
GCT---------------GAGAAGGAAAGAGAGCTGCTCAAACTGAGACAGAAGGAGCAA
GAGCAAGTGATGGAGGCTCAGGAGAGAAGTTTCCAAGAAAACATT------GCTAAGCTT
CAGGAGAAGATGGAGAGGGAAAGGGTGATGCTGCTCAGGGAGCAGGAGAAGATGATGGAG
CACAAGCTGAAGGTCCAAAAAGAACTGCTTGTTGAAGGATTCAGAAAGAAATCTGATATG
TTAAAGAATGAAATAAGTCAACTG
>Mus pahari GBP4 XM_021196276 (Gbpd2)
------------------------------------------------------------
------------------------------------------------------------
------------------------------------------------------------
------------------------------------------------------------
---------------------------------------ATGGAGGCGCCCATTTGTCTG
GTGCAAAACTGG---AAAAATCAGCTGACAGTAAATCTGGAGGCCGTAAGGATTCTTGAG
CAGATAACACAGCCTCTGGTGGTGGTGGCCATTGTTGGTTTATATCGTACAGGGAAGTCC
TACCTCATGAATCGTCTTGCAGGACAGAACCAT---------------------------
GGCTTCTCCTTGGGCTCCACGGTGCAATCCAAAACCAAGGGTATCTGGATGTGGTGTGTG
CCCCATCCCACCAAGCCAACACACACCCTGGTACTTTTGGACACCGAAGGCCTTGGTGAT
GTAGAAAAGGGTGACCCTAAGAATGACTCTTGGATCTTCGCCCTGGCTGTGCTTCTGAGC
AGCACCTTTGTCTACAACAGCATGAGCACCATCAACCAGCAGGCCCTGGAGCAGCTGCAT
------TTTGTGACTGAATTAACACAGCTAATCCGGGCAAAATCGAGCCCCAGAGAGGAT
AATGTG------AAGGATTCTAGTGAGTTTGTAGGTTTCTTCCCAGACTTTATCTGGACT
GTTCGAGATTTTGTTCTGGAGCTGAAGTTAAATGGTCGGCCCATCACAGAAGATGAGTAC
CTGGAGAATGCCCTGAAGCTGATCCCAGAAAAC------AATCCCAAAGTCCAACAGTCC
AACATGACCAGAGAATGTATCAGATATTTTTTTCCGGTACGGAAGTGCTTTGTCTTTGAC
AGGCCCACAAGCGACAAACGTTTATTGTTCCAAATTGAAAATGTTCCAGAAAACCAACTG
GAATGGAATTTCCAGGTTGAATCAGAAAAATTCTGTTCCTACATCTTCACCAATGGCAAG
ACCAAGGCTCTGAGAGGGGGAGTCATTGTCACAGGAAGTCGGCTGGGGACTTTGGTGCAG
ACCTATGTGAATGCCATCAACAGTGGGACTGTGCCTTGTTTGGAGAATGCAGTGACAACC
CTGGCCCAGCGTGAGAACTCAGCAGCTGTGCAGAAGGCAGCTGACCACTACAGTGAGCAG
ATGGCCCAGCGAGTGAGGCTCCCCACAGACACGCTCCAGGAGCTGCTGGATGTGCATGCA
GCCTGTGAGAAGGAAGCCATTGCTGTCTTCATGGAGCACTCCTTCAAGGATGATGAGCAG
GAGTTCCAGAAGAGGCTGGTGGTCACCATAGAGGAAAGGAAGGAAGAATTCATGCTACAG
AATGAAGCAGCATCTATCCGTCACTGCCAGGCTGAGCTGGACAAGCTCTCAGAGTCCCTG
AGAGAGAGCATGTCATGTGGAGCTTTCTCTGTTCCTGGGGGTCACAGCCTCTACTTAGAA
GCCAGGAAGAAGGTTGAGCAGGACTATGAGCAAGTGCCGAGGAAGGGAGTGAAGGCAAAG
GAGGTTCTCAAGAGTTTCCTACAGTCACAGGCTGTTTTAGAGGACTCTATCCTGCAGTCA
GACAAAGCTCTTACAGATGGAGAGAGAGCCATAGCAGCTGAGCGGACAAAGAAGGAGGTG
GCT---------------GAGAAGGAACGAGAGCTGCTGAGGCAGAGACAGAGGGAGCAA
GAGCAAGTGATGGAGGCTCAGGAGAGAAGCTTCCGAGAAAATATT------GCTAAACTT
CAGGAGAAGATGGAGAAAGAAAGGGAGATGCTGCTGAAGGATCAGGAGAAGATGCTGGAG
CACAAGCTGAAGGTTCAAGAAGAACTGCTTATTGAAGGATTCAGAAAGAAATCTGATTTG
TTAAAGAATGAAATAAGTCAACTG
>Mastomys coucha GBP4 XM_031375689 (Gbpd2)
------------------------------------------------------------
------------------------------------------------------------
------------------------------------------------------------
------------------------------------------------------------
---------------------------------------ATGGAGGCACCCATTTGCCTG
GTGCAAAACTGG---AACGAGCAGCTGACAGTAAATCTGGAGGCCATAAGGATTCTTGAG
CAGATAGCACAGCCTCTGGTGGTAGTGGCCATTGTTGGTTTATGTCGTACAGGGAAGTCC
TACCTCATGAATCGTCTTGCAGGACAGAACCAC---------------------------
GGCTTCTCCTTGGGCTCCACGGTACAGTCCAAAACCAAGGGCATCTGGATGTGGTGTGTG
CCCCATCCCACCAAGCCAAACCACACCCTGGTCCTTTTGGACACCGAGGGCCTTGGTGAT
GTGGAAAAGGGTGACCCTAAGAATGACTCCTGGATTTTTGCCCTGGCCGTGCTTCTGAGC
AGCACCTTTGTCTACAACAGCATGAGCACCATCAACCAGCAGGCCCTGGAGCAGCTGCAC
------TATGTGACTGAATTAACACAGCTAATCCGGGCAAAATCGAGCCCCAGAGAGGAT
AAAGTG------GAGGACTCCAGTGAGTTCGTCAGTTTCTTCCCAGACTTTATCTGGACC
GTTCGAGATTTTGTTCTGGAACTGAAGTTAGATGGTCGGCCCATTACAGAAGATGAGTAC
CTGGAGAATGCCCTGAAGCTGATCCCAGGAAAC------AATCCCAAAGTCCAAAAGTCC
AACATGACCCGAGAATGTGTCAGATATTTTTTTCCAGTGCGGAAGTGCTTTGTCTTTGAC
AGGCCTGTAAGCGACAAAAGTTTATTATCCCAAATTGACAACGTTCCAGATAACCAGCTG
GAATGGAGTTTCCAAGTTGAATCAGAAAAATTCTGTTCCTACATCTTTGCCAATGGCAAG
ACCAAGACTCTGAGAGGGGGAGTCATTGTCACAGGAAATCGGCTGGGGACTTTGGTGCAG
ACCTACATGGATGCCATCAACAGTGGGACTGTGCCATGTTTGGAGAATGCAGTGACGACC
CTGGCCCAGCGTGAGAACTCCATAGCTGTGCAGAAGGCAGCTGAGCACTACAGTGAGCAG
ATGGCCCAGCGAGTGAGGCTCCCCACAGCCACGCTCCAGGAGCTGCTGGATGAGCATGCA
GCCTGTGAGAAGGAAGCCATAGCTGTCTTCATGGAGCACTCCTTCAAGGATGATGAGCGG
GAGTTCCAGAAGAGGCTGGTGGCCACCATAGAGGAAAGGAAGGAGGCGTTCATGCTGCAG
AACGAAGCAGCATCCATCCGTCACTGCCAGGCTGAGCTGGCGAAGCTCTCGGAGTTCCTG
AGGGAGAGCATCTCGAGTGGAGCTTTCTCTGTCCCTGGGGGGCACGGCCTCTACGTAGAA
GCCAGGAAGAAGGTTGAGCTGGGCTACGAGCAAGTGTTGAGGAAGGGAGTAAAGGCAAAA
GAGGTTCTCCAGAGTTTCCTGCAGTCACAGGCTATTATGGAAGAGTCCATCCTGCAGTCA
GACAAAGCTCTTACAGACACAGAGAGAGCCATAGCAGCTGAGCGGACAAAGAAGGAGGTG
GCT---------------GAGAAGGAACGAGACCTCCTGAGGCAGAGACAGAAGGAGCAA
GAGCAAGTGATGGAGGCTCAGGAGAGAAGCTTCCAAGAAAACATT------GCTAAACTT
CAGGAGAAGATGGAGAGAGAAAGGGTGATGCTGCTGAGGGAGCAGGAGAAGATGCTGGAG
CACAAGCTGAAGATCCAAGAAGAACTGCTGATTGAAGGATTCAGAAAGAAATCTGATATG
TTAAAGAATGAAATAAGTCAACTG
>Peromyscus maniculatus bairdii GBP4 XM_006986124 (Gbpd2)
------------------------------------------------------------
------------------------------------------------------------
------------------------------------------------------------
------------------------------------------------------------
---------------------------------------ATGGAGGCACCCATTTGTCTG
GTGCAGAACTGG---CAAGAGCAGCTGACGCTAAACCTGGAGGCTGTAAGGATTCTTGAG
AAGATATCTCAGCCTCTGGTGGTGGTGGCCATTGTTGGCTTATATCGTACAGGGAAGTCC
TACCTCATGAACCGTCTTGCAGGACAGAACCAT---------------------------
GGCTTTTCCTTGGGTTCCACAGTGCAGTCTGAAACCAAGGGCATCTGGATGTGGTGTGTG
CCCCATCCCACCAAGCCAAACCATACCCTGGTCCTTCTGGACACAGAGGGCCTTGGTGAC
ATAGAAAAGGGTGACCCTAAGAATGACTGCTGGATCTTCGCCCTGGCCGTGCTTCTAAGT
AGCACCTTTGTCTACAACAGCATGAGCACCATCAACCACCAGGCTCTGGAGCAGCTACAC
------TATGTGACTGAATTAACACAGCTAATCCGGGCAAAATCCAGCCCCAGAGAGGAT
GAAGTA------GAGGACTCTAGTGAATTCGTGGGTTTCTTTCCAGATTTTGTCTGGGCT
GTTCGGGATTTCATTCTGGAGCTGAAGTTAGATGGACGCATCATCACAGCAGATGAGTAC
CTGGAGAATGCCCTGAAGCTGATTCCAGGAAAC------AATCCCAAAGTCAAAAAATCC
AACATGACCAGAGAATGTATCAGATATTTCTTCCCAGTACGGAGATGCTTTGTCTTTGAC
CGGCCCACAAGTGACAAAAATTTATTATTACAAATTGAAAAAGTTCCAGAAAACCAACTG
GAATGGAATTTCCAGGTTGAATCAAAAAAATTCTGTTCCTACATCTTCTCCAATGCAAAG
ACGAAGACCCTGAGAGGGGGAATTATTGTCACAGGAAATCGACTGGCAACTCTGGTGCAG
ACCTATGTGGATGCCATCCATAGTGGAACTGTGCCTTGTTTAGAGAATGCAGTGATGACC
CTGGCAGAGCGTGAGAACTCTGCAGCTGTGCAGAAGGCAGCTGACCATTACAGTAAGCAG
ATGGCCCAGCGAGTGAGGCTCCCCACAGACACACTCCAGGAGCTGCTGGATGTGCACACA
GCCTGCGAGAAGGAAGCCATTGCTGTCTTCATGGAGCACTCCTTCAAGGATGATGAGCAA
GAGTTCCAAAGGAGGCTGGTGGCTGCCATAGAAGAAAGGAAGGAGGCTTTTATGCAACAG
AATGAATCAGCATCTCTCAGTCACTGCCAGGCTGAGCTGGAGAAGCTGGCAGAGCCCCTG
AGGGAGAGTGTCTCAAGTGGAGCTTTTTCTGTGCCTGGCGGGCACAGCCTGTACATAGAG
GCCAGGGAGAAGGTTGAGCAGGGCTATGAGCAAGTGCCCAGGAAGGGAGTGAAGGCAAAA
GAGGTTCTCAAGAGCTTCCTACAGTCACAGACTATTGTAGAGAACTCCATCCTGCAGTCA
GACAAAGCCCTTACAGATGGACAGAGGGCCATAGCAGCTGAGCGGACAAAGAGGGAGGTG
GCT---------------GAGAAGGAACGAGAGCTGCTGAGACAGAAAGAGAAGGAGCAA
AAGCAAGTGATGGAAGCTCAAGAGAGAAGCTTCCGAGAAAACATC------ACTAAACTT
CAGGAGAAGATGGAGAGGGAAAGGGAGACGCTTCTGAGAGAGCAAGAGAAGATGCTGGAG
CACAAGCTGAAGGTCCAAGAAGAACTGCTTGTGGAAGGATTCAGAAAGAAATCTGAAATG
TTAAAGAATGAAATAAGTCTACTA
>Meriones unguiculatus GBP4 XM_021661449 (Gbpd2)
------------------------------------------------------------
------------------------------------------------------------
------------------------------------------------------------
------------------------------------------------------------
---------------------ATGGCGTCTGCATCAACGATGGAGGCCCCCATTTGTCTG
GTGGAAAACTGG---AAAGGGCAGCTGATGGTAAATCCGGAGGCCATAAGGATTCTTGAG
AAGATATCTCAGCCTCTGGTGGTGGTGGCCATTGTTGGTTTATATCGTACAGGAAAGTCC
TACCTCATGAACCGTCTTGCAGGACAGAACCAC---------------------------
GGCTTCTCCTTGGGCTCCACAGTGCAATCCAAAACCAAGGGCATCTGGATGTGGTGTGTG
CCTCACCCCACTAAGCCAACCCACACCCTGGTCCTTCTGGACACGGAGGGCCTTGGTGAT
GTAGAAAAGGGTGACCTTAAGAATGACTCCTGGATCTTCGCCCTGGCCGTGCTTTTAAGC
AGCACCTTGGTCTACAACAGCATGAGCACCATCAACCACCAGGCCCTGGAGCAGCTGCAC
------TATGTGACTGAATTAACACAGCTAATCCGGGCAAAAGCCAACCCCAGAGAGGAC
AAAGTA------GGGGACTCTAGTGGGTTCGTGGGTTTCTTTCCAGACTTCATCTGGGCT
GTTCGAGATTTTGTTCTGGAGCTGAAGTTAGATGGACGCGTCATCTCGGAAGACGAGTAC
CTGGAGAATGCCCTGAAGCTCATCCCAGGAAAG------AATCCCAAAGTCCAAAAGTCC
AACATGACCAGAGAATCTATCAGATATTTCTTTCCAGTACGGAAGTGCTTTGTCTTCGAC
CGACCTACAAGTGACAAAAACTTATTGTTCCAAATTGAAAAGGTTCCAGAAAACCAACTG
GAATGGAATTTCCAGGAGGAATCAAAAAGATTCTGTTCCTACATCTTCACCAATGCGAAG
AGCAAGACTCTGACAGGGGGGATTGTTGTCACGGGAAATCGGCTGGGGACTCTGGTGCAG
ACCTATGTGGATGCCATCAACAGCGGGACTGTGCCGTGTTTGGAGAATGCGGTGACGACC
CTGGCTGAGCGTGAGAACTCCATAGCTGTGCAGAAGGCAGCTGACCACTACAGTGAGCAG
ATGGCCCAGCGAGTGAGGCTCCCCACGGACACGCTCCAGGAGCTGCTGGATGTGCACGCA
GCCTGCGAGAAGGAAGCCATTGCTGCCTTCATGGAGCACTCCTTCAAGGACGATGAGCAG
GAGTTCCAGAAGAGGCTCATGGCCACCATAGAGGAAAGGAAGGAAGCTTTCCGGCAACAG
AATGAAGCAGCATCTGTCAGTTACTGCCAGGATGAGCTGGAGAAGCTTTCAGAGACCCTG
AGGGAGAACATCTCACGTGGAGCCTTCTCTGTTCCCGGGGGACACAGCCTCTACTTAGAA
GCCAGGAAGAAGGTTGAGCGGGACTATGAGCGAGTGCCCAGGAAGGGAGTGAAGGCAAAA
GAGGTTCTCAAGAGTTTCCTACAGTCTCAGGCTACTATGGAGAACTCCATCCTGCAGTCA
GACAAAGCCCTTACAGATGGAGAGAGGGCCATAGCAGCTGAGCGGACAAAGAAGGAAGTG
GCT---------------GAGAAGGAACGAGAGCTGCTGAGACAGAAACAGAAAGAGCAA
GAGCAAGTGATGGAGGCTCAAGAGAGAAGCTTCCGAGAAAACATT------GCTAAACTT
CAGGAGAAGATGGAGGAGGAGAAGGAGAAGTTGTTGAAGGAGCAGGAGAAGATGCTGGAG
CACAAGTTGAAGGTTCAACAAGAACTGCTTATTGAAGGATTCAGAAAGAAATCTGATATG
TTAAAGAATGAAATTAGTCAACTG
>Cricetulus griseus GBP4 XM_035437715 (Gbpd2)
------------------------------------------------------------
------------------------------------------------------------
------------------------------------------------------------
------------------------------------------------------------
---------------------------------------ATGGAGGCACCTATTTGTCTG
GTGCAAAACTGG---AAAGAGCAGCTGATGCTAAATCCGGAGGCTATAAGGATTCTTGAG
AAGATATCTCAGCCTCTGGTGGTGGTGGCCATTGTCGGCTTATGTCGTACAGGGAAATCC
TACCTCATGAACCGTCTGGCAGGACAGAACCAT---------------------------
GGCTTCTCCTTGGGTTCCACAGTGCAGTCTGAAACCAAGGGCATCTGGATGTGGTGTGTG
CCCCATCCCACCAAGCCAACCCATACCCTGGTCCTTCTGGACACAGAGGGTCTTGGTGAT
ACAGAAAAGGGTAACTCTAAGAATGACTGCTGGATCTTCTCCCTGGCTGTGCTTCTAAGC
AGCACCTTTGTCTACAACAGCATGAGCACCATCAACCACCAGGCCCTGGAGCAGCTGCAC
------TATGTGACAGAATTAACACAACTAATCCAGGCAAAATCCAGCCCCAGAGAGGCT
GAATTA------GAGGACTCTAGTGAGTTTGTGAGTTTCTTTCCAGACTTTGTCTGGGTT
GTTCGGGATTTCACTCTGGAGCTGAAGTTAGATGGATGCATCATCACAGCAGACGAGTAC
CTGGAGAATGCCCTGAAGCTGACGCCAGGAATT------AGTCCCAACATCCAAAAATCC
AACATGACGAGAGAATGTATCAGATATTTCTTTCCAGTACGGAAGTGTTTTGTCTTTGAT
TGGCCTACAAGTGACAAAAGTTTATTATTGCAAATTGAAAAAGTTCCAGAAAGCCAACTG
GAATGGAATTTTCTGGTTGAATCAAAAAACTTCTCTTCCTACATCTTCACCAATGCAAAG
ACAAAGACCCTGAGAGGTGGAATCACTGTCACAGGAAATCGACTGGGGACTCTGGTGAAG
ACCTACTTGGATGCCATCCATAGTGGGACTGTGCCTTGTTTGGAGAATGCAGTGATGAGC
CTGGCCCAGCGTGAGAACTCAGCAGCTGTAGAGAAGGCAGCTGACCACTACAGTCAGCAG
ATGACCCTGCAACTGAGGCTCCCAACAGACACACTACACGAGCTGCTGATTGTACATGCA
GAATGTGAGAAGGAAGCCGTGGCTGTCTTCATGGAGCATTCCTTCAAGGATGATGAGCAA
GAGTTCCAGAGGAAGCTGGTGGTTGCCATTGAAGAAAGGAAGCAAGCTTTCATGCTACAG
AACGAAGCAGCATCTGTCAGTTACTGCCAGGCTGAGCTGGAGAAGCTTACAGAACCCCTG
AAGGAGAGTGTCTCAAGTGGAGTTTTCTCTGTTCCTGGTGGGCACAGCCTTTATTTAGAA
GCCAAGAAGAAGGTTGAGCAGGGCTATGAGCAAGTGCCCAGGAAGGGAGTTAAGGCAAAA
GAGATTCTGAAGAGCTTCTTAAAGTCACAGGCTACTGTAGAGAAGTCCATCCTGCAGTCA
GACAAAGCCCTGACAGATGGACAGAGGGCCATAGCAGCTGAGCAGACAAAGAAGGAGGTG
GCT---------------GAGAAGGAACGAGAGCTGCTGAGACAGAAACAGAAGGAGCAA
GAGCAAGTGATGGAAGCTCAAGAGAGAAGCTTCCGAGAAAACATT------GCTAAACTT
CAGGAGAAGATGGAGAGGGAAAGGGAGACACTTCTGAGAGAGCAGGAGAAGATGCTGGAG
CACAAGCTGAAGATTCAAGAAGAACTGCTTGTTGAAGGATTCAGAAAGAAATCAGAAATG
TTACAGAATGAAATAAGTCAACTG
>Microtus ochrogaster GBP4 XM_026784137 (Gbpd2)
------------------------------------------------------------
------------------------------------------------------------
------------------------------------------------------------
------------------------------------------------------------
---------------------------------------ATGGAGACACCCATTTGTCTG
GTGCAAAACTGG---AAAGAAGAGCTGATGGTAAACCCGGAGGCTATAAGGATTCTTGAG
AAGATATCTCAGCCTCTGGTGGTGGTGGCCATTGTTGGCTTATACCGTACAGGGAAGTCC
TACCTCATGAACCGTCTTGCAGGACAGAACCAT---------------------------
GGCTTTTCCTTGGGTTCCACCGTGCAATCTGAAACCAAGGGAATCTGGATGTGGTGTGTG
CCTCACCCCACCAAGCCAACCCATACCCTGGTCCTTCTGGACACAGAGGGTCTTGGTGAT
ATAGAAAAGGGTGACCCTAAGAATGACTCATGGATCTTTGCCTTGGCTGTGCTTTTAAGC
AGCACCTTTGTCTACAACAGCATGAGCACCATCAACCACCAGGCCCTGGAGCAGCTGCAT
------TATGTGACTGAATTAACACAGCTAATCCGGGCAAAGGCCAGCCCCAGAGAGGAT
GAAGTA------AAGGACTCCAGTGAGTTTGTGAGCTTCTTCCCGGACTTTGTTTGGACT
GTTCGGGATTTCACTCTGGAGCTGAAGTTAGATGGACGTGTCATCACAGCGGATGAGTAC
CTGGAGAATGCCCTGAAGCTGATTCCAGGAAAC------AATCCCAAAGTTCAAAACTCC
AACACGACTAGAGAATGTATCAGATATTTCTTTCCAGTACGGAGGTGCTTTGTCTTTGAC
CGGCCTACAAGGGACAAAAGTTTACTATCTCAAATTGAAAAAGTTCCAGAAAACGAACTG
GAATGGAATTTCCAGGTGGAATCAAAAAAGTTCTGTTCCTACATCTTCACCAATGCAAAG
ACCAAGACGCTGAGAGGCGGGATTACTGTCACAGGAAACCGACTGGGGACTCTGGTGAAG
ACCTACTTGGATGCCATCAATAGTGGGACTGTGCCTTGCTTGGAGAATGCGGTGATGACC
CTGGCTCAGCGTGAGAACTCGGCAGCTGTGCAGAAGGCAGCTGACCATTACAGTGAGCAG
ATGGCCCAGCAGCTGCAGCTCCCAACAGACACTCTCCAAGAGCTTCTGGATGTACATGCA
GACTGTGAGAAGGAAGCCATTGCTCTTTTCATGGAGCACTCCTTCAAGGACGAAGAGCAA
GAGTTCCAGAGGAGACTGGTGGCTGTCATAGAAGAAAGGAAGGAAGTTTTCATGCAACAG
AATGAAGCAGCATCTGTCAGTCACTGCCAGGCTGAGCTGGACAAGCTTTCAGAGTCCCTG
AGGAAGAGTGTCTCAAGTGGAGTTTTCTCTGTTCCTGGTGGGCACAGTCTCTACATAGAG
GCCAGGAAGAAGGTGGAGCAGAACTATGAGCGAGTGCCCCGGAAGGGAGTAAAGGCAAAT
GAGGTTCTCAAGAGCTTCCTACAGTCACAGGGTACTGTAGAGAACTCCATCCTGAATTCA
GACAAAGCCCTTACAGAAGGACAGAAGGCCATAGCAGCTGAAAGGTCAAAGAAGGAGGTG
GCT---------------GAGAAGGAACGAGAGCTGCTGAGACAGAAACAGGAGGAGCAA
GAGCAACTGATGGAAGCTCAAGAGAGAAGCTTCCAAGAAAACATG------GCTAGACTT
CAAGAGAAGATGGAGAAGGAAAGGGAGACTCTTCTGAGTGAGCAGGAGAAGATGCTAGAG
CACAAGCTGAAGATCCAAGAAGAACTTCTTGTTGAAGGATTTAAAAAGAAGTCTGAAATG
TTAATGAATGAAATAAGTCATCTG
>Gbpd3 consensus
------------------------------------------------------------
------------------------------------------------------------
------------------------------------------------------------
------------------------------------------------------------
---------------------ATGGCACCAGGAACT---ATGAAGGCCCCCATGTGTCTG
GTAGAAAATAAG---AACAAGCAGCTGTTGGTGAATCCAAGAGCCATCCGTATTCTTAAC
AATATTTCTCAGCCTGTGGTGGTAGTGGCCATTGTGGGGATGTACCGCACAGGAAAATCC
TACCTAATGAACTGCCTGGCTGGACAGAACCAT---------------------------
GGCTTCCCTCTGGGATCCACGGTACAGTCTCAAACCAAGGGCATCTGGATGTGGTGTGTG
CCTCACCCAACAAAGTCACGTCACACCCTGATCCTTCTAGACACTGAGGGTCTTGGGGAT
GTAGAAAAGGGTGACCCTAAGAATGATGCCTGGATCTTCGCTTTGGCTGTGCTTCTGAGC
AGCACTTTTGTCTACAACAGCACGAGCACCATCAACAACGATGCCCTGGAGAAGCTGCAT
------TATGTGACAAAACTCACAGAGCTCATCAGAGCAAAGTCCTCCCCAAGATCTGAT
GGGATA------GAAGATGCTAGAGAGTTTGTGGGTTTCTTTCCAGACTTTATCTGGACT
GTACGGGACTTCACTCTGGAGCTGAAGTTGGATGGTCACTGCATCACAGAAGATCAGTAC
CTGGAGAACGCCTTGAAGCTGGTTCCAGGGCAG------GATCCCCAAACCCTGACATCC
AACTGGCCAAGGGAATGCATCAGACAATTCTTTCCCAGGAGGAAGTGTTTTGTCTTTGAC
TGGCCAGTGAGTGACCCACAACTCTTAGCCAAGATTGAGAGCATACCAGAAAGTCAAATG
AACCCTAAATTCCAGGAACAATTGAAGACCTTTTGTTCTTATATCTTCACCCATGCAACT
GGCAAGAGACTTGGAGAGGGGATCCTGGTCACTGGGAATCGACTGGGGAATCTAGTGCAG
ACCTATGTGGATGCCATCAACACTGGGACAGTTCCTTGCTTGGAGAATGCAGTAAAAACA
CTGGCGGAGCATGAGAACTCCACAGCTGTGCAGAAGGCAGCTGACCACTACAGTGAGCAG
ATGGCCCAGCGAGTGAGGCTCCCCACAGACACGCTCCAGGAGCTGCTGGATGTGCATGCA
GCCTGTGAGAAGGAAGCCATTGCTGTCTTCATGGAGCACTCCTTCAAGGATGACCAGTGG
AAGTTCCAGAAGAAGCTTGTGGTCACCATAGAGGAAAGGAAGGAAGCTTTCATGCAACAG
AATGAAGCAGCATCTCTCAGTCACTGCCAAGCTGAACTGGACAAGCTCTCAGAGTCCCTG
AGGGAGAGCATCTCACATGGAGCTTTCTCTGTTCCTGGAGGCCACAGTCTCTACTTAGAG
GCCAGGAAGAAGGTTGAGCAGGACTATGAGCAAGTGCCCAGGAAGGGAGTGAAGGCAAGT
GAGGTCTTCCAGAACTTCCTGAAGTCACAGATCACTGTGGAGGAGTCCATCTTGCAGTCA
GACAAAGCTCTCAGTGATGGACAGAAAGCCATGGCAGCTGAGCTGGCCAAGAAGGAGGCA
GCT---------------GAGAAGGAACTGGAGTTAATGAGGCAGCAACAGAAGAAGCAA
GAGCAAGAGACTGAGGCTCAAATGAGAAGCTTCTCAGAAAACATG------GCCCAGCTG
CAGAAGAAGATGGAGATGGAAAGGGAGAACCTTCTGAGAGATCAGGAGAGGGTTCTGGAC
CACAAGCTGAAGGCCCTAAAAGAACTACTTCTTGAAGGAGTTGAGGAGAAATATGATGAT
TTAAGAAGAGAAATAAAGCTAAGA
>Arvicanthis niloticus GBP4 XM_034500840 (Gbpd3)
------------------------------------------------------------
------------------------------------------------------------
------------------------------------------------------------
------------------------------------------------------------
---------------------ATGGCACCAGGAACT---ATGAAGGCCCCCATGTGTCTG
GTAGAAAATAAG---AACAAGCAGCTGTTGGTGAATCCAAGAGCCATCCGTATTCTTAAC
AATATTTCTCAGCCTGTGGTGGTAGTGGCCATTGTGGGGATGTACCGCACAGGAAAATCC
TACCTAATGAACTGCCTGGCTGGACAGAACCAT---------------------------
GGCTTCCCTCTGGGATCCACGGTACAGTCTCAAACCAAGGGCATCTGGATGTGGTGTGTG
CCTCACCCAACAAAGTCACGTCACACCCTGATCCTTCTAGACACTGAGGGTCTTGGGGAT
GTAGAAAAGGGTGACCCTAAGAATGATGCCTGGATCTTCGCTTTGGCTGTGCTTCTGAGC
AGCACTTTTGTCTACAACAGCACGAGCACCATCAACAACGATGCCCTGGAGAAGCTGCAT
------TATGTGACGAAACTCACAGAGCTCATCAGAGCAAAGTCCTCCCCAAGAACTGAT
GGGATA------GAAGATGCTAGAGAGTTTGTGGGCTTCTTTCCAGACTTTGTCTGGACT
GTACGGGACTTCACTCTGGACCTGAAGTTAGACGGTTGCTGCATCACAGAAGATCAGTAC
CTGGAGAACGCCTTGAAGCTGGTTCCAGGGCAG------GATCCCCAAACTGTGACATCC
AACTGGCCCAGGGAATGCATCAGACAGTTCTTTCCCAGGAGGAAGTGTTTTGTCTTTGAC
TGGCCAGTGAGTGACCCGCAACTCTTAGCCAAGATTGAGAGTATACCAGAAAGCCGACTG
AACCCTAAATTTCAGGAACAACTGAAGACCTTTAGTTCTCATATCTTCACCCACGCAGCT
GGCAAGAGACTTGGAGAGGGGATCCTGGTCACTGGGAATCGACTGGGAAATTTAGTGCAG
ACCTATGTGGATGCCATCAACACTGGGACAGTTCCTTGCTTGGAGAATGCAGTAAAAACA
CTGGCAGAGCATGAGAACTCAGCAGCAGTGCAGAAGGCAGCTGACCACTACAGTGAGCAG
ATGGGCCAGCGAGTGAGGCTCCCCACAGACACGCTCCAAGAGCTGCTGGATGTGCATGCA
GCCTGTGAGAAGGAAGCCATTGCTGTCTTCATGGAGCACTCCTTCAAGGATGACCAATGG
AAGTTCCAGAAGAAGCTAGTGGTCACCACTGAGGAAAGGAAGAAAACTTTCATGCAACAA
AATGAAGCAGCATCTCTGAGACACTGCCAAGCTGAACTGGACAAGGTCTCAGAGTCCCTA
AGAGAGAGCATCTCACATGGGGCTTTCTCTGTCCCTGGCGGATACAGTCTCTACCTAGAG
GCCAGGAAGAAGGTTGAGCAGGACTATGAGCGAGTGCCCAGGAAGGGAGTGAAGGCAAGT
GAGGTCTTCCAGAACTTCCTGAAGTCACAGATCACTGTTGAGGAGACCATCTTGCAGTCA
GACAAAGCTCTCAGTGATGGACAGAAAGCCATGGCAGCTGAGTTGGCCAAGAAGGAGGCA
GCT---------------GAGAAGGAACTGGAGTTAATGAGGCAGCAACAGAATAAGAAA
GAGCAAGAGATTGAGGCTCAAATGAGAAGCTTCTCAGAAAACATG------GCCCAGCTG
CAGAAGAAGATAGAGATGGAAAGGGAGAACCTTCTGAGAGATCAGGAGAGGGTTCTGCAC
CACAAGCTGGAGGTCCTAGAAGAACTACTTCGTGAAGGAGTTGAGGAGAAGTACAATGAT
TTAAAAAGAGAAATAAACCTAAGA
>Microtus ochrogaster GBP4 XM_005357372 (Gbpd3)
------------------------------------------------------------
------------------------------------------------------------
---------------------ATGTTGGAAGATATGCACAAGATGGAACAGTATGTAATG
GCCGAGAAAGGAGAGAGTCATCAGGAACACATGAAACAATTCACTGAGAAAAAGAAAGAG
GATCTTGGATGTCAGGTTGTCATGGCATCAGAAACC---ATGAAGGCCCCCATATGTCTG
GTGGAAAATAAG---AACAAGAAGCTGTCGGTGAATCGAAGAGCCATCGAGATTCTTAAC
AGTATTTCCCATCCCGTGGTGGTGGTGGGCATTGTGGGCATGTACCGCACAGGAAAATCA
TACCTGATGAACTGCCTGGCTGGGCAGAACAAT---------------------------
GGCTTCCCTCTGGGCTCCACAGTACAGTCTCAAACCAAGGGCATCTGGATGTGGTGTGTG
CCTCACCCCACCAAGCCAAATCACACCCTCATCCTTCTAGACACCGAGGGCCTTGGGGAC
GTAGAAAAGGGTGACCCTACAAATGATGCCTGGATCTTCGCCCTGGCTGTCCTTCTGAGC
AGCACTTTTGTCTACAACAGCATGAGCACCATCAACAATGATGCACTGGAGAAGTTGCAT
------TATGTGACAAAGCTCACAGAGCTCATTAGAGCAAAGTCCTCTCCACAATCTAAT
GCTATA------GAAGATGCTGGAGAGTTTGTGAGTTTCTTTCCAGACTTTATCTGGACT
GTACGGGACTTCACCCTGGAGCTGAAGTTGGATGGTCACTGCATCACAGAAGATGACTAC
CTGGAGAAAGCTTTGAAGCTAATTCCTGGGCAG------AATCCCCAAATCCAGACATCC
AACTGGTCTAGGGAATGCATCAGACAATTTTTTCCCAGGCGGAAATGTTTTGTCTTTGAC
TGGCCAGTGAGCGACCCACAGCTCTTAGCCAAGATTGAGAGCATACCAGAAAGTCAATTG
AATCCTAAATTCCAGAAGCAATCGAAGGCTTTCTGTTCTTATATCTTCACCCATGCAAGT
ATCAAGAAACTCAGAGAGGGAGTCCTGGTCACTGGGAATCGACTGGGGACTCTAGTGGAG
ACGTATGTGGATGCCATCAACAGCGGGACAGTTCCTTGCTTGGAGAATGCAGTAAAAACA
CTGGCCGAGCGTGAGAACTCCATAGCTGTGCAGAGGGCAGTTGACCACTACAGCGAGCAG
ATGGCCCAGCGAGTGAGGCTTCCAACCAACACGCTCCAGGAGCTGCTGGATGTGCATGCA
GCCTGTGAGAAGGAAGCCATCACTGTCTTCATGGAGCACTCCTTCTTGGATGACCAGTGG
GAGTTCCAGAAGAAGCTTGTGGCTACCATAGAGAAAAGGAAGGAGGCATTCATGCTGCAG
AATGAAGCAGCATCTCTCAGTTACTGCCAGGCCGAACTGGAGAGGCTCTCAGAGTCACTG
ATGGAGAACATCTCGTGTGGATCTTTTTCTGTTCCTGGTGGGCACAGCCTCTACTTAGAA
GTCAGGAAAAAGGTTGAGCAGACCTACGAACAAGTGCCTAGGAAGGGAGTGAAGGCAAAT
GAGGTGTTCCAGGACTTCCTGAAGTCACAGATAACTATAGAAGATTCCATCTTGCAATCA
GATAAAGCCCTCACCGATGGGCAGAAAGCCATGGCAGCTGAGCAGGCCAAGAAGGAGGCA
GCT---------------GAGAAGGAACTGGAGCTAATGAGGCAGCAACAGACAGAGCAA
GAGCAAGCAAAGGAGGCTCAAATGAGAACTTTGTCAGAAAACATG------GCCCAGCTG
CAGAAGAAGATGGAAAGTGAAAGGGAGAACCTACTGAGAGAGCAGGAGAGGATACTGGAT
CACAAGATCAAGGCTCTAAAAGAACTAATTCTTGATGGAGTTGAGGAGAAATATGATGAT
TTAAGAAGAGAAATAAAGCTAAAA
>Mus pahari GBP4 XM_021189011 (Gbpd3)
------------------------------------------------------------
------------------------------------------------------------
------------------------------------------------------------
------------------------------------------------------------
---------------------------------------ATGAAGGCCCCCATGTGTCTG
GTAGAAAATAAG---AACAAGCACCTGTTGGTGAATCCTAGAGCTATCCATATTCTTAAC
AATATTTCTCAGCCTGTGGTCGTGGTAGCCATTGTGGGGATGTACCGCACAGGAAAATCC
TACCTGATGAATTGCCTGGCTGGTCAGAACCAT---------------------------
GGTTTTCCTCTTGGATCTACAATACAGTCTCAAACTAAGGGCATCTGGATGTGGTGTGTT
CCTCACCCAACAAAGCCAAGTCATACCCTGATCCTCCTAGACACTGAGGGTCTTGGGGAT
GTAGAAAAGGGTGACCCTAGGAATGATGCCTGGATCTTCGCCCTGGCTGTGCTTCTGAGC
AGCACTTTTGTTTACAACAGCATGAGCACCATCAACAATGATGCCCTGGAGAAGCTGCAT
------TATGTGACAAAACTCACAGAGCTCATCAGATCAAAGTCCTCCCCAAGATCTGAT
GGGATA------GAGGATAGTAGAGAATTTGTGGGCTTCTTTCCAGACTTTATCTGGATT
GTACGGGACTTCACTCTGGAGCTGAAGCTGGATGGTCACTGCATCACGGAAGATCAGTAC
CTGGAGAATGCCTTGAAGTTGGTTCCAGGGCAG------GATCCCCAAACCGGGACATCC
AACTGGCCCAGGCAGTGCATCAGACAATTTTTTCCCAGGAGGAAGTGTTTTGTCTTTGAC
TGGCCAGTAAGTGACCCACAACTCTTAGCCAAGATTGAGAGTATCCCAGAAAGTCAACTG
AACCCTAAATTTCGGGATCAACTGAAGACTTTTAATTCTCATATCTTCACCCATGCAACT
GTCAAGAGACTTGGAGAGGGGATTCTGGTCACTGGAAATCGACTGGGGAATCTAGTGCAG
ACCTACGTGGATGCCATCAACACTGGGACAATACCTTGCTTGGAGAATGCAGTGACAACC
CTGGCTCAGCGTGAGAACTCAGCAGCTGTGCAGAAGGCAGCTGACCACTACAGTGAGCAG
ATGGCCCAGCGAATGAGGCTCCCCACAGACACGCTCCAGGAGCTGCTGGATGTGCATGCA
GCCTGTGAGAAGGAAGCCATTGCTGTCTTCATGGACCACTCCTTCAAGGATGAGCAGTGG
AAGTTCCAGAAGCAGCTTCTGGGCATCATACAGGAAGGGAAGGAAACTTTCATGCGACAG
AATGAAGCAGCATCTCTCAGTCACTGCCAGACTGAGCTGGACAAGCTCTCAGAGTCCTTG
AGGGAGAACATCTCATGTGGAGCTTTCTGTGTTCCCGGGGGCCACAATCTCTACTTAGAG
GCCAGAAAGAAGGTTGAGCAGGACTATGAGCAAGTGCCCAGGAAGGGAGTGAAGGCAAGT
GAGGTCTTCCAGAACTTCCTGAAGTCTCACATCACTGTGGAGGCATCCATCTTGCAGTCA
GACAAAGCTCTTAGTGATGGACAGAGAGCAATGGCAGATGAGAAAGCCAAGAAAGAG---
------------GCAGCTGAGAGGGAAGTGGAGCTAATGAGGCAGCAACAGAAGAAGCAA
GAGCTAGAAATTGAGGCTCAAATGAGAAGCTTTACAGAAAACATG------GCTCAGCTG
AAGAAGAAGATGGAGATGGAAAAGGAGAAACTTCTGAGAGATCAGAAGAGGGTTCTGGAC
CAGAAGATGAAGGCCCTAAAAGAACTACTTCTTGAAGAAGTTGAAGAGAAATGTGATGGT
TTAAGAAGAGAAATAAAGCTAAGA
>Rattus norvegicus GBP6 XM_017591354 (Gbpd3)
------------------------------------------------------------
------------------------------------------------------------
------------------------------------------------------------
------------------------------------------------------------
------------------------------------------------------------
------------------------------------------------------------
------------------------------------------------------------
------------------------------------------------------------
------------------------------------------------------------
------------------------------------------------------------
------------------------------------------------------------
---------------------ATGAGTACCATCAACCACCAGGCCCTGGAGAAGCTGCAT
------TATGTGACAAAACTCACAGAGCTCATCAGAGCAAAGTCTTCCCCAAGGTCTGAT
GGGCTA------GAAGATGCTAGAGAGTTTGTGGCTTTTTTTCCAGATTTTATCTGGACT
GTACGGGACTTCACTCTGGAGCTGAAGTTGGATGGTCACTGCATCACGGAAGATCAGTAC
CTGGAGAATGCCTTGAAGCTGGTTTCAGGGCAG------GATCCCCAAACCCTGGTATCC
AACCGGCCAAGGGAATGCATCAGACAATTCTTTCCTAGGAGGAAGTGTTTTGTCTTTGTT
TGGCCAGTGAGTGACCCACAACTCTTATCCAAGATTGAGAGCATACCAAAAAGTCAAATG
AACCCTAAATTCCAGGAACAATTGAAGAACTTTTGTTCTTATATCTTCACCCATGCAACT
GGCAAGAGACTTGGAGAGGGGATCCTGGTCACTGGGAGTCGACTGGGGAATCTAGTGCAG
ACCTACGTGGATGCAATCAACACTGGGACAGTACCTTGCTTGGAGAATGCAGTAAAAACA
TTGGCGGAGCATGAGAACTCCACAGCTGTGCAGAAGGCAGCTGATCACTACAGTGAGCAG
ATGGCCCAGCGAGTGAGGCTCCCCACAGACACGCTCCAGGAGCTGCTGGATGTGCACTCA
GCCTGTGAGAAGGAAGCCATCGCTGTCTTCATGGAGCACTCCTTCAAGGATGACCAGTGG
AAGTTCCAGAAGAAGCTTACTGTCATCGTAGAGGAAAGGAAGGGAGCTTTCATGGAACAG
AATGAATCAGCATCTCTCAGTCAATGCCAAGCTGAACTGGACAAGCTCTCAGCATCCCTG
AGGGAAAGCATCACACATGGAGCTTTCTATGTTCCTGGAGGCCACAGTCTCTACTTAGAG
GCCATCAAGAAGGTTGAGCAGGACTATGAGCAAGTGCCCTGTAAGGGAGTGAAGGCAAGT
GAGGTCTTCCAGAACTTCCTGAAGTCACAGATCACTGTGGAGGAGTCCATCTTGCAGTCA
GACAAAGCTCTCAGTGATGGACAGAGAGCTATGGCAGTTGAACTGGCCAAGAATGAGGCA
GCT---------------GAGAAGGAGCTGGAGTTAAAGAGGCAGCAACAGAAGAAGCAA
GAGCAAGAGACTGAGACTCAAATGAGAAGCTTCTCAGAAATCATG------ACCCAGCTG
CAGAAGAAGATGGAGATGGAAAGGGAGAACATTCTGAGAGATAAGGAGAGGGTTCTGGAC
CACAAGCTGAAGGCCCTAAGAGATCTACTTCTTGAAGGAATTGAGGAGAAATATGAAGAT
TTAAGAAGAGAAATAAAGCTGAGA
>Homo sapiens GBP4 NM_052941
------------------------------------------------------------
------------------------------------------------------------
------------------------------------------------------------
------------------------------------------------------------
---------------------------------------ATGATGGCCCCCATTTGTCTA
GTGGAAAACCAG---GAAGAGCAGCTGACAGTGAATTCAAAGGCATTAGAGATTCTTGAC
AAGATTTCTCAGCCCGTGGTGGTGGTGGCCATTGTAGGGCTATACCGCACAGGAAAATCC
TATCTCATGAATCGTCTTGCAGGAAAGCGCAAT---------------------------
GGCTTCCCTCTGGGCTCCACGGTGCAGTCTGAAACTAAGGGCATCTGGATGTGGTGTGTG
CCCCACCTCTCTAAGCCAAACCACACCCTGGTCCTTCTGGACACCGAGGGCCTGGGCGAT
GTAGAAAAGAGTAACCCTAAGAATGACTCGTGGATCTTTGCCCTGGCTGTGCTTCTAAGC
AGCAGCTTTGTCTATAACAGCGTGAGCACCATCAACCACCAGGCCCTGGAGCAGCTGCAC
------TATGTGACTGAGCTAGCAGAGCTAATCAGGGCAAAATCCTGCCCCAGACCTGAT
GAAGCT------GAGGACTCCAGCGAGTTTGCGAGTTTCTTTCCAGACTTTATTTGGACT
GTTCGGGATTTTACCCTGGAGCTAAAGTTAGATGGAAACCCCATCACAGAAGATGAGTAC
CTGGAGAATGCCTTGAAGCTGATTCCAGGCAAG------AATCCCAAAATTCAAAATTCA
AACATGCCTAGAGAGTGTATCAGGCATTTCTTCCGAAAACGGAAGTGCTTTGTCTTTGAC
CGGCCTACAAATGACAAGCAATATTTAAATCATATGGACGAAGTGCCAGAAGAAAATCTG
GAAAGGCATTTCCTTATGCAATCAGACAACTTCTGTTCTTATATCTTCACCCATGCAAAG
ACCAAGACCCTGAGAGAGGGAATCATTGTCACTGGAAAGCGGCTGGGGACTCTGGTGGTG
ACTTATGTAGATGCCATCAACAGTGGAGCAGTACCTTGTCTGGAGAATGCAGTGACAGCA
CTGGCCCAGCTTGAGAACCCAGCGGCTGTGCAGAGGGCAGCCGACCACTATAGCCAGCAG
ATGGCCCAGCAACTGAGGCTCCCCACAGACACGCTCCAGGAGCTGCTGGACGTGCATGCA
GCCTGTGAGAGGGAAGCCATTGCAGTCTTCATGGAGCACTCCTTCAAGGATGAAAACCAT
GAATTCCAGAAGAAGCTTGTGGACACCATAGAGAAAAAGAAGGGAGACTTTGTGCTGCAG
AATGAAGAGGCATCTGCCAAATATTGCCAGGCTGAGCTTAAGCGGCTTTCAGAGCACCTG
ACAGAAAGCATTTTGAGAGGAATTTTCTCTGTTCCTGGAGGACACAATCTCTACTTAGAA
GAAAAGAAACAGGTTGAGTGGGACTATAAGCTAGTGCCCAGAAAAGGAGTTAAGGCAAAC
GAGGTCCTCCAGAACTTCCTGCAGTCACAGGTGGTTGTAGAGGAATCCATCCTGCAGTCA
GACAAAGCCCTCACTGCTGGAGAGAAGGCCATAGCAGCGGAGCGGGCCATGAAGGAAGCA
GCT---------------GAGAAGGAACAGGAGCTGCTAAGAGAAAAACAGAAGGAGCAG
CAGCAAATGATGGAGGCTCAAGAGAGAAGCTTCCAGGAATACATG------GCCCAAATG
GAGAAGAAGTTGGAGGAGGAAAGGGAAAACCTTCTCAGAGAGCATGAAAGGCTGCTAAAA
CACAAGCTGAAGGTACAAGAAGAAATGCTTAAGGAAGAATTTCAAAAGAAATCTGAGCAG
TTAAATAAAGAGATTAATCAACTG
>Gorilla gorilla gorilla GBP4 XM_019027006
------------------------------------------------------------
------------------------------------------------------------
------------------------------------------------------------
------------------------------------ATGGGTGAGAGAACTCTTCACGCT
GCAGTGCCCACACCAGGTTATCCAGAATCTGAATCCATCATGATGGCCCCCATTTGTCTA
GTGGAAAACCAG---GAAGAGCAGCTGACAGTGAATTCAAAGGCATTAGAGATTCTTGAC
AAGATTTCTCAGCCCGTGGTAGTGGTGGCCATTGTAGGGCTATACCGCACAGGAAAATCC
TATCTCATGAATCGTCTTGCAGGAAAGCGCAAT---------------------------
GGCTTCCCTCTGGGCTCCACGGTGCAGTCTGAAACTAAGGGCATCTGGATGTGGTGTGTG
CCCCACCCCTCTAAGCCAAACCACACCCTGGTCCTTCTGGACACCGAGGGCCTGGGCGAT
GTAGAAAAGAGTAACCCTAAGAATGACTCGTGGATCTTTGCCCTGGCTGTGCTTCTAAGC
AGCAGCTTTGTCTATAATAGCGTGAGCACCATCAACCACCAGGCCCTGGAGCAGCTGCAC
------TATGTGACTGAGCTAGCAGAGCTAATCAGGGCAAAATCCTGCCCCAGACCTGAT
GAAGCT------GAGGACTCCAGCGAGTTTGCGAGTTTCTTTCCAGACTTTATTTGGACT
GTTCGGGATTTTACCCTGGAGCTAAAGTTAGATGGAAACCCCATCACAGAAGATGAGTAC
CTGGAGAATGCCTTGAAGCTGATTCCAGGCAAG------ACTCCCAAAATTCAAAATTCG
AACATGCCTAGAGAGTGTATCAGGCATTTCTTCCGAAAACGGAAGTGCTTTGTCTTTGAC
CGGCCTACAAATGACAAACAATATTTAAATCATATGGACGAAGTGCCAGAAGAAAATCTG
GAAAGGCATTTCCTTATGCAGTCAGACAACTTCTGTTCTTATATCTTCACCCATGCAAAG
ACCAAGACCCTGAGAGAGGGAATCATTGTCACTGGAAAGCGGCTGGGGACTCTGGTGGTG
ACTTATGTAGATGCCATCAACAGTGGAGCAGTACCTTGTCTGGAGAATGCAGTGACAGCA
CTGGCCCAGCTTGAGAACCCAGCGGCTGTGCAGAGGGCAGCCGACCACTATAGCCAGCAG
ATAGCCCAGCAACTGAGGCTCCCCACAGACACTCTCCAGGAGCTGCTGGACGTGCATGCA
GCCTGTGAGAGGGAAGCCATTGCAGTCTTCATGGAGCACTCCTTCAAGGATGAAAACCAT
GAATTCCAGAAGAAGCTTGTGGACACCATGGAGAAAAAGAAGGGAGACTTTGTGCTGCAG
AATGAAGAGGCATCTGCCAAATATTGCCAGGCTGAGCTTAAGCGGCTTTCAGAGCACCTG
ACAGAAAGCATTTTGAGAGGAATTTTCTCTGTTCCTGGAGGACACAATCTCTACTTAGAA
GAAAAGAAACAGGTTGAGAGGGACTATAAGCTAGTGCCCAGAAAAGGAGTTAAGGCAAAC
GAGGTCCTCCAGAACTTCCTGCAGTCACAGGTGGTTGTAGAGGAATCCATCCTGCAGTCA
GACAAAGCCCTCACTGCTGGAGAGAAGGCCATAGCAGCGGAGCGGGCCATGAAGGAAGCA
GCT---------------GAGAAGGAACAGGAGCTGCTAAGAGAAAAACAGAAGGAGCAG
CAGCAAATGATGGAGGCTCAAGAGAGAAGCTTCCAGGAATACATG------GCCCAAATG
GAGAAGAAGTTGGAGGAGGAAAGGGAAAACCTTCTCAGAGAGCATGAAAGGCTGCTAAAA
CACAAGCTGAAGGTACAAGAAGAAATGCTTAAGGAAGAGTTTCAAAAGAAATCTGAGCAG
TTAAATGAAGAGATTAATCAACTG
>Pan troglodytes GBP4 XM_009424854
------------------------------------------------------------
------------------------------------------------------------
------------------------------------------------------------
------------------------------------------------------------
---------------------------------------ATGATGGCCCCCATTTGTCTA
GTGGAAAACCAG---GAAGAGCAGCTGACAGTGAATTCAAAGGCATTAGAGATTCTTGAC
AAGATTTCTCAGCCCGTGGTGGTGGTGGCCATTGTAGGGCTATACCGCACAGGAAAATCC
TATCTCATGAATCGTCTGGCAGGAAAGCGCAAT---------------------------
GGCTTCCCTCTGGGCTCCACAGTGCAGTCTGAAACTAAGGGCATCTGGATGTGGTGTGTG
CCCCACCCCTCTAGGCCAAACCACACCCTGGTCCTTCTGGACACCGAGGGCCTGGGCGAT
GTAGAAAAGAGTAACCCTAAGAATGACTCGTGGATCTTTGCCCTGGCTGTGCTTCTAAGC
AGCAGCTTTGTCTATAACAGCGTGAGCACCATCAACCACCAGGCCCTGGAGCAGCTGCAC
------TATGTGACTGAGCTAGCAGAGCTAATCAGGGCAAAATCTTGCCCCAGACCTAAT
GAAGCT------GAGGACTCCAGCGAGTTTGCGAGTTTCTTTCCAGACTTTATTTGGACT
GTTCGGGATTTTACCCTGGAGCTAAAGTTAGATGGACACCCCATCACAGAAGATGAGTAC
CTGGAGAATGCCTTGAAGCTGATTCCAGGCAAG------AATCCCAAAATTCAAAATTCG
AACATGCCTAGAGAGTGTATCAGGCATTTCTTCCGAAAACGGAAGTGCTTTGTCTTTGAC
CGGCCTACAAATGACAAACAATATTTAAATCATATGGACGAAGTGCCAGAAGAAAATCTG
GAAAGGCATTTCCTTATGCAATCAGACAACTTCTGTTCTTATATCTTCACCCATGCAAAG
ACCAAGACCCTGAGAGAGGGAATCATTGTCACTGGAAAGCGGCTGGGGACTCTGGTGGTG
ACTTATGTAGATGCCATCAACAGTGGAGCAGTACCTTGTCTGGAGAATGCAGTGACAGCA
CTGGCCCAGCTTGAGAACCCAGCGGCTGTGCAGAGGGCAGCCGACCACTATAGCCAGCAG
ATGGCCCAGCAACTGAGGCTCCCCACAGACACGCTCCAGGAGCTGCTGGACGTGCATGCA
GCCTGTGAGAGGGAAGCCATTGCAGTCTTCATGGAGCACTCCTTCAAGGATGAAAACCAT
GAATTCCAGAAGAAGCTTGTGGACACCATAGAGAAAAAGAAGGGAGACTTTGTGCTGCAG
AATGAAGAGGCATCTGCCAAATATTGCCAGGCTGAGCTTAAGCGGCTTTCAGAGCACCTG
ACAGAAAGCATTTTGAGAGGAATTTTCTCTGTTCCTGGAGGACACAATCTCTACTTAGAA
GAAAAGAAACAGGTTGAGCGGGACTATAAGCTAGTGCCCAGAAAAGGAGTTAAGGCAAAC
GAGGTCCTCCAGAACTTCCTGCAGTCACAGGTGGTTGTAGAGGAATCCATCCTGCAGTCA
GACAAAGCCCTCACTGCTGGAGAGAAGGCCATAGCAGCGGAGCGGGCCATGAAGGAAGCA
GCT---------------GAGAAGGAACAGGAGCTGCTAAGAGAAAAACAGAAGGAGCAG
CAGCAAATGATGGAGGCTCAAGAGAGAAGCTTCCAGGAATACATG------GCCCAAATG
GAGAAGAAGTTGGAGGAGGAAAGGGAAAACCTTCTCAGAGAGCATGAAAGGCTGCTAAAA
CACAAGCTGAAGGTACAAGAAGAAATGCTTAAGGAAGAGTTTCAAAAGAAATCTGAGCAG
TTAAATAAAGAGATTAATCAACTG
>Aotus nancymaae GBP4 XM_012464811 
------------------------------------------------------------
------------------------------------------------------------
------------------------------------------------------------
------------------------------------------------------------
---------------------------------------ATGATGGCCCCCATTTGTCTA
GTGGAAAACCAG---AAAGAGCAGCTGACAGTAAATTCAAAGGCATTACAGATTCTTGAC
AAGATTTCTCAGCCCGTGGTGGTGGTGGCCATTGTAGGGATGTACCGTACAGGAAAATCC
TATCTCATGAATCGTCTTGCAGGAAAGAACCAT---------------------------
GGCTTCCCTCTGGGCTCCACGGTGCAGTCTGAAACCAAGGGCATCTGGATGTGGTGTGTG
CCCCACCCTTCCAAGCCAAACCACACCCTGGTCCTTCTGGACACTGAGGGCCTGGGCGAT
GTGGAAAAGGGTGACCCTAAGAATGACTCGTGGATCTTTGCCCTGGCTGTGCTTCTAAGC
AGCTGCTTTGTCTACAACAGCATGAGCACCATCAACCACCAGGCTCTGGAGCAACTGCAC
------TACGTGACTGAACTAACAAAGCTAATCAGGGCAAAATCCTGCCCCAGGACTGAT
GAAGTT------GAGGACTCCAGCGAGTTTGTGAGTTTCTTTCCAGACTTTATTTGGACT
GTTCGAGATTTTACCCTGGAGCTGAAGTTAGATGGACACCCCATCACAGAAGATGAGTAC
CTGGAGAATGCCTTGAAGCTGATTCCAGGCACG------AATCCCAAACTTCAAAATTCT
AACATGCCTAGAGAGTGTATCAGGCATTTCTTTCCAAAACGGAAGTGCTTTGTCTTTGAC
CGGCCTACAAATGACAAAAAATATTTAATTCATATGGACAAATTGCCAGAAGAAAATTTG
GAAAGGCTTTTCCTGAGGCAATCAGAATACTTCTGTTCTTATATCTTCACCCATGCAAAG
CCCAAGACCCTGAGAGAGGGAATCATTGTCACTGGAAACCGGCTGGGGACTCTGGCGGTG
ACTTATGTAGACACCATCAACAGTGGAGCAGTGCCTTGTCTGGAGAATGCAGTGACAACT
CTGGCCCAGCGTGAGAACTCAGCAGCTGTGCAGAAGGCAGCTGACTACTACAAGCAGCAG
ATGGCCCAGCGAGTGAGATTCCCCACAGACACACTCCAGGAGCTGCTGGATGTGCATGCC
GCTTGTGAGAGGGAAGCCATTGCAGTCTTCATGGAGCACTCCTTCAAGGATGAAAACCAG
GAATTCCAGGGGAAGCTTGTGGGCACCATAGAGAAAAAGAAGGAAGACTTTGTGCTGCAG
AATGAAGAGGCATCTGTCAAATATTGCCAGGCTGAGCTTAAGCGGCTTTCAGAGCACCTG
ACAGAAAGCATTTTGAGAGGAATTTTCTCTGTTCCTGGAGGGCACAGTCTCTACTTAGAA
GAAAAGAAACAGGTTGAGCAGAACTATAAGCTAGTGCCCTGCAAAGGAGTTAAGGCAAAC
GAGGTCCTCTGGGATTTCCTGCAGTCACAGGTGGTTATAGAGGAATCCATCCTGCAGTCA
GACAGAGCCCTCACTGCTAGAGAGAAGGCCATAGCAGCGGAGCAGTCCATGAGGGAGGCA
GCT---------------GAGAAGGAACAGGAGTTGCTAAGACAAAAACAGAAGGAGCAG
CAGCAAATAATGGAGGCTCAAGAGAGAAGCTTCCAGGAAAACATA------GCCCAACTG
GAGAAGAAGATGGCGAGGGAAAGGGAAAACCTCCTCAGAGAGCATGAAAGGATGCTGGAA
CACAAGCTGAAGGTACAAAAAGAAATGTTTATTGAAGGATTTGAAAAGAAATCTGAGGAG
TTAAATAAAGAAATTAATCGACTG
>Tupaia glis GBP4 MK214687
------------------------------------------------------------
------------------------------------------------------------
------------------------------------------------------------
------------------------------------------------------------
---------------------ATGGCAACTGGACCCAGGATGATGGCCCCCATATGTCTA
GTGGAAAACGAG---GACAATAGGCTGAAGGTGAATTCAGATGCAATAAATATTCTTGAA
AGGACATCTGAGCATGTGGTCATTGTGGCCATTGTAGGGCTGTATCGTACAGGAAAATCA
TACCTGATGAGCCGCCTGGCTGGACAGAACCAC---------------------------
GGCTTTCCTCTGGGCTCCACAGTGAGGTCTGAAACCAAGGGCATCTGGATGTGGTGTGTA
CCCCACCCCTTGAAGCCAAACCACACTCTGGTCCTTCTGGACACTGAGGGCCTGGGCGAC
ATAGAAAAGGGTGACCCTACAAATGACTCGTGGATCTTTGCACTGGCTGTGCTCCTGAGC
AGCACCTTTGTGTACAACAGCATGGGCACCATCAACCACCAGGCCCTGGACCAGCTTCAC
------TACGTGGCTGAACTCTCAGAACGAATCAGGGCAAAGTCCTCTCCCCAAACTGAT
GACTTA------AAGGACTCTGCCGAGTTTGCAGGTTTCTTTCCAGACTTTGTTTGGACC
GTTCGAGATTTCACACTGGAGCTGGAGTTAGATGGACACCCCATCACGGAAGACGAGTAC
CTGGAGAATGCCTTGAAGCTGATTAAAGGCAAT------AATCCCCAAATCCAGAATTCC
AACATGACTAGAGAGTGCATCAGGCGTTTCTTCGTGAAACGGAAATGCTTTGTCTTTGAC
CGGCCAACAAGTGACAGAAAACTCTTACTCCATATTGACCAACTGTCAGAAGACCAGCTG
GATTCTAGTTTCCGGGTGCAATCGGAAAAATTCTGTAACTATATTTTCAACAATGCAAAG
ACAAAGAACTTAAGAGAGGGAATTATGATCACTGGAAACTGGCTGGCGACTCTGGTGGTG
ACCTACGTGGATGCCATCAACAGTGGCGCTGTGCCTTGTTTGGAGAACGCCGTGACAACC
CTGGCCCAGCGCGAGAACTCGGCAGCTGTGCAGAAGGCAGCCAACCACTACCGTGAGCAG
ATGGCCCAGCGACTGAGGCTCCCCACGGACACTCTCCAGGAGCTGCTGGACGTGCACGCA
GCCTGTGAGAAGGAAGCCATTGCGGTCTTCATGGAGCTCTCCTTCAAGGATGAAAACCAG
GAGTTCCAGAAAGAGCTTGTGATCATCATAGAGAAAAAGAAGGAAGATTTCTTGCTGCAG
AATGAAGAGGCATCTATCAAATATTGCAAGTCTAAGCTTGAGCATTTTTCAGAACCCTTG
ATGAAAAGCATTTCAGGAGGAAATTTCTCTGTTCCTGGAGGGTACAATCTCTATTTAGAA
GCAAAGAAAAAAGTTGAATGTGCCTATAATCAAGTGCCCAGAAAAGGAGTTAAGGCAAAT
GAGGTGCTCCAGGGCTTCCTGCAGTCACTAGTGCCAATGGAAGACTCCATCCTGCAGTCA
GACAAAGCCCTCACTGCTGGAGAGAAGGCCATAGCAGAGGAGCAGGCCAAGAAGGAGGCC
GCT---------------GAGAAGGAACAGGAGCTACTAAGACAGAAACAGAAAGAGCAG
GAGCAAAGATTGGAGGCTCAAGAGAGAAGCCACCAGGAACACATA------CACCAGCTG
AAGGAGAAGATGGAGAAGGAGAAAGAAGACTTCCTGAGAGAGCAGGACAGGGTGCTGGAG
CACAAGATGCGGGTCCAAAGAGAAATGCTTATTGAAGGATTTGAAAAAAAATCTGAGGAG
TTAAATAAAGAGATAAAACAACTA
>Homo sapiens GBP7 NM_207398
------------------------------------------------------------
------------------------------------------------------------
------------------------------------------------------------
------------------------------------------------------------
---------------------ATGGCATCAGAGATCCACATGCCAGGCCCAGTGTGCCTC
ACTGAGAACACT---AAAGGGCATCTGGTGGTGAATTCAGAAGCTCTGGAAATCCTGTCT
GCCATTACACAGCCTGTAGTAGTGGTGGCAATTGTGGGCCTCTACCGCACAGGCAAATCC
TACCTAATGAACAAGCTGGCTGGGAAGAACAAA---------------------------
GGCTTCCCTCTGGGCTGCACAGTGAAGTCTGAAACCAAAGGCATCTGGATGTGGTGTGTG
CCCCACCCCTCCAAGCCAAACCACACCCTGATCCTTCTGGACACGGAGGGCCTGGGTGAT
ATGGAAAAGAGTGACCCTAAGAGTGACTCGTGGATCTTTGCCCTGGCTGTGCTTCTAAGC
AGCAGCTTTGTCTACAACAGCATGGGCACCATCAACCACCAGGCCCTGGAGCAGCTGCAC
------TACGTGACTGAGCTAACAGAGCTAATCAGGGCAAAATCGTGCCCCAGACCTGAT
GAAGTT------GAGGACTCCAGCGAGTTTGTGAGTTTCTTTCCAGACTTTATTTGGACT
GTTCGAGATTTTACCCTGGAGCTGAAGTTAGATGGACACCCCATCACAGAAGATGAGTAC
CTGGAGAATGCCTTGAAGCTGATTTCAGGCAAG------AATCCCCAAATCCAAAATTCT
AACAAGCCCAGGGAGTGGATCAGGCATTTCTTTCCAAAACAGAAGTGCTTTGTCTTTGAC
CGGCCAATAAATGACAAAAAACTCTTACTCCATGTTGAAGAAGTACGAGAAGACCAACTG
GATAGTAATTTCCAGATGCAATCAGAAAATTTCTGTTCTTATATCTTCACCCATGCAAAG
ACCAAGACCCTGAGAGAGGGAATCCTTGTCACTGGAAACCGGCTGGGGATGCTGGTGGAG
ACCTACCTGGATGCCATCAACAGTGGAGCGACTCCTTGTCTGGAGAATGCAATGGCAGTT
CTGGCCCAGTGTGAGAACTCAGCAGCCGTGCAGAGGGCAGCCAACCACTACAGCCAGCAG
ATGGCCCAGCAAGTGAGATTCCCCACAGACACACTCCAGGAGCTGCTGGACGTGCATGCA
GTTTGTGAGAGGGAAGCCATTGCAGTCTTCATGGAGTACTCCTTCAAAGATAAAAGCCAG
GAATTTCAGAAGAAGCTTGTGGACACCATGGAGAAAAAGAAGGAAGACTTTGTGCTGCAG
AATGAAGAGGCATCTGCCAAATATTGTCAGGCTGAGCTTAAGCGGCTTTCAGAGCTCTTG
ACAGAAAGTATTTCAAGAGGAACTTTCTTTGTTCCGGGGGGGCACAATATCTACTTAGAA
GCAAAAAAGAAGATTGAACAGGACTATACACTAGTGCCCAGAAAAGGAGTTAAGGCAGAC
GAGGTCCTCCAGAGCTTCCTGCAGTCACAGGTGGTTATAGAGGAATCCATCCTGCAGTCA
GACAAAGCCCTCACTGCTGGAGAGAAGGCCATAGCAGCTAAGCAGGCTAAGAAGGAGGCA
GCT---------------GAAAAGGAACAGGAGCTGCTAAGACAAAAACAGAAGGAACAG
CAGCAAATGATGGAGGCTCAAGAGAGAAGTTTCCAGGAAAACATA------GCTCAACTC
AAGAAGAAGATGGAGAGGGAAAGGGAAAACTATATGAGAGAACTGAGAAAGATGTTGAGT
CACAAGATGAAGGTCCTAGAAGAACTGCTTACTGAAGGATTTAAAGAGATATTTGAGTCG
TTAAATGAAGAGATTAATCGACTG
>Aotus nancymaae GBP7 XM_012464812
------------------------------------------------------------
------------------------------------------------------------
------------------------------------------------------------
------------------------------------------------------------
---------------------ATGGCATCAGAGATCCACATGCCAGGCCCAGTGTGCCTC
ATTGAGAACACT---AAAGGGCATCTGGTGGTGAATCCAGAAGCTCTGGAGAACCTGTCT
GCCATTACACAGCCTGTAGTAGTGGTGGCAATTGTGGGCCTCTACCGCACAGGCAAGTCC
TACCTGATGAACAAGCTGGCTGGGAGGAACAAA---------------------------
GGCTTCCCTCTGGGCTGCACGGTGAAGTCTAAAACCAAAGGCATCTGGATGTGGTGTTTG
CCCCACCCCACCAAGCCAAACCTCACCCTGGTCCTTCTGGACACTGAGGGCCTGGGTGAT
ATTGAAAAGAGTGATCCTAAGAATGACTCGTGGATCTTTGCCCTGGCTGTGCTTCTAAGC
AGCTGCTTTGTCTACAACAGCATGAGCACCATCAACCACCAGGCTCTGGAGCAGCTGCAC
------TACGTGACTGAACTAACAAAGCTAATCAGAGTAAAATCCTGCCCGAGGACTGAT
GAAGTT------GAGGACTCCAGCGAGTTTGTGAGTTTCTTTCCAGACTTTATTTGGACT
GTTCGAGATTTTACCCTGGAGCTGAAGTTAGATGGACACCCCATCACAGAAGATGAGTAC
CTGGAGAATGCCTTGAAGCTGATCCCAGGCAAG------AATCCCCAAATCCAAAATTCT
AACAAGCCCAGGGAGTGGATCAGGCATTTCTTTCCAAAACGGAAGTGCTTTGTCTTTGAC
CAGCCAACAAATGACAAAAAGCTCTTACTCCATGTTGAAGAAGTACCGGAAGATCAACTG
GATAGTGATTTCCAGGTGCAATCAGAAAACTTCTGTTCTTATATCCTCACGCATGCAAAG
ACCAAGACCCTGAGAGAGGGAATCCTTGTCACTGGAAACCGGCTGGGGATGCTGGTGGAG
ACCTACCTGGATGCCATCAACAGTGGAGTGGTTCCTTGTTTGGAGAATGCAGTGACAACT
CTGGCCCAGCGGGAGAACTCAGCAGCTGTGCAGAGGGCAGCTGACTACTACAGCCAGCAG
ATGACCCAGCAAGTGAGGTTCCCTACAGACACACTCCAGGAGCTGCTGGATGTGCACGCC
GCCTGTGAGAGGGAAGCCATTGCAGTCTTCATGGAGCACTCCTTCAAGGATAAAAACCAG
GAATTTCAGAAGAAGCTTGTGGACTCCACAGAGAAAAAAAAGGAAGACTTTGTGCTGCAG
AATGAAGGGGCATCTGTCAAATATTGCCAGGCTGAGCTTAAGCGGCTTTCAGAACACTTG
ATGGAAAGCATTTCAAGAGGAACTTTCTTTGTTCCTGGAGGGCACAATCTCTACTTAGAA
GCAAAGAAGAAGATTGAGCAGGACTATACACTAGTGCCCAGAAAAGGAGTTAAGGCAAAC
GAGGTCCTCCAGAGCTTCCTGCAGTCACAGGTGGTTATAGAGGAATCCATCCTGCAGTCA
GACAAAGCCCTCACTGCTGGAGAGAAGGCCATAGCAGCTAAGCAGGCTAAGAAGCAGGCA
GCT---------------GAGAAGGAACAGGAGCTGCTAAGACAAAAACAGAAGGAACAG
CAGCAAATGATGGAGGCTCAAGAGAGAAGCTTCCAGGAAAACATG------GCCCAACTC
AAGAAGAAGATGGAGAGGGAAAGGGAAAACTATATGAGAGAGCTGAGAAAGATGCTGAGT
CACAAGCTGAAGGTCCGAGAAGAACCGCTTACTGAAGGATTTAAAGAGATATTTGAGTTG
TTAAATGAAGAGATTAATCGACTG
>Colobus angolensis palliatus GBP7 XM_011956054
------------------------------------------------------------
------------------------------------------------------------
------------------------------------------------------------
------------------------------------------------------------
---------------------ATGGCATCAGAGATCCACATGCCAGGCCCAGTATGCCTC
ATTGAAAACACT---AAAGGGCATCTGGTGGTGAATCCAGAAGCTCTGGAGATCCTGTCT
GCCATTACACAGCCTGTAGCAGTGGTGGCAATTGTGGGCCTCTACCGCACAGGCAAATCC
TACCTGATGAACAAGCTGGCTGGGAAGAACAAA---------------------------
GGCTTCCCTCTGGGCTGCACAGTGAAGTCTGAAACCAAAGGCATCTGGATGTGGTGTGTG
CCCCACCCCTCTAAGCCAAACCACACCCTGGTCCTTCTGGACACGGAGGGCCTGGGTGAT
ATGGAAAAGAGTGACCCTAAGAATGACTCTTGGATCTTTGCCCTGGCTGTGCTTCTAAGC
AGCAGCTTTGTCTACAACAGCATGAACACCATCAACCACCAGGCCCTGGAGCAGCTGCAC
------TATGTGACTGAACTAACAGAGCTAATCAGGGCAAAATCCTGCCCCAAACCTGAT
GAAGTT------GAGGACTCCAGCGAGTTTGTGAGTTTCTTTCCAGACTTTATTTGGACT
GTTCGGGATTTTACCCTGGAACTGAAGTTAGATGGACACCCCATCACAGAAGATGAGTAC
TTGGAGAATGCCTTGAAGCTGATTCCAGGCAAG------AATCCCCAAATTCAAAATTCT
AACAAGCCCAGGGAGTGGATCAGGCATTTCTTTCCAAAACGGAAGTGCTTTGTTTTTGAC
CGGCCAACAAATGACAAAAAACTCTTACTCCATGTTGAAGAAGTACCAGAAGACCAACTG
GATAGTAATTTTCAGGTGCAATTAGAAAACTTCCGTTCTTATATCCTCACCCATGCAAAG
ACCAAGACCCTGAGGGAGGGAATCCTTGTCACTGGAAACCGGCTGGGGATGCTGGTGGAG
ACCTACCTGGATGCCATCAACAGTGGAGCAGTTCCTTGTCTGGAGAATGCAGTGGCAGCT
CTGGCCCAGCGTGAGAACTCAGCAGCCGTGCAGAGGGCAGCTGACCACTACAGCCAGCGG
ATGGCCCAGCAAATGAGATTCCCCACAGACACGCTCCAGGACCTGTTGGACATGCACACA
GCCTGTGAGAGGGAAGCCATTGCAGTCTTCATGGAGCACTCCTTCAAGGATAAAAACCAG
GAATTTCAGAAGAAGCTCGTGGACACCATGGAGAAAAAGAAGGAAGACTTTGTGCTGCAG
AATGAAGAGGCATCTGACAAATATTGCCAGGCTGAACTTAAGCGGCTTTCAGAGCTCTTG
ATGGAAAGTATTTCAAGAGGAACTTTCTTTGTTCCTGGAGGGCACAGTATCTACTTAGAA
GCAAAAAGGAAGATTGAACAGGACTATACACTAGTGCCCAGAAAAGGAATTAAGGCAAAC
GAGGTCCTCCAGAGCTTCCTGCAGTCACAGGTGATTATAGAGGAATCCATCCTGCAGTCA
GACAAAGCCCTCACTGCTGGAGAGAAGGCCATAGCAGCTAAGCAGGCTAAGAAGGAGGCA
GCT---------------GAGAAGGAACAGGAGCTGCTAAGACAAAAACAGAAGGAACAG
CAGCAAATGATGGAGGCTCAAGAGAGAAGCTTCCAGGAAAACATA------GCCCAACTT
AAGAAGAAGATGGAGAGGGAAAGGGAAAACTATATGGAAGAGCTGAGAAAGATGCTGAGT
CATAAGCTGAAGGTCCTAGAAGAACCACTTACCGAAGGATTCAAAGAGATATTTGAGTCG
TTAAATGAAGAGATTAATCGACTG
>Macaca mulatta GBP7 XM_015144520
------------------------------------------------------------
------------------------------------------------------------
------------------------------------------------------------
------------------------------------------------------------
---------------------ATGGCATCAGAGATCCACATGCCAGGCCCAGTATGCCTC
ATTGAAAACACT---AAAGGGCATCTGGTGGTAAATCCAGAAGCTCTGGAGATTCTGTCT
GCCATTACACAGCCTGTAGCAGTGGTGGCAATTGTGGGCCTCTACCGCACAGGCAAATCC
TACCTGATGAACAAGCTGGCTGGGAAGAACAAA---------------------------
GGCTTCCCTCTGGGCTGCACAGTGAAGTCTGAAACCAAAGGCATCTGGATGTGGTGTGTG
CCCCACCCCTCTAAGTCAAACCACACCCTGGTCCTTCTGGACACGGAGGGCCTGGGTGAT
ATGGAAAAGAGTGACCCTAAGAATGACTCTTGGATCTTTGCCCTAGCTGTGCTTCTAAGC
AGCAGCTTTATCTACAACAGCATGAACACCATCAACCACCAGGCCCTGGAGCAGCTGCAC
------TATGTGACTGAACTAACAGAGCTAATCAGGGCAAAATCCTGCCCCAAGCCTGAT
GAAGTT------GAGGACTCCAGCGAGTTTGTGAGTTTCTTTCCAGACTTTATTTGGACT
GTTCGGGATTTTACGCTGGAGCTGAATTTAGATGGACACCCCATCACAGAAGATGAATAC
CTGGAGAATGCCTTGAAGCTGATTCCAGGGAAG------AATCCCCAAATCCAAAATTCT
AACAAGCCCAGGGAGTGGATCAGGCATTTCTTTCCAAAACGGAAGTGCTTTGTCTTTGAC
CGGCCAACAAATGACAAAAATCTCTTACTCCATGTTGAAGAAGTACCCGAAGACCAACTG
GATAGTAATTTTCAGGTGCAATCAGAAAACTTCTGTTCTTATATCCTCACCCATGCAAAG
ACCAAGACCCTGAGGGAGGGAATCCTTGTCACTGGAAACCGGCTGGGGATGCTGGTGGAG
ACCTACCTGGATGCCATCAACAGTGGAGCGGTTCCTTGTCTGGAGAATGCAATGGAAGCT
CTGGCCCAGCGTGAGAACTCAGCGGCCGTGCAGAGGGCAGCTGACCACTACAGCCAGCGG
ATGGCCCAGCAAGTGAAATTCCCCACAGACACGCTCCAGGACCTGCTGGACGTGCACACG
GCCTGTGAGAGGGAAGCCATTGCAGTCTTCATGGAGCACTCCTTCAAGGATAAAAACCAG
GAATTTCAGAAGAAGCTTGTGGACACCATGGAGAAAAAGAAGAAAGACTTTGTGCTGCAG
AATGAAGAGGCATCTGCCAAATATTGCCAGGCTGAGCTTAAGCAGCTTTCAGAGCTCTTG
ATGGAAAGTATTTCAAGAGGAACTTTCTTTGTTCCTGGAGGGCACAATATCTACTTAGAA
GCAAAAAAGAAGATTGAACAGGACTATACACTAGTGCCCAGAAAAGGAATTAAGGCAAAC
GAGGTCCTCCAGAGCTTCCTGCAGTCACAGGTGGTTATAGAGGAATCCATCCTGCAGTCA
GACAAAGCCCTCACTGCCGGAGAGAAAGCCATAGCAGCTATGCAGGCTAAGAAGGAGGCA
GCT---------------GAGAAGGAACAGGAGCTGCTAAGACAAAAACAGAAGGAACAG
CAGCAAATGATGGAGGCTCAAGAGAGAAGCTTCCAGGAAAACATA------GCCCAACTT
AAGAAGAAGATGGAGAGGGAAAGGGAAAACTATATGAGAGAACTGAGAAAGATGCTGAGT
CATAAGCTGAAGGTCCTAGAAGAACCACTTACTGAAGGATTCAAAGAGATATTTGAGTCG
TTAAATGAAGAGATTAATCGACTG
>Gorilla gorilla gorilla GBP7 XM_019027091
------------------------------------------------------------
------------------------------------------------------------
------------------------------------------------------------
------------------------------------------------------------
---------------------ATGGCATCAGAGATCCACATGCCAGGCCCAGTGTGCCTC
ATTGAGAACACT---AAAGGGCATCTGGTGGTGAATTCAGAAGCTCTGGAAATCCTGTCT
GCCATTACACAGCCTGTAGTAGTGGTGGCAATTGTGGGCCTCTACCACACAGGCAAATCC
TACCTGATGAACAAGCTGGCTGGGAAGAACAAA---------------------------
GGCTTCCCTCTGGGCTGCACAGTGAAGTCTGAAACCAAAGGCATCTGGATGTGGTGTGTG
CCCCACCCCTCCAAGCCAAACCACACCCTGGTCCTTCTGGACACGGAGGGCCTGGGTGAT
ATGGAAAAGAGTGACCCTAAGAGTGACTCGTGGATCTTTGCCCTGGCTGTGCTTCTAAGC
AGCAGCTTTGTCTACAACAGCATGGGCACCATCAACCACCAGGCCCTGGAGCAGCTGCAC
------TACGTGACTGAGCTAACAGAGCTAATCAGGGCAAAATCGTGCCCCAGACCTGAT
GAAGTT------GAGGACTCCAGCGAGTTTGTGAGTTTCTTTCCAGACTTTATTTGGACT
GTTCGAGATTTTACCCTGGAGCTGAAGTTAGATGGACACCCCATCACAGAAGATGAGTAC
CTGGAGAATGCCTTGAAGCTGATTTCAGGCAAG------AATCCCCAAATCCAAAATTCT
AACAAGCCCAGGGAGTGGATCAGGCATTTCTTTCCAAAACGGAAGTGCTTTGTCTTTGAC
CGGCCAATAAATGACAAAAAACTCTTACTCCATGTTGAAGAAGTACGAGAAGACCAACTG
GATAGTAATTTCCAGATGCAATCAGAAAATTTCTGTTCTTATATCTTCACCCATGCAAAG
ACCAAGACCCTGAGAGAGGGAATCCTTGTCACTGGAAACCGGCTGGGGATGCTGGTGGAG
ACCTACCTGGATGCCATCAACAGTGGAGCGACTCCTTGTCTGGAGAATGCAATGGCAGTT
CTGGCCCAGTGTGAGAACTCAGCGGCCGTGCAGAGGGCAGCCAACCACTACAGCCAGCAG
ATGGCCCAGCAAGTGAGATTCCCCACAGACACACCCCAGGAGCTGCTGGACGTGCATGCA
GTTTGTGAGAGGGAAGCCATTGCAGTCTTCATGGAGTACTCCTTCAAAGATAAAAGCCAG
GAATTTCAGAAGAAGCTTGTGGACACCATGGAGAAAAAGAAGGAAGACTTTGTGCTGCAG
AATGAAAAGGCATCTGCCAAATATTGTCAGGCTGAGCTTAAGCGGCTTTCAGAGCTCTTG
ACGGAAAGTATTTCAAGAGGAACTTTCTTTGTTCCGGGGGGGCACAATATCTACTTAGAA
GCAAAAAAGAAGATTGAACAGGACTATACACTAGTGCCCAGAAAAGGAGTTAAGGCAGAC
GAGGTCCTCCAGAGCTTCCTGCAGTCACAGGTGGTTATAGAGGAATCCATCCTGCAGTCA
GACAAAGCCCTCACTGCTGGAGAGAAGGCCATAGCAGCTAAGCAGGCTAAGAAGGAGGCA
GCT---------------GAAAAGGAACAGGAGCTGCTAAGACAAAAACAGAAGGAACAG
CAGCAAATGATGGAGGCTCAAGAGAGAAGCTTCCAGGAAAACATA------GCTCAACTC
AAGAAGAAGATGGAGAGGGAAAGGGAAAACTATATGAGAGAACTGAGAAAGATGCTGAGT
CACAAGATGAAGGTCCTAGAAGAACCGCTTACTGAAGGATTTAAAGAGATATTTGAGTCG
TTAAATGAAGAGATTAATCGACTG
>Pan troglodytes GBP7 XM_009424758
------------------------------------------------------------
------------------------------------------------------------
------------------------------------------------------------
------------------------------------------------------------
---------------------ATGGCATCAGAGATCCACATGCCAGGCCCAGTGTGCCTC
ATTGAGAACACT---AAAGGGCATCTGGTGGTGAATTCAGAAGCTCTGGAAATCCTGTCT
GCCATTACACAGCCTGTAGTAGTGGTGGCAATTGTGGGCCTCTACCGCACAGGCAAATCC
TACCTGATGAACAAGCTGGCTGGGAAGAACAAA---------------------------
GGCTTCCCTCTGGGCTGCACAGTGAAGTCTGAAACCAAAGGCATCTGGATGTGGTGTGTG
CCCCACCCCTCCAAGCCAAACCACACCCTGATCCTTCTGGACACGGAGGGCCTGGGTGAT
ATGGAAAAGAGTGACCCTAAGAGTGACTTGTGGATCTTTGCCCTGGCTGTGCTTCTAAGC
AGCAGCTTTGTCTACAACAGCATGGGCACCATCAACCACCAGGCCCTGGAGCAGCTGCAC
------TACGTGACTGAGCTAACAGAGCTAATCAGGGCAAAATCGTGCCCCAGACCTGAT
GAAGTT------GAGGACTCCAGCGAGTTTGTGAGTTTCTTTCCAGACTTTATTTGGACT
GTTCGAGATTTTACCCTGGAGCTGAAGTTAGATGGACACCCCATCACAGAAGATGAGTAC
CTGGAGAATGCCTTGAAGCTGATTTCAGGCAAG------AATCCCCAAATCCAAAATTCT
AACAAGCCCAGGGAGTGGATCAGGCATTTCTTTCCAAAACGGAAGTGCTTTGTCTTTGAT
CGGCCAATAAATGACAAAAAACTCTTACTCCATGTTGAAGAAGTACGAGAAGACCAACTG
GATAGTAATTTCCAGATGCAATCAGAAAATTTCTGTTCTTATATCTTCACCCATGCAAAG
ACCAAGACCCTGAGAGAGGGAATCCTTGTCACTGGAAACCGGCTGGGGATGCTGGTGGAG
ACCTACCTGGATGCCATCAACAGTGGAGTGACTCCTTGTCTGGAGAATGCAATGGCAGTT
CTGGCCCAGTGTGAGAACTCAGCAGCCGTGCAGAGGGCAGCCAACCACTACAGCCAGCAG
ATGGCCCAGCAAGTGAGATTCCCCACAGACACACTCCAGGAGCTGCTGGACGTGCATGCA
GTTTGTGAGAGGGAAGCCATTGCAGTCTTCATGGAGTACTCCTTCAAAGATAAAAGCCAG
GAATTTCAGAAGAAGCTTGTGGACACCATGGAGAAAAAGAAGGAAGACTTTGTGCTGCAG
AATGAAGAGGCATCTGCCAAATATTGTCAGGCTGAGCTTAAGCGGCTTTCAGAGCTCTTG
ACGGAAAGTATTTCAAGAGGAACTTTCTTTGTTCCGGGGGGGCACAATATCTACTTAGAA
GCAAAAAAGAAGATTGAACAGGACTATACACTAGTGCCCAGAAAAGGAGTTAAGGCAGAC
GAGGTCCTCCAGAGCTTCCTGCAGTCACAGGTGGTTATAGAGGAATCCATCCTGCAGTCA
GACAAAGCCCTCACTGCTGGAGAGAAGGCCATAGCAGCTAAGCAGGCTAAGAAGGAGGCA
GCT---------------GAAAAGGAACAGGAGCTGCTAAGACAAAAACAGAAGGAACAG
CAGCAAATGATGGAGGCTCAAGAGAGAAGCTTCCAGGAAAACATA------GCTCAACTC
AGGAAGAAGATGGAGAGGGAAAGGGAAAACTATATGAGAGAACTGAGAAAGATGTTGAGT
CACAAGATGAAGGTCCTAGAAGAACCGCTTACTGAAGGATTTAAAGAGACATTTGAGTCG
TTAAATGAAGAGATTAATCGACTG
>Tupaia glis GBP7 MK214689
------------------------------------------------------------
------------------------------------------------------------
------------------------------------------------------------
------------------------------------------------------------
---------------------------------------ATGATGGCTCCCATATGTCTA
GTAGAAAACCAG---GACAATAGGCTGAAGGTGAATTCAAATGCAATAAATATTCTTGAA
AGGACATCCCAACACGTGGTCGTTGTGGCAATTGTAGGACTGTATCGTACAGGAAAATCA
TACCTGATGAACCGCCTGGCTGGACAGAACCGC---------------------------
GGCTTTCCTCTGGGCTCCACAGTGAGGTCTGAAACCAAGGGCATCTGGATGTGGTGTGTA
CCCCACCCCTTGAAGCCAAACCACACTCTGGTCCTTCTGGACACTGAGAGCCTGGGCGAC
ATAGAAAAGGGTGACCCTACAAATGACTCGTGGGTCTTTGCGCTGGCTGTGCTCCTGAGC
AGCACCTTTGTCTACAATAGCATGGGCACCATCAACCACCAGGCCCTGGAGCAGCTGCAC
------TACGTGACTGAACTCTCAGAACGAATCAGGACTAAGTCCTCGCCCCGAACTGAT
GAATTA------GAGGACTCTGCCGAGTTTGCAGGTTTCTTTCCAGACTTTATTTGGACT
GTACGAGATTTCATACTGGAGCTGGAGTTAGATGGACACCCCATCACGGAAGACGAGTAC
CTGGAGAATGCCTTGAAGCTGATTAAAGGCAAG------AATCCCAACATCCAGAGCTCC
AACATGACTAGAGAGTGCATCAGGCGTTTCTTTCCAAAACGGAAATGCTTTGTCTTTGAC
CGGCCAACGAATGACAGAAAACTCTTACTCCATATTGACCAAGTGTCAGAAGACCAGTTG
GATTCTAATTTCCGGGTGCAATCAGAAAATTTCTGTAAATACATTTTCAATAATGCAAAG
ACAAAAAACTTGAGAGAGGGAATTATTATCACTGGAAACCGGCTGGCGACTCTGGTGGTG
ACCTATGTGGATGCCATTAACAGTGGCACTGCGCCTTGTTTGGAGAACGCCGTGACAACC
CTGGCCCAGCGCGAGAACTCGGCAGCTGTGCAGAAGGCAGCCAACCACTACCGTGAGCAG
ATGGCCCAGCGACTGAGGCTCCCTATGGACACTCTCCAGGAGTTGCTGGACGTGCATGCA
GCCTGTGAAAGGGAAGCCATTACAGTCTTCATGGAGCTCTCCTTCAAGGATGAAAACCAG
GAGTTCCAGAAAGAGCTTGTGATCATCATAGAGAAAATGAAGGAAGATTTCTTGCTGCAG
AATGAAGAGGCATCTATCAAATATTGCAAGTCTAAGCTTGAGCATTTTTCAGAACCCTTG
ATGAAAAGCATTTCAGAAGGAAATTTCTCTGTTCCTGGAGGGTACAATCTCTATTTAGAA
GCAAAGAAAAAAGTTGAATGTGCCTATAATCAAGTGCCCAGAAAAGGAGTTAAGGCAAAT
GAAGTGCTCCAGAACTTCCTGCAGTCTCTGGTGCCAATGGAAGACTCCATCCTGCAGTCA
GACAAAGCCCTCACTGCTGGAGAGAAGGCCATAGCAGCGGAGCGGGCCAAGAAGGAGGCC
GCT---------------GAGAAGGAACAGGAGCTACTAAGGCAGAAACAGAAAGAGCAG
GAGCAAAGATTGGAGGCTCAAGAGAGAAGCCACCAGGAACACATA------CACCAGCTG
AAGGAGAAGCTGGAGAGGGAGAAAGAAGACTTCCTGAGAGAGCAGGACAGGGTACTGGAA
CACAAGATGCGGATCCAAAGAGAAATGCTTATTGAAGGATTCGAAAAAAAATCTGAAGAG
TTAAATAAAGAGATAAGACAACTA
>Homo sapiens GBP6 BC131713
------------------------------------------------------------
------------------------------------------------------------
------------------------------------------------------------
------------------------------------------------------------
---------------------ATGGAATCTGGACCCAAAATGTTGGCCCCCGTTTGCCTG
GTGGAAAATAAC---AATGAGCAGCTATTGGTGAACCAGCAAGCTATACAGATTCTTGAA
AAGATTTCTCAGCCAGTGGTGGTGGTGGCCATTGTAGGACTGTACCGTACAGGGAAATCC
TACTTGATGAACCATCTGGCAGGACAGAATCAT---------------------------
GGCTTCCCTCTGGGCTCCACGGTGCAGTCTGAAACCAAGGGCATCTGGATGTGGTGCGTG
CCCCACCCATCCAAGCCAAACCACACCCTGGTCCTTCTGGACACCGAAGGTCTGGGCGAT
GTGGAAAAGGGTGACCCTAAGAATGACTCCTGGATCTTTGCCCTGGCTGTGCTCCTGTGC
AGCACCTTTGTCTACAACAGCATGAGCACCATCAACCACCAGGCCCTGGAGCAGCTGCAT
------TATGTGACGGAGCTCACAGAACTAATTAAGGCAAAGTCCTCCCCAAGGCCTGAT
GGAGTA------GAAGATTCCACAGAGTTTGTGAGTTTCTTCCCAGACTTTCTTTGGACA
GTACGGGATTTCACTCTGGAGCTGAAGTTGAACGGTCACCCTATCACAGAAGATGAATAC
CTGGAGAATGCCTTGAAGCTGATTCAAGGCAAT------AATCCCAGAGTTCAAACATCC
AATTTTCCCAGGGAGTGCATCAGGCGTTTCTTTCCAAAACGGAAGTGTTTCGTCTTTGAC
CGGCCAACAAATGACAAAGACCTTCTAGCCAATATTGAGAAGGTGTCAGAAAAGCAACTG
GATCCCAAATTCCAGGAACAAACAAACATTTTCTGTTCTTACATCTTCACTCATGCAAGA
ACCAAGACCCTCAGGGAGGGAATCACAGTCACTGGGAATCGTCTGGGAACTCTGGCAGTG
ACTTATGTAGAGGCCATCAACAGTGGAGCAGTGCCTTGTCTGGAGAATGCAGTGATAACT
CTGGCCCAGCGTGAGAACTCAGCGGCCGTGCAGAGGGCATCTGACTACTACAGCCAGCAG
ATGGCCCAGCGAGTGAAGTTCCCCACAGACACGCTCCAGGAGCTGCTGGACGTGCATGCG
GCCTGTGAGAGGGAAGCCATTGCAATCTTCATGGAGCACTCCTTCAAGGATGAAAATCAG
GAATTCCAGAAGAAGTTCATGGAAACCACAATGAATAAGAAGGGGGATTTCTTGCTGCAG
AATGAAGAGTCATCTGTTCAATACTGCCAGGCTAAACTCAATGAGCTCTCAAAGGGACTA
ATGGAAAGTATCTCAGCAGGAAGTTTCTCTGTTCCTGGAGGGCACAAGCTCTACATGGAA
ACAAAGGAAAGGATTGAACAGGACTATTGGCAAGTTCCCAGGAAAGGAGTAAAGGCAAAA
GAGGTCTTCCAGAGGTTCCTGGAGTCACAGATGGTGATAGAGGAATCCATCTTGCAGTCA
GATAAAGCCCTCACTGATAGAGAGAAGGCAGTAGCAGTGGATCGGGCCAAGAAGGAGGCA
GCT---------------GAGAAGGAACAGGAACTTTTAAAACAGAAATTACAGGAGCAG
CAGCAACAGATGGAGGCTCAAGTTAAGAGTCGCAAGGAAAACATA------GCCCAACTG
AAGGAGAAGCTGCAGATGGAGAGAGAACACCTACTGAGAGAGCAGATTATGATGTTGGAG
CACACGCAGAAGGTCCAAAATGATTGGCTTCATGAAGGATTTAAGAAGAAGTATGAGGAG
ATGAATGCAGAGATAAGTCAATTT
>Aotus nancymaae GBP6 XM_012464820
------------------------------------------------------------
------------------------------------------------------------
------------------------------------------------------------
------------------------------------------------------------
---------------------ATGGAATCTGGACCCAACATGTTGGCTCCCATTTGCCTG
GTGGAAAACAAC---AATGAACAGCTGTCAGTGAACCAGCAAGCTATACGGATTCTTGAC
CAGATTTCTCAGCCAGTGGTGGTGGTGGCCATTGTTGGACTGTACCGTACAGGCAAATCC
TACTTGATGAACCGTTTGGCAGGACAGAATCAT---------------------------
GGCTTCCCTCTGGGCTCCACGGTGCAGTCTGAAACCAAGGGCATCTGGATGTGGTGTGTG
CCCCACCCCTTCAAGCCAAACCACACCCTGGTCCTTCTGGACACCGAGGGTCTGGGTGAT
GTGGAAAAGGGTGACCCTAAGAATGACTCCTGGATTTTTGCCCTGGCTGTTCTCCTGTGC
AGCACTTTTGTATATAATAGCATGAGCACCATCAATCACCAGGCCCTGGAGCAGCTGCAT
------TATGTGACAGAGCTCACAAAACTAATTAAGTCGAAGTCATCCCCAAGTTCAGAT
GAAGCA------GAAGATTCCACAGAGTTTGTGAGTTTCTTTCCAGACTTTATTTGGACC
GTACGGGATTTCACCCTGGAGCTAAAGTTGAATGGTTGCACTATCACAGCAGATCAGTAC
CTGGAGAATGCCTTAAAGCTGATTAAAGGCAAG------AATCCCAAAATTCAAACATCC
AATTTGCCCAGGGAATGCATCAGGCATTTCTTTCCAAGACGGAAGTGTTTTGTCTTTGTC
TGGCCAACAAATGACAAAGACCTTCTAGCCAATATTGAGAAGGTGTCAGAAAAGCAACTG
GATCCCAAATTCCAGGAGCAAACAAACATTTTCTGTTCTTACATCTTCACGCATGCAAGG
ACCAAGACCCTCAAAGAGGGAATCACGATCACTGGGAATCGGCTAGGGACTCTGGTGGTG
ACCTATGTAGACACCATCAACAGTGGAGCAGTGCCTTGTCTGGAGAATGCAGTGACAACT
CTGGCCCAGCGGGAGAACTCAGCTGCTGTGCAGAAGGCAGCTGACTACTACAGCCAGCAG
ATGGTCCAGCGAGTGAGGTTCCCTACAGACACACTCCAGGAGCTGCTGGACGTGCACGCC
ACCTGTGAGAAAGAAACCATTGCAGTCTTCATGGAGCACTCCTTCAAGGATGAAAACCAG
GAATTCCAGAAGATGCTTGTGAAAATCATAGTGAAGAAGAAGGAGGATTTCTTGCTGCAG
AATGAAGATTCATCTGCTCAGTACTGCCAGGCTAAACTCAATGAGCTCTCAAAGGATCTA
ATGGAAAGTGTTTCAGCAGGAAGTTTCTCTGTTCCTGGAGGGTACAAGCTCTACATGGAC
AAAAAGGAAAAGATTGAACAGGACTATTGGCAAGTGCCCAGGAAAGGAGTAAAGGCAAGA
GAGGTCTTCCAGATGTTTTTGCAGTCTCAGGAGGCAATAGAGAAATCCATCCTGCAGACA
GATAAAGCCCTTACTGATCGGGACAAGGCAGTAGCAGTGGAGCGGGCCAAGAAGGAGGCA
GCT---------------GAGAAGGAGCAGGAGCTTTTAAAACAGAAATTACAGGAGCAG
CAGCAAAAGTTGGAGGCTCAAGAGAAGACTCTTAAGGAAAACATA------GCCCAACTG
AAAGAGAAGCTGGAGAAGGAAAGAGAACACATACTGAGAGAGCAGAATATGGTGTTGGAT
CATAAACTAAAGGCCCAAAAGGATTTGCTTGAAGAAGGATTTAAGAAGAAATCTGAGGAG
ATGAATGCAGAGATAAGTCAATTA
>Aotus nancymaae GBP6 XM_012464776
------------------------------------------------------------
------------------------------------------------------------
------------------------------------------------------------
------------------------------------------------------------
---------------------ATGGAATCTGTACCCAAAATGTTGGCTCCCATTTGCCTG
GTGGAAAAC------AAGGAGAAGCTGTTAGTGAACCAGCAAGCTATACAGATTCTTGAC
CAGATTTCTCAGCCAGTGGTGGTGGTGGCCATTGTAGGACTGTACCGTACAGGCAAATCC
TACTTGATGAACCAACTGGCAGGACAGAATCAT---------------------------
GGCTTCCCTCTGGGCTCCACGGTGCAGTCTGAAACCAAGGGCATCTGGATGTGGTGTGTG
CCCCACCCCTTCAAGCCAAACCACACCCTGGTTCTTCTGGACACCGAGGGTCTGGGCGAT
GTGGAAAAGGGTGACCCTAAGAATGACTCATGGATCTTTGCCCTGGCCGTGCTCCTGTGC
AGCTGCTTTGTCTACAACAGCATGAGCACCATCAACCACCAGGCCCTGGAGCAGCTGCAT
------TATGTGACGGAGCTCACAGAACTAATTAAGGCAAAGTCCTCCCCAAGGCCTGAT
GGAGTA------GAAGATTCCACCGAGTTTGTGAGTTTCTTTCCAGACTTTATTTGGACT
GTACGAGATTTCACTCTGGAGCTGAAGTTGAACGGTCATCCTATCACAGAAGATGAGTAC
CTGGAGAATGCCCTGAAGCTGATTCAAGGCAAG------AATCTCAAAATTCAAACATCC
AATTTGCCCAGGGAATGCATCAGGCATTTCTTTCCAAAACGGAAGTGTTTTGTCTTTGAC
CGGCCAACAAATGACAAAGACCTTCTAGCCAATATTGAGAAGGTGTCAGAAAAGCAACTG
GATCCCAAATTCCAGGAACAAACAAACATTTTCTCTTCTTACATCTTCACGCATGCAAGG
ACCAAGACCCTCAGAGAAGGAATCATGGTCACTGGGAATCGTCTGGGAACTCTGGCGGTG
ACTTATGTAGATGCCATCAACAGTGGAGCGGTACCTTGTCTGGAGAATGCAGTGATAACT
CTGGCCCAGCGTGAGAACTCAGCGGCCATGCAGAGGGCAGCTGACTACTACAGCCAGCAG
ATGGCCCAGCGAGTGAAGTTCCCCACAGACACGCTCCAGGAGCTGCTGGATGTGCACACA
GCCTGTGAGAGGGAAGCCATTGCCATCTTCATGGAGCACTCCTTCAAGGATGAAAACCAG
GAATTCCAGAAGAAGCTCGTGGAAATCACAATGAATAAGAAGGGGGATTTCTTGCTGCAG
AATGAAGAGTCATCTGTTCAGTACTGCCAGGCTAAACTCAATGAGCTCTCAAAGGCCCTA
ATGGAAAGTATTTCAGCAGGAAGTTTCTCTGTTCCTGGAGGGCACAAGCTCTACATGGAA
ACAAAGGAAAGGGTTGAACAGGACTATTGGCAAGTGCCCAGGAAAGGAGTAAAGGCAAAA
GAGGTTTTCCAGAGATTCCTGGAGTCACAGGTGGTGATAGAGAAATCCATCTTACAGTCA
GATAAAGCCCTCACTAATAGAGAGAAGGCAGTAGCAGTGGATCGGGCCAAGAAGGAGGCA
GCT---------------GAGAAGGAGCAGGAGCTTTTAAAACAGAAACTACAGGAGCAA
CAGCAACAGATGGAGGCTCAAGAGAAGAGTCTCAAGGAAAACATA------GCCCAGCTG
AAAGAGAAGCTGCAGATGGAAAGAGAACACATACTGAGAGAGCAGAATATGATGTTGGAG
CACAAGCTGAAGGTCCAAAAAGATTTGCTTGATGAAGGATTTAGGAAGAAATCTGAGGAG
ATGAATGTAGAGATAAGTCAATTG
>Colobus angolensis palliatus GBP6 XM_011956049
------------------------------------------------------------
------------------------------------------------------------
------------------------------------------------------------
------------------------------------------------------------
---------------------ATGGAATCTGGACCCAAAATGTTGGCCCCCATTTGCCTG
GTGGAAAACAAC---AATGACAAGCTGTTGGTGAACCAGCAAGCTATACAGATTCTTGAA
AAGATTTCTCAGCCAGTGGTGGTGGTGGCCATTGTAGGACTATACCGTACAGGGAAATCC
TATTTGATGAACCATCTGGCAGGACAGAATCAT---------------------------
GGCTTCCCTCTGGGCTCCACGGTGCAGTCTGAAACCAAGGGCATCTGGATGTGGTGTTTG
CCCCACCCCTCCAAGCCAAACCACACCCTGGTCCTTCTGGACACCGAGGGTCTGGGCGAT
GTGGAAAAGGGTGACCCTAAGAATGACTCCTGGATCTTCGCCCTGGCTGTGCTCCTGTGC
AGCACCTTCGTCTACAACAGCATGAGCACCATCAACCACCAGGCCCTGGAGCAGCTGCAT
------TACGTGACGGAGCTCACAGAACTCATTAAGGCAAAGTCCTACCCAAGGCCTGAT
GGAGTA------GAAGATTCCACGGAGTTCGTGAGTTTCTTTCCAGACTTTATTTGGACT
GTACGGGATTTCACTCTGGAGCTGAAGTTGAATGGTGACCCTATCACAGAAGATGAGTAC
CTGGAGAATGCCTTGAAGCTGATTCAAGGCAAG------AATCCCAAAGCTCAAACATCC
AATTTGCCCAGGGAGTGCATCAGGCTTTTCTTTCCAAAACGGAAGTGTTTTGTCTTTGAC
CGACCAACACATGACAAAGACCTTCTAGCCAATATCGAGAAGGTGTCAGAAAAGCAACTG
GATCCCAAATTCCAGGAACAAACAAACATTTTCTGTTCTTACATCTTCACGCATGCAAGA
AGCAAGACCCTCAGGGAGGGAATCACAGTCACTGGGAATCGTCTGGGAACTCTGGCAGTG
ACTTACGTAGATGCCATCAACAGTGGAGCGGTGCCTTGTCTGGAGAATGCAGTGATAACT
CTGGCCCAGCGTGAAAACTCAGCTGCCATGCAGAGGGCAGCCGACTACTACAGCCAGCAG
ATGGCCCAGCGAGTGAAGCTCCCCACAGACACGCTCCAGGAGCTGCTGGACGTGCATGCG
GCCTGTGAGAGGGAAGCCATTGCAGTCTTCATGGAGCACTCCTTCAAGGATGAAAATCAG
GAATTCCAGAAGAAGCTCGTGGAAATCACAATGAATAAGAAGGGAGATTTCTTGCTGCAG
AATGAAGAGTCCTCTGTTCAATACTGCCAGGCTAAACTCAATGAGCTCTCAAAGGGCCTA
ATGGAAAGTATCTCAGCAGGAAGTTTCTCTGTTCCTGGAGGGCACAAGCTCTACATGGAA
ACAAAGGAAAAGATTGAACAGGACTATTGGCAAGTCCCCAGGAAAGGAGTAAAGGCAAAA
GAGGTCTTCCAGAGGTTCCTGGAGTCACAGGTGGTGATAGAGAAATCCATCTTGCAGTCG
GATAAAGCCCTCACTGATAGAGAGAAGGCAGTAGCAGTGGATCGGGCCAAGAAGGAGGCA
GCT---------------GAGAAGGAACAGGAACTTTTAAAACAGAAATTACAGGAGCAG
CAGCAACAGATGGAGGCTCAAGAGAAGAGTCTCAAGGAAAACATA------GCCCAACTG
AAGGAGAAGCTGCAGATGGAGAGAGAACACCTGCTGAGAGAGCAGAATATGATGCTGGAG
CACAAGCTGAAGGTCCAAAAAGATTTGCTTGATGAAGGATTTAAGAAGAAATCTGAGGAG
ATGAATACAGAGATAAATCAACTA
>Colobus angolensis palliatus GBP6 XM_011956192
------------------------------------------------------------
------------------------------------------------------------
------------------------------------------------------------
------------------------------------------------------------
---------------------ATGGAATCTGGACCCAAAATGTTGGCCCCCATTTGCCTG
GTGGAAAACAAC---AATGACAAGCTGTTGGTGAACCAGCAAGCTATACAGATTCTTGAC
AAGATTTCTCAGCCAGTGGTGGTGGTGGCCATTGTTGGACTGTACCGTACAGGCAAATCC
TACTTGATGAACCGTCTGGCAGGAGAGAATCAT---------------------------
GGCTTCCCTCTGGGCTCCACGGTGCAGTCTGAAACCAAGGGCATCTGGATGTGGTGCTTG
CCCCATCCCTCCAAGCCAAACCACACCCTGGTCCTTCTGGACACCGAGGGTCTGGGCGAT
GTGGAAAAGGGTGACCCTAAGAATGACTCCTGGATCTTCGCCCTGGCTGTGCTCCTGTGC
AGTACCTTCGTCTACAACAGCATGAGCACCATCAACCACCAGGCCCTGGAGCAGCTGCAT
------TACGTGACGGAGCTCACAAAACTCATTAAGGCAAAGTCCTACCCAAGGCCTGAT
GGGGTA------GAAGATTCCACGGACTTCGTGAGTTTCTTTCCAGACTTTATCTGGACT
GTACGGGATTTCACTCTGGAGCTGAAGTTGAATGGTGACCCTATCACAGAAGATGAGTAC
CTGGAGAATGCCTTGAAGCTGATTCAAGGCAAG------AATCCCAAAGTTCAAGCATCC
AATTTGCCCAGGGAGTGCATCAGGCATTTCTTTCCAAAACGGAAGTGTTTTGTCTTTGAC
CGGCCAACACATGACAAAGTCCTTCTAGCCAATATCGAGAAGGTGTCAGAAAAGCAACTG
GATCCCAAATTCCAGGAACAAACAAACATTTTCCGTTCTTACATCTTCACGCATGCAAGA
ACCAAGACCCTCAGGGAGGGAATCACAGTCACTGGGAATCGTCTGGGAACTCTGGCAGTG
ACTTACGTAGATGCCATCAACAGTGGAGCGGTGCCTTGTCTGGAGAATGCAGTGATAACT
CTGGCCCAGCGTGAAAACTCAGCTGCCATGCAGAGGGCAGCCGACTACTACAGCCAGCAG
ATGGCCCAGCGAGTGAAGCTCCCCACAGACACGCTCCAGGAGCTGCTGGACGTGCATGCG
GCCTGTGAGAGGGAAGCCATTGCAGTCTTCATGGAGCACTCCTTCAAGGATGAAAATCAG
GAATTCCAGAAGAAGCTCGTGGAAATCACAATGAATAAGAAGGGAGATTTCTTGCTGCAG
AATGAAGAGTCCTCCGTTCAATACTGCCAGGCTAAACTCAATGAGCTCTCAAAGGGCCTA
ATGGAAAGTATCTCAGCAGGAAGTTTCTCTGTTCCTGGAGGGCACAAGCTCTACATGGAA
ACAAAGGAAAAGATTGAACAGGACTATTGGCAAGTCCCCAGGAAAGGAGTAAAGGCAAAA
GAGGTCTTCCAGAGGTTCCTGGAGTCACAGGTGGTGATAGAGAAATCCATCTTGCAGTCG
GATAAAGCCCTCACTGATAGAGCGAAGGCAGTAGCAGTGGATCGGGCCAAGAAGGAGGCA
GCT---------------GAGAAGAAACAGGAACTTTTAAAACAGAAATTACAGGAGCAG
CAGCAACAGATGGAGGCTCAAGAGAAGAGTCTCAAGGAAAACATA------GCCCAACTG
AAGGAGAAGCTGCAGATGGAGAGAGAACACCTACTGAGAGAGCAGAATATGATGCTGGAG
CACAAGCTGAAGATCCAGAAAGATTTGCTTGATGAAGGATTTAAGAAGAAATGTGAGGAG
ATGAATGAAGAGATAAATCAACTA
>Macaca mulatta GBP6 XM_015144533
------------------------------------------------------------
------------------------------------------------------------
------------------------------------------------------------
------------------------------------------------------------
---------------------ATGGAATCTGGACCCAAAATGTTGGCCCCCATTTGCCTG
GTGGAAAACAAC---AATGACAAGCTGTTGGTGAACCAGGAAGCTATACAGATTCTTGAC
AAGATTTCTCAGCCAGTGGTGGTGGTAGCCATTGTTGGACTGTACCGTACAGGCAAATCC
TACTTGATGAACCGTCTGGCAGGAGAGAATCAT---------------------------
GGCTTCCCTCTGGGCTCCACGGTGCAGTCTGAAACCAAGGGCATCTGGATGTGGTGCGTG
CCCCACCCCTCCAAGCCAAACCACACCCTGGTCCTTCTGGACACCGAGGGTCTGGGCGAT
GTGGAAAAGGGTGACCCTAAGAATGACTCCTGGATCTTTGCCCTGGCTGTGCTCCTGTGC
AGCACCTTCGTCTACAACAGCATGAGCACCATCAACCACCAGGCCCTGGAGCAGCTGCAT
------TATGTGACGGAGCTCACAGAACTCATTAAGGCAAAGTCCAACCCAAGGCCTGAT
GGAGTA------GAAGATTCCACAGAGTTCGTGAGTTTCTTCCCAGACTTTATTTGGACT
GTACGGGATTTCACTCTGGAGCTGAAGTTGAATGGTGACCCTATCACAGAAGATGAGTAC
CTGGAGAATGCCTTGAAGCTGATTCAAGGCAAG------AATCCCAAAGTTCAAGCATCC
AATTTGCCCAGGGAGTGCATCAGGCATTTCTTTCCAAAACGGAAGTGTTTTGTCTTTGAC
CGGCCAACACATGACAAAGACCTTCTAGCCAATATCGAGAAGGTGGCAGAAAAGCAACTG
GATCCCACATTCCAGGAACAAACAAACATTTTCCGTTCTTACATCTTCACGCATGCAAGA
ACCAAGACCCTCAGGGAGGGAATCACAGTCACTGGGAATCGTCTAGGAACTCTGGCAGTG
ACTTACGTAGATGCCATCAACAGTGGAGCGGTGCCTTGTCTGGAGAATGCAGTGATAACT
CTGGCCCAGCGTGAGAACTCAGCTGCCATGCAGAGGGCAGCCAACTACTACAGCCAGCAG
ATGGCCCAGCGAGTGAAGCTCCCCACAGACACGCTCCAGGAGCTGCTGGACGTGCATGCG
GCCTGTGAGAGGGAAGCCATTGCAGTCTTCATGGAGCACTCCTTCAAGGATGAAAACCAG
GAATTCCAGAAGAAGCTCGTGGAAATCACAATGAATAAGAAGGGGGAGTTCTTACTGCAG
AATGAAGAGTCCTCTGTTCAGTACTGCCAGGCTAAACTCAATGAGCTCTCAAAGGGCCTA
ATGGAAAGTATCTCAGCAGGAAGTTTCTCTGTTCCTGGAGGGCACAAGCTCTACATGGAA
ACAAAGGAAAAGATTGAACAGGACTATTGGCAAGTCCCCAGGAAAGGAGTAAAGGCAAAA
GAGGTCTTCCAGAGGTTCCTGGAGTCACAGGTGGTGATAGAGAAATCCATCTTGCAGTCG
GATAAAGCCCTCACTGATAGAGAGAAGGCAGTAGCAGTGGATCGGGCCAAGAAGGAGGCA
GCT---------------GAGAAGGAACAGGAACTTTTAAAACAGAAATTACAGGAGCAG
CAGCAACAGATGGAGGCTCAAGAGAAGAGTCTCAAGGAAAACATA------GCCCAGCTG
AAGGAGAAGCTGCAGATGGAGAGAGAACACCTCCTGAGAGAGCAGAATATGATGCTGGAG
CACAAGCTGAAGGTCCAGAAAGATTTGCTTGATGAAGGATTTAAGAAGAAATGTGAGGAG
ATGAATGCAGAGATAAATCAACTA
>Macaca mulatta GBP6 XM_015144556
------------------------------------------------------------
------------------------------------------------------------
------------------------------------------------------------
------------------------------------------------------------
---------------------ATGGAATCTGGACCCAAAATGTTGGCCCCCATTTGCCTG
GTGGAAAACAAC---AATGACAAGCTGTTGGTGAACCAGCAAGCTATACAGATTCTTGAA
AAGATTTCTCAGCCAGTGGTGGTGGTGGCCATTGTAGGACTGTACCGTACAGGGAAATCC
TATTTGATGAACCATCTGGCAGGACAGAATCAT---------------------------
GGCTTCCCTCTGGGCTCCACGGTGCAGTCTGAAACCAAGGGTATCTGGATGTGGTGCGTG
CCCCACCCCTCCAAGCCAAACCACACCCTGGTCCTTCTGGACACCGAGGGTCTGGGCGAT
GTGGAAAAGGGTGACCCTAAGAATGACTCCTGGATCTTTGCCCTGGCTGTGCTCCTGTGC
AGCACCTTCGTCTACAACAGCATGAGCACCATCAACCACCAGGCCCTGGAGCAGCTGCAT
------TATGTGACGGAGCTCACAGAACTCATTAAGGCAAAGTCCAACCCAAGGCCTGAT
GGAGTA------GAAGATTCCACAGAGTTCGTGAGTTTCTTTCCAGACTTTATTTGGACT
GTACGGGATTTCACTCTGGAGCTGAAGTTGAATGGTGACCCTATCACAGAAGATGAGTAC
CTGGAGAACGCCTTGAAGCTGATTCAAGGTAAG------AATCCCAAAGTTCAAACATCC
AATTTGCCCAGGGAGTGCATCAGGCATTTCTTTCCAAAACGGAAGTGTTTTGTCTTTGAC
CGGCCAACACATGACAAAGACCTTCTAGCCAATATCGAGAAGGTGGCAGAAAAGCAACTG
GATCCCAAATTCCAGGAACAAACAAACATTTTCTGTTCTTACATCTTCACCCATGCAAGA
ACCAAGACCCTCAGGGAGGGAATCACAGTCACTGGGAATCGTTTGGGAACTCTGGCAGTG
ACTTACGTAGATGCCATCAACAGTGGAGCGGTGCCTTGTCTGGAGAATGCAGTGATAACT
CTGGCCCAGCGTGAGAACTCAGCTGCCATGCAGAGGGCAGCCGACCACTACAGCCAGCAG
ATGGCCCAGCGAGTGAAGCTCCCCACAGACACGCTCCAGGACCTGCTGGACGTGCATGCG
GCCTGTGAGAGGGAAGCCATTGCAGTCTTCATGGAGCACTCCTTCAAGGATGAAAACCAG
GAATTCCAGAAGAAGCTTGTGGAAATCACAATGAATAAGAAGGGGGAGTTTTTGCTGCAG
AATGAAGAGTCCTCTGTTCAGTACTGCCAGGCTAAACTCAATGAGCTCTCAAAGGGCCTA
ATGGAAAGTATCTCAGCAGGAAGTTTCTCTGTTCCTGGAGGGCACAAGCTCTACATGGAA
ACAAAGGAAAAGATTGAACAGGACTATTGGCAAGTCCCCAGGAAAGGAGTAAAGGCAAAA
GAGGTCTTCCAGAGGTTCCTGGAGTCACAGGTGGTGATAGAGAAATCCATCTTGCAGTCA
GATAAAGCCCTCACTGATAGAGAGAAGGCAGTAGCAGTGGATCAGGCCAAGAAGGAGGCA
GCT---------------GAGAAGGAACAGGAACTTTTAAAACAGAAATTACAGGAGCAG
CAGCAACAGATGGAGGCTCAAGAGAAGAGTCTCAAGGAAAACATA------GCCCAGCTG
AAGGAGAAGCTGCAGATGGAGAGAGAACACCTCCTGAGAGAGCAGAATATGATGCTGGAG
CACAAGCTGAAGGTCCAAAAAGATTTGCTTGATGAAGGATTTAAGAAGAAATCTGAGGAG
ATGAATGCAGAGATAAATCAATTA
>Gorilla gorilla gorilla GBP6 XM_004026102
------------------------------------------------------------
------------------------------------------------------------
------------------------------------------------------------
------------------------------------------------------------
---------------------ATGGAATCTGGACCCAAAATGTTGGCCCCCGTTTGCCTG
GTGGAAAATAAC---AATGAGCAGCTATTGGTGAACCAGCAAGCTATACAGATTCTTGAA
AAGATTTCTCAGCCAGTGGTGGTGGTGGCCATTGTAGGACTGTACCGTACAGGGAAATCC
TACTTGATGAACCATCTGGCAGGACAGAATCAT---------------------------
GGCTTCCCTCTGGGCTCCACGGTGCAGTCTGAAACCAAGGGCATCTGGATGTGGTGTGTG
CCCCACCCCTCCAAGCCAAACCACACCCTGGTCCTTCTGGACACCGAAGGTCTGGGCGAT
GTGGAAAAGGGTGACCCTAAGAATGACTCCTGGATCTTTGCCCTGGCTGTGCTCCTGTGC
AGCACCTTTGTCTACAACAGCATGAGCACCATCAACCACCAGGCCCTGGAGCAGCTGCAT
------TATGTGACGGAGCTCACAGAACTAATTAAGGCAAAGTCCTCCCCAAGGCCTGAT
GGAGTA------GAAGATTCCACAGAGTTTGTGAGTTTCTTCCCAGATTTTATTTGGACA
GTACGGGATTTCACTCTGGAGCTGAAGTTGAACGGTCACCCTATCACAGAAGATGAATAC
CTGGAGAATGCCTTGAAGCTGATTCAAGGCAAG------AATCCCAGAGTTCAAACATCC
AATTTTCCCAGGGAGTGCATCAGGCGTTTCTTTCCAAAACGGAAGTGTTTCGTCTTTGAC
CGGCCAACAAATGACAAAGACCTTCTAGCCAATATTGAGAAGGTGTCAGAAAAGCAACTG
GATCCCAAATTCCAGGAACAAACAAACATTTTCTGTTCTTACATCTTCACTCATGCAAGA
ACCAAGACCCTCAGGGAGGGAATCACAGTCACTGGGAATCGTCTGGGAACTCTGGCAGTG
ACTTATGTAGAGGCCATCAACAGTGGAGCAGTGCCTTGTCTGGAGAATGCAGTGATAACC
CTGGCCCAGCGTGAGAATTCAGCTGCCGTGCAGAGGGCAGCTGACTACTACAGCCAGCAG
ATGGCCCAGCGAGTGAAGTTCCCCACAGACACGCTCCAGGAGCTGCTGGACGTGCATGCG
GCCTGTGAGAGGGAAGCCATTGCAATCTTCATGGAGCACTCCTTCAAGGATGAAAATCAG
GAATTCCAGAAGAAGTTCATGGAAACCACAATGAATAAGAAGGGGGATTTCTTGCTGCAG
AATGAAGAGTCATCTGTTCAATACTGCCAGGCTAAACTCAATGAGCTCTCAAAGGGACTA
ATGGAAAGTATCTCAGCAGGAAGTTTCTCTGTTCCTGGAGGGCACAAGCTCTACATGGAA
ACAAAGGAAAGGATTGAACAGGACTATTGGCAAGTGCCCAGGAAAGGAGTAAAGGCAAAA
GAGGTCTTCCAGAGGTTCCTGGAGTCACAGATGGTGATAGAGGAATCCATCTTGCAGTCA
GATAAAGCCCTCACTGATAGAGAGAAGGCAGTAGCAGTGGATCGGGCCAAGAAGGAGGCA
GCT---------------GAGAAGGAACAGGAACTTTTAAAACAGAAATTACAGGAGCAG
CAGCAACAGATGGAGGCTCAAGATAAGAGTCTCAAGGAAAACATA------GCCCAACTG
AAGGAGAAGCTGCAGATGGAGAGAGAACACCTACTGAGAGAGCAGATTATGATGTTGGAG
CACACGCAGAAGGTCCAAAATGATTGGCTTCATGAAGGATTTAAGAAGAAGTATGAGGAG
ATGAATGCAGAGATAAGTCAATTT
>Pan troglodytes GBP6 XM_016922096
------------------------------------------------------------
------------------------------------------------------------
------------------------------------------------------------
------------------------------------------------------------
---------------------ATGGAATCTGGACCCAGAATGTTGGCCCCCGTTTGCCTG
GTGGAAAATAAC---AATGAGCAGCTATTGGTGAACCAGCAAGCTATACAGATTCTTGAA
AAGATTTCTCAGCCAGTGGTGGTGGTGGCCATTGTAGGACTGTACCGTACAGGGAAATCC
TACTTGATGAACCATCTGGCAGGACAGAATCAT---------------------------
GGCTTCCCTCTGGGCTCCACGGTGCAGTCTGAAACCAAGGGCATCTGGATGTGGTGCGTG
CCCCACCCCTCCAAGCCAAACCACACCCTGGTCCTTCTGGACACCGAAGGTCTGGGCGAT
GTGGAAAAGGGTGACCCTAAGAATGACTCCTGGATCTTTGCCCTGTCTGTGCTCCTGTGC
AGCACCTTTGTCTACAACAGCATGAGCACCATCAACCACCAGGCCCTGGAGCAGCTGCAT
------TATGTGACGGAGCTCACAGAACTAATTAAGGCAAAGTCCTCCCCAAGGCCTGAT
GGAGTA------GAAGATTCCACAGAGTTTGTGAGTTTCTTCCCAGACTTTATTTGGACA
GTACGGGATTTCACTCTGGAGCTGAAGTTGAACGGTCACCCTATCACAGAAGATGAATAC
CTGGAGAATGCCTTGAAGCTGATTCAAGGCAAT------AATCCCAGAGTTCAAACATCC
AATTTTCCCAGGGAGTGCATCAGGCGTTTCTTTCCAAAACGGAAGTGTTTCGTCTTTGAC
CGGCCAACAAATGACAAAGACCTTCTAGCCAATATTGAGAAGGTGTCAGAAAAGCAACTG
GATCCCAAATTCCAGGAACAAACAAACATTTTCTGTTCTTACATCTTCACTCATGCAAGA
ACCAAGACCCTCAGGGAGGGAATCACAGTCACTGGGAATCGTCTGGGAACTCTGGCAGTG
ACTTATGTAGAGGCCATCAACAGTGGAGCAGTGCCTTGTCTGGAGAATGCAGTGATAACT
CTGGCCCAGCGTGAGAACTCAGCGGCCGTGCAGAGGGCAGCTGACTACTACAGCCAGCAG
ATGGCCCAGCGAGTGAAGTTCCCCACAGACACGCTCCAGGAGCTGCTGGACGTGCATGCG
GCCTGTGAGAGGGAAGCCATTGCAATCTTCATGGAGCACTCCTTCAAGGATGAAAAACAG
GAATTCCAGAAGAAGTTCATGGAAACCACAATGAATAAGAAGGGGGATTTCTTGCTGCAG
AATGAAGAGTCATCTGTTCAATACTGCCAGGCTAAACTCAATGAGCTCTCAAAGGGACTA
ATGGAAAGTATCTCAGCAGGAAGTTTCTCTGTTCCTGGAGGGCACAAGCTCTACATGGAA
ACAAAGGAAAGGATTGAACAGGACTATTGGCAAGTGCCCAGGAAAGGAGTAAAGGCAAAA
GAGGTCTTCCAGAGGTTCCTGGAGTCACAGATGGTGATAGAGGAATCCATCTTGCAGTCA
GATAAAGCCCTCACTGATAGAGAGAAGGCAGTAGCAGTGGATCGGGCCAAGAAGGAGGCA
GCT---------------GAGAAGGAACAGGAACTTTTAAAACAGAAATTACAGGAGCAG
CAGCAACAGATGGAGGCTCAAGATAAGAGTCTCAAGGAAAACATA------GCCCAACTG
AAGGAGAAGCTGCAGATGGAGAGAGAACACCTACTGAGAGAGCAGATTATGATGTTGGAG
CACACGCAGAAGGTCCAAAATGATTGGCTTCATGAAGGATTTAAGAAGAAGTATGAGGAG
ATGAATGCAGAGATAAGTCAATTT
>Homo sapiens GBP1 NM_002053
------------------------------------------------------------
------------------------------------------------------------
------------------------------------------------------------
------------------------------------------------------------
---------------------ATGGCATCAGAGATCCACATGACAGGCCCAATGTGCCTC
ATTGAGAACACT---AATGGGCGACTGATGGCGAATCCAGAAGCTCTGAAGATCCTTTCT
GCCATTACACAGCCTATGGTGGTGGTGGCAATTGTGGGCCTCTACCGCACAGGCAAATCC
TACCTGATGAACAAGCTGGCTGGAAAGAAAAAG---------------------------
GGCTTCTCTCTGGGCTCCACGGTGCAGTCTCACACTAAAGGAATCTGGATGTGGTGTGTG
CCCCACCCCAAGAAGCCAGGCCACATCCTAGTTCTGCTGGACACCGAGGGTCTGGGAGAT
GTAGAGAAGGGTGACAACCAGAATGACTCCTGGATCTTCGCCCTGGCCGTCCTCCTGAGC
AGCACCTTCGTGTACAATAGCATAGGAACCATCAACCAGCAGGCTATGGACCAACTGTAC
------TATGTGACAGAGCTGACACATAGAATCCGATCAAAATCCTCACCTGATGAGAAT
GAGAATGAGGTTGAGGATTCAGCTGACTTTGTGAGCTTCTTCCCAGACTTTGTGTGGACA
CTGAGAGATTTCTCCCTGGACTTGGAAGCAGATGGACAACCCCTCACACCAGATGAGTAC
CTGACATACTCCCTGAAGCTGAAGAAAGGTACC------AGTCAAAAAGATGAAACTTTT
AACCTGCCCAGACTCTGTATCCGGAAATTCTTCCCAAAGAAAAAATGCTTTGTCTTTGAT
CGGCCCGTTCACCGCAGGAAGCTTGCCCAG---CTCGAGAAACTACAAGATGAAGAGCTG
GACCCCGAATTTGTGCAACAAGTAGCAGACTTCTGTTCCTACATCTTTAGTAATTCCAAA
ACTAAAACTCTTTCAGGAGGCATCCAGGTCAACGGGCCTCGTCTAGAGAGCCTGGTGCTG
ACCTACGTCAATGCCATCAGCAGTGGGGATCTGCCGTGCATGGAGAACGCAGTCCTGGCC
TTGGCCCAGATAGAGAACTCAGCTGCAGTGCAAAAGGCTATTGCCCACTATGAACAGCAG
ATGGGCCAGAAGGTGCAGCTGCCCACAGAAACCCTCCAGGAGCTGCTGGACCTGCACAGG
GACAGTGAGAGAGAGGCCATTGAAGTCTTCATCAGGAGTTCCTTCAAAGATGTGGACCAT
CTATTTCAAAAGGAGTTAGCGGCCCAGCTAGAAAAAAAGCGGGATGACTTTTGTAAACAG
AATCAGGAAGCATCATCAGATCGTTGCTCAGCTTTACTTCAGGTCATTTTCAGTCCTCTA
GAAGAAGAAGTGAAGGCGGGAATTTATTCGAAACCAGGGGGCTATCGTCTCTTTGTTCAG
AAGCTACAAGACCTGAAGAAAAAGTACTATGAGGAACCGAGGAAGGGGATACAGGCTGAA
GAGATTCTGCAGACATACTTGAAATCCAAGGAGTCTATGACTGATGCAATTCTCCAGACA
GACCAGACTCTCACAGAAAAAGAAAAGGAGATTGAAGTGGAACGTGTGAAAGCTGAGTCT
GCA---------------CAGGCTTCAGCAAAAATGTTGCAGGAAATGCAAAGAAAGAAT
GAGCAGATGATGGAACAGAAGGAGAGGAGTTATCAGGAACACTTG------AAACAACTG
ACTGAGAAGATGGAGAACGACAGGGTCCAGTTGCTGAAAGAGCAAGAGAGGACCCTCGCT
CTTAAACTTCAGGAACAGGAGCAACTACTAAAAGAGGGATTTCAAAAAGAAAGCAGAATA
ATGAAAAATGAGATACAGGATCTC
>Aotus nancymaae GBP1 XM_012464810
------------------------------------------------------------
------------------------------------------------------------
------------------------------------------------------------
------------------------------------------------------------
---------------------ATGGAGTCAGAGATTCATATGACAGGCCCAGTGTGCCTC
ATTGAGAACACT---AATGGACGACTGATGACGAATCCAGAAGCTCTGAAGATCCTGTCT
GCAATTACACAGCCTGTGGTGGTGGTGGCAATTGTGGGCCTCTACCGCACAGGCAAATCC
TACCTGATGAACAAGCTGGCTGGGAAGAAAAAG---------------------------
GGCTTCTCTCTGGGCTCCACGGTACAGTCTCACACTAAAGGAATCTGGATGTGGTGTGTG
TCCCATCCCAAGAAGCCTGACCACATCCTAGTTCTGCTGGACACTGAGGGCCTGGGAGAC
GTAGAGAAGGGTGACAACCAGAATGACTCCTGGATCTTTGCCCTGGCCGTCCTCCTGAGC
AGCACCTTCGTGTACAATAGTATGGGAACCATCAACCAGCAGGCCATGGACCAACTGCAC
------TATGTGACAGAGCTCACAAATCGAATCCGATCAAAATCCTCACCTGATGAGAAT
GACTATGAGGGTGAGGATTCAGCTGACTTTGTGAGCTTCTTCCCAGACTTTGTGTGGACA
CTGAGAGATTTCTCCCTGGACTTGGAAGCAAATGGACAACCCATCACAGCAGATGAGTAC
CTGGAGTACTCCCTGAAGCTGAAGCAAGTTACC------AGTCAAAAAGATAAAAATTTT
AATCTGCCCCGACTCTGTATCCGGAAGTTCTTCCCAAAGAAGAAATGTTTTGTCTTTGAT
CGGCCTGTTCACCGTAAAAAGCTTACACAG---CTCGAGAAACTGCATGATGAAGACCTG
GACCCCGACTTCGTGCAACAAGTAGCAGACTTCTGTTCCTACATCTTTACCAATTCCAAA
ACTAAAACTCTTTCAGGAGGTATCAAGGTCAACGGGCCTCGTCTAGAGAGCCTGGTGCTG
ACCTACGTCAGTGCCATCAGCAGTGGGGATCTGCCCTGCATGGAGAACGCAGTCCTGGCC
TTGGCCCAGATAGAGAACTCAGCCGCAGTACAAAAGGCCATTGCCCACTACGACCAGCAG
ATGGGCCAGAAGGTGCAGCTGCCCACGGAAACCCTCCAGGAGCTGCTGGACCTACACAGG
GCCAGTGAGAGGGAGGCCATTGAAGTCTTCATCAGGAGTTCCTTCAAAGATGTGGACCAT
CTATTTCAAAAGGAATTAGCGGCCCAGCTAGACAAAAAGCGGGATGACTTTTGTGAACAG
AATCGGAAAGCATCATCAGATCGTTGCTCAGCTTTACTTCAGGACATTTTCAGTCCTCTA
GAAGAAGAAGTGAAGGCGGGAATTTATTCTAAACCAGGGGGCTATCGTCTCTTTATTCAG
AAGCTACAAGACCTGAAGACAAAGTACCATGAGGAACCAAGGAAGGGGATACAGGCTGAA
GAGATGCTGCAGATGTACTTGAAATCCAAGGAGTCTATGACTGATGCAATTCTACAGACA
GACCAGACTCTCACAGCAAAGGAAAAGGAGATTGAAGTGGAACGTGTGAAAGCTGAGTCT
GCA---------------CAGGCTTCAGCAAAAATGTTGGAGGAAATGCAAAGAAAGAAT
GAGCAAATGATGGAACAGAAGGAGAGGAGTTATCAGGAACACGTG------AAGCAACTG
ACTGAGAAGATGGAGAGGGACAGGGCCCAGTTGCTGCAAGAGCAAGAGAGGACCCTTGCT
CTTAAACTTCAGGAACAAGAGCGACTACTAAAAGAGGGATTTGAAAATGAAAGCAGAAGA
ATGCAAAATGAGATACGGAATCTC
>Colobus angolensis palliatus GBP1 XM_011956051
------------------------------------------------------------
------------------------------------------------------------
------------------------------------------------------------
------------------------------------------------------------
---------------------ATGGCATCAGAGATTCACATGACAGGCCCAATGTGCCTC
ATTGAAAACACT---AATGGGCGACTGATGGCGAATCCAGAAGCTCTGAAGATCTTGTCT
GCCATTACGCAGCCTGTGGTGGTGGTGGCGATTGTGGGCCTCTACCGCACAGGCAAATCC
TACCTGATGAACAAGCTGGCTGGAAAGAAAAAG---------------------------
GGCTTCTCTCTGGGCTCCACAGTGCAATCTCACACTAAAGGAATCTGGATGTGGTGTGTG
CCCCATCCCAAGAAGCCAGGCCACATCCTAGTTCTGCTGGACACTGAGGGTCTGGGAGAT
GTAGGGAAGGGTGACAACCAGAATGACTCCTGGATCTTCGCCCTGGCCATCCTCCTGAGC
AGCACCTTCGTGTACAATAGCATGGGAACCATCAACCAGCAGGCCATGGACCAACTGCAC
------TATGTGACAGAGCTGACACATCGAATCCGATCAAAATCCTCACCTGATGAAAAT
GAGAAT------GAGGATTCAGCTGACTTTGTGAGCTTCTTCCCAGACTTTGTGTGGACA
CTGAGAGATTTCTCCCTGGACTTAGAAGCAGATGGACAACCCATCACAGCAGATGAGTAC
CTGACATACTCCCTGAAGCTGAAGCAAGGTACC------AGTGAGAAAGATAAAACTTTT
AATCTGCCCCGACTCTGTATCCGGAAGTTCTTCCCAAAGAAGAAATGCTTTGTCTTTGAT
CGCCCCGTTCACCGCAAGAAGCTTGCCCAG---CTTGAGAAACTACATGATGAAGAGCTG
GACCCCGAATTTGTGCAACAAGTAGCAGACTTCTGTTCCTACATCTTTAGCAATTCCAAA
ACTAAAACTCTTTCAGGAGGCATCAAGGTCAATGGGCCTCGTCTAGAGAGCCTGGTGCTG
ACCTATGTCAATGCCATCAGCAGTGGCGATCTGCCCTGCATGGAGAACGCAGTCCTGGCC
TTGGCCCAGATAGAGAACTCAGCTGCAGTGCAAAAGGCTGTTGCCCACTACGAACAGCAG
ATGGGCCAGAAGGTGCAGCTGCCCACGGAAACCCTCCAGGAGCTGCTGGACCTGCACAGG
GACAGTGAGAGAGAGGCCATTGAAGTCTTCATCAGGAGTTCCTTCAAAGATGTGGACCAT
CTATTTCAAAAAGAGTTAGCGGCCCAGTTAGAAAAAAAGCGGGATGACTTTTGTAAACAG
AATCAGGAAGCATCATCAGATCGTTGCTCAGCTTTACTTCAGGACATTTTCAGTCCTCTA
GAAGAAGAAGTGAAGACGGGAATTTATTCGAAACCAGGGGGCTATCGTCTCTTTATTCAG
AAGCTACAAGACCTGAAGAAAAAGTACCACGAGGAGCCAAGGAAGGGGATACAGGCTGAA
GAGATTCTGCAGACATACTTGAAATCCAAGGAGTCTATGACTGATGCAATTCTACAGACA
GACCAGACTCTCACAGAAAAGGAAAAGGAGATTGAAGTGGAACGTGTGAAAGCTGAGTCT
GCA---------------CAGGCTTCAGCAAAAATGTTGCAGGAAATGCAAAGAAAGAAT
GAGCAGATGATGGAACAGAAGGAGAGGAGTTATCAGGAACACTTG------AAACAACTG
ACTAAGAAGATGGAGAGGGACAGGGCCCAGTTGCTGAAAGAGCAAGAGAGGACCCTCGCT
CTTAAACTTCAGGAACAGGAGCGACTGCTTAAAGAGGGATTTCAAACAGAAAGCAGAAAA
ATGCAAAATGAGATACAGGATCTC
>Gorilla gorilla gorilla GBP1 XM_019026669
------------------------------------------------------------
------------------------------------------------------------
------------------------------------------------------------
------------------------------------------------------------
---------------------ATGGCATCAGAGATTCACATGACAGGCCCAATGTGCCTC
ATTGAGAACACT---AATGGGCGACTGATGGCAAATCCAGAAGCTCTGAAGATCCTTTCT
GCCATTACGCAGCCTATGGTGGTGGTGGCAATTGTGGGCCTCTACCGCACAGGCAAATCC
TACCTGATGAACAAGCTGGCTGGAAAGAAAAAG---------------------------
GGCTTCTCTCTGGGCTCCACGGTGCAGTCTCACACTAAAGGAATCTGGATGTGGTGTGTG
CCCCACCCCAAGAAGCCAGGCCACATCCTAGTTCTGCTGGACACCGAGGGTCTGGGAGAT
GTAGAGAAGGGTGACAACCAGAATGACTCCTGGATCTTCGCCCTGGCCGTCCTCCTGAGC
AGCACCTTCGTGTACAATAGCATGGGAACCATCAACCAGCAGGCTATGGACCAACTGTAC
------TATGTGACAGAGCTGACACATCGAATCCGATCAAAATCCTCACCTGATGAGAAT
GAGAATGAGGTTGAGGATTCAGCTGACTTTGTGAGCTTCTTCCCAGACTTTGTGTGGACA
CTGAGAGATTTCTCCCTGGACTTGGAAGCAGATGGACAACCCCTCACACCAGATGAGTAT
CTGACATACTCCCTGAAGCTGAAGAAAGGTACC------AGTCAAAAAGATGAAACTTTT
AACCTGCCCAGACTCTGTATCCGGAAATTCTTCCCAAAGAAAAAATGCTTTGTCTTTGAT
CGGCCCGTTCACCGCAGGAAGCTTGCCCAG---CTCGAGAAACTACAAGATGAAGAGCTG
GACCCCGAATTTGTGCAACAAGTAGCAGACTTCTGTTCCTACATCTTTAGTAATTCCAAA
ACTAAAACTCTTTCAGGAGGCATCCAGGTCAACGGGCCTCGTCTAGAGAGCCTGGTGCTG
ACCTACGTCAATGCCATCAGCAGTGGGGATCTGCCCTGCATGGAGAACGCAGTCCTGGCC
TTGGCCCAGATAGAGAACTCAGCTGCAGTGCAAAAGGCTATTGCCCACTATGAACAGCAG
ATGGGCCAGAAGGTGCAGCTGCCCACAGAAAGCCTCCAGGAGCTGCTGGACCTGCACAGG
GACAGTGAGAGAGAGGCCATTAAAGTCTTCATCAGGAGTTCCTTCAAAGATGTGGACCAT
CTATTTCAAAAGGAGTTAGCGGCCCAGCTAGACAAAAAGCGGGATGACTTTTGTAAACAG
AATCAGGAAGCATCATCAGATCGTTGCTCAGGTTTACTTCAGGTCATTTTCAGTCCTTTA
GAAGAAGAAGTGAAGGCGGGAATTTATTCGAAACCAGGGGGCTATCATCTCTTTGTTCAG
AAGCTACAAGACCTGAAGAAAAAGTACTATGAGGAACCGAGGAAGGGGATACAGGCTGAA
GAGATTCTGCAGACATACTTGAAATCCAAGGAGTCTATGACTGATGCAATTCTCCAGACA
GACCAGACTCTCACAGAAAAGGAAAAGGAGATTGAAGTGGAACGTGTGAAAGCTGAGTCT
GCA---------------CAGGCTTCAGCAAAAATGTTGCAGGAAATGCAAAGAAAGAAT
GAGCAGATGATGGAACAGAAGGAGAGGAGTTATCAGGAACACTTG------AAACAACTG
ACTGAGAAGATGGAGAACGACAGGGTCCAGTTGCTGAAAGAGCAAGAGAGGACCCTCGCT
CTTAAACTTCAGGAACAGGAGCGACTACTAAAAGAGGGATTTCAAAAAGAAAGCAGAATA
ATGAAAAATGAGATACAGAATCTC
>Pan troglodytes GBP1 XM_001147994
------------------------------------------------------------
------------------------------------------------------------
------------------------------------------------------------
------------------------------------------------------------
---------------------ATGGCATCAGAGATTCACATGACAGGCCCAATGTGCCTC
ATTGAGAACACT---AATGGGCGACTGATGGCGAATCCAGAAGCTCTGAAGATCCTTTCT
GCCATTACGCAGCCTATGGTGGTGGTGGCAATTGTGGGCCTCTACCGCACAGGCAAATCC
TACCTGATGAACAAGCTGGCTGGAAAGAAAAAG---------------------------
GGCTTCTCTCTGGGCTCCACGGTGCAGTCTCACACTAAAGGAATCTGGATGTGGTGTGTG
CCCCACCCCAAGAAGCCAGGCCACATCCTAGTTCTGCTGGACACCGAGGGTCTGGGAGAT
GTAGAGAAGGGTGACAACCAGAATGACTCCTGGATCTTCGCCCTGGCCGTCCTCCTGAGC
AGCACCTTCGTGTACAATAGCATGGGAACCATCAACCAGCAGGCTATGGACCAACTGTAC
------TATGTGACAGAGCTGACACATCGAATCCGATCAAAATCCTCACCTGATGAGAAT
GAGAATGAGGTTGAGGATTCAGCTGACTTTGTGAGCTTCTTCCCAGACTTTGTGTGGACA
CTGAGAGATTTCTCCCTGGACTTGGAAGCAGATGGACAACCCCTCACACCAGATGAGTAC
CTGACATACTCCCTGAAGCTGAAGAAAGGTACC------AGTCAAAAAGATGAAACTTTT
AACCTGCCCAGACTCTGTATCCGGAAATTCTTCCCAAAGAAAAAATGCTTTGTCTTTGAT
CGGCCCGTTCACCGCAGGAAGCTTGCCCAG---CTCGAGAAACTACAAGATGAAGAGCTG
GACCCCGAATTTGTGCAACAAGTAGCAGACTTCTGTTCCTACATCTTTAGTAATTCCAAA
ACTAAAACTCTTTCAGGAGGCATCCAGGTCAATGGGCCTCGTCTAGAGAGCCTGGTGCTG
ACCTACGTCAATGCCATCAGCAGTGGGGATCTACCCTGCATGGAGAACGCAGTCCTGGCC
TTGGCCCAGATAGAGAACTCAGCTGCAGTGCAAAAGGCTATTGCCCACTATGAACAGCAG
ATGGGCCAGAAGGTGCAGCTGCCCACGGAAAGCCTCCAGGAGCTGCTGGACCTGCACAGG
GACAGTGAGAGAGAGGCCATTGAAGTCTTCATCAGGAGTTCCTTCAAAGATGTGGACCAT
CTATTTCAAAAGGAGTTAGCGGCCCAGCTAGACAAAAAGCGGGATGACTTTTGTAAACAG
AATCAGGAAGCATCATCAGATCGTTGCTCAGGTTTACTTCAAGTCATTTTCAGTCCTTTA
GAAGAAGAAGTGAAGGCGGGAATTTATTCGAAACCAGGGGGCTATCGTCTCTTTGTTCAG
AAGCTACAAGACCTGAAGAAAAAGTACTATGAGGAACCGAGGAAGGGGACACAGGCTGAA
GAGATTCTGCAGACATACTTGAAATCCAAGGAGTCTATGACTGATGCAATTCTCCAGACA
GACCAGACTCTCACAGAAAAGGAAAAGGAGATTGAAGTGGAACGTGTGAAAGCTGAGTCT
GCA---------------CAGGCTTCAGCAAAAATGTTGCAGGAAATGCAAAGAAAGAAT
GAGCAGATGATGGAACAGAAGGAGAGGAGTTATCAGGAACACTTG------AAACAACTG
ACTGAGAAGATGGAGAACGACAGGGTCCAGTTGCTGAAAGAGCAAGAGAGGACCCTCGCT
CTTAAACTTCAGGAACAGGAGCGACTACTACAAGAGGGATTTCAAAAAGAAAGCAGAATA
ATGAAAAATGAGATACAGGATCTC
>Macaca mulatta GBP1 XM_001085311
------------------------------------------------------------
------------------------------------------------------------
------------------------------------------------------------
------------------------------------------------------------
---------------------ATGGCATCAGAGATCCACATGACAGGCCCAATGTGCCTC
ATTGAGAACACT---AATGGGCGACTGATGGCGAATCCAGAAGCTCTGAAGATCCTGTCT
GCCATTACACAGCCTGTGGTGGTGGTGGCGATTGTGGGCCTCTATCGCACAGGGAAATCC
TACCTGATGAACAAGCTGGCTGGAAAGAAAAAG---------------------------
GGCTTCTCTCTGGGCTCCACAGTGCAGTCTCACACTAAAGGAATCTGGATGTGGTGTGTG
CCCCATCCCAAGAAGCCAGGCCACGTCCTAGTTCTGCTGGACACCGAGGGTCTGGGAGAT
GTAGAGAAGGGTGACAACCAGAATGACTCCTGGATCTTCGCCCTGGCCATCCTCCTGAGC
AGCACCTTCGTGTACAATAGCATGGGAACCATCAACCAGCAGGCCATGGACCAACTGCAC
------TATGTGACAGAGCTGACACATCGAATCCGATCAAAATCCTCACCTGATGAGAAT
GAGAAT------GAGGATTCAGCTGACTTTGTGAGCTTCTTCCCAGACTTTGTGTGGACA
CTGAGAGATTTCTCCCTGGACTTAGAAGCAGATGGACAACCCATCACAGCAGATGAGTAC
CTGACATACTCCCTGAAGCTGAAGCAAGGTACC------AGTGAAAAAGATAAAAATTTT
AATCTGCCCCGACTCTGTATCCGGAAGTTCTTCCCAAAGAAGAAATGCTTTGTCTTTGAT
CGCCCCGTTCACCGCAAGAAGCTTGCCCAG---CTTGAGAAACTACATGATGAAGAGCTG
GACCCCGAATTTGTGCAACAAGTAGCAGACTTCTGTTCCTACATCTTTAGCAATTCCAAA
ACTAAAACTCTTTCAGGAGGCATCAAGGTCAACGGGCCTCGTCTAGAGAGCCTGGTGCTG
ACCTATGTCAATGCCATCAGCAGTGGCGATCTGCCCTGCATGGAGAACGCAGTCCTGGCC
TTGGCCCAGATAGAGAACTCAGCTGCAGTGCAAAAGGCTGTTGCCCACTACGAACAGCAG
ATGGGCCAGAAGGTGCAGCTGCCCACGGAAACCCTCCAGGAGCTGCTGGACCTGCACAGG
GACAGTGAGAGAGAGGCCATTGAAGTCTTCATCAGGAGTTCCTTCAAAGATGTGGACCAT
CTATTTCAAAAAGAGTTAGCGGCCCAGCTAGAAAAAAAGCGGGATGACTTTTGTAAACAG
AATCAGGAAGCATCATCAGGTCGTTGCTCAGCTTTACTTCAGGACATTTTCAGTCCTCTA
GAAGAAGAAGTGAAGATGGGAATTTATTCAAAACCAGGGGGCTATCGTCTCTTTATTCAG
AAGCTACAAGACCTGAAGAAAAAGTACCATGAGGAACCAAGGAAGGGGATACAGGCTGAA
GAGATTCTGCAGACATACTTGAAATCCAAGGAGTCTATGACTGATGCAATTCTACAGACA
GACCAGACTCTCACAGAAAAGGAAAAGGAGATTGAAGTGGAACGTGTAAAAGCTGAGTCT
GCA---------------CAGGCTTCAACAAAAATGTTGCAGGAAATGCAAAGAAAGAAT
GAGCAGATGATGGAACAGAAGGAGAGGAGTTATCAGGAACACTTG------AAACAACTG
ACTGAGAAGATGGAGAGGGACAGGGCCCAGTTGCTGAAAGAGCAAGAGAGGACCCTCGCT
CTTAAACTTCAGGAACAGGAGCGACTGCTAAAAGAGGGATTTCAAACAGAAAGCAGAAAA
ATGCAAAATGAGATACAGGATCTC
>Tupaia glis GBP1 MK214685
------------------------------------------------------------
------------------------------------------------------------
------------------------------------------------------------
------------------------------------------------------------
---------------------ATGGCCTCAGAGAACCACATGCCAAGCCCAGTGTGTCTC
ATTGAGAACACT---GAAGGGCAGCTAGTGGCCAATCAGGACGCTCTGAACATCCTGTCC
GCCATTACGCAGCCTGTCGTGGTGGTGGCTATTGTGGGCCTCTACCGCACAGGCAAATCC
TACCTGATGAACAAGCTGGCTGGGAAGAAAAAG---------------------------
GGCTTCTCTCTGGGCTCCACAGTACAGTCTCACACCAAAGGAATTTGGATGTGGTGTGTG
CCTCATCCTAAAAAGCCGGAACACACCCTAGTTCTGCTGGATACTGAAGGCCTGGGTGAT
GTAGAGAAGGGTGACAACCAGAATGACTCCTGGATCTTTGCTCTGGCAGTCCTCCTGAGC
AGCACCTTAGTGTATAACAGCATGGGAACCATCAACCAGCAGGCCATGGACCAACTGCAC
------TATGTGACAGAGCTGACAAATCGAATCAGAGCAAAATCCTCACCTGAGAATGAT
GTTGAG---------GACTCAGCCGACTTTGTAAGCTTCTTCCCAGACTTTGTGTGGACT
CTGAGAGATTTTTCCCTGGAACTGGAAGCAAATGGACAACCCATCACACCAGACGAGTAC
CTAGACAATTCACTCAAGCTAAAGCAAGGTACT------GGTGAAAAACATAAAACTTTT
AATCTGCCCCGACTCTGTATCCGGAAATTCTTCCCAAAGAAGAAATGCTTCATCTTTGAT
CGACCCACTCACCGAAAGAAGCTGGCCCAG---CTTGAGATGCTGCATGATGATCAGCTG
GACCCTGAATTTGTGCAACAAGTTGACGTCTTCTGTTCCTACATCTTCAGCTATGCCAAG
GTTAAAACTCTTTCAGGAGGCATCAAGATCAATGGACCTCGTTTTGAGAACCTGGTACTG
ACCTACGTTAATGCCATCGACAGTGGGGATCTGCCCTGCATGGAGAACGCAGTGCTGGCC
TTAGCCCAGATAGAGAACTCGGCTGCAGTGCAGAAGGCCATTACCCACTATGACCAGCAG
ATGGGCCAGAGGGTGCAGCTGCCCACAGAAACCCTCCAGGAGCTGCTGGACCTGCACAGG
ACCAGTGAGAAAGAGGCCATTGAAATCTTCATCAAGAGTTCCTTCAAAGACGTAGATCAT
TTATTTCAAAGGGAATTAGCGGCCCAGCTAGAAAGAAAGCGGGATGACTTCTGTAAACAG
AACATGCAAACATCATCAGATCGTTGCTTGGCTTTAATTCAGAATATTTTCAGTCCATTA
GAAGAAGAAGTGAAACAGGGGGTTTATTCTAAACCAGGGGGCTATCGTCTCTTAATTCAG
AAGGTACAAGACCTGAAGAAAAAATACTTCCAGGAACCCAGGAAGGGGATACAGGCTGAA
GAGATCCTACAGAAACACTTGAAGTCCATGGAGCCTGTGATTGATACAATTCTACAGACA
GATCAGACTCTCACAGAAAAGGAAAAAGATATTGAAGTGGAACGTGTGAAAGCTGAATCT
GCA---------------CAGGCTGCAGCAAAAAGGTTGGAAGAAATGCAAATAAAGAAC
CAGCAGATGCTGGAACAGAAAGAGAAGAGTTATCAAGAACACGTG------AAACAATTG
ACTGAGAAGATGGAGAAAGATAGAGCCCAGATGTTGGAAGAGCAAGAGAGGACGCTTGCT
TTTAAACTTCAGGAACAGGCCCGACTCCTACAAGAAGGATTCCAAAATGAGAGCAAACGA
CTTCATAATGAGATACAGAGTCTT
>Homo sapiens GBP3 BC140837
------------------------------------------------------------
------------------------------------------------------------
------------------------------------------------------------
------------------------------------------------------------
---------------------ATGGCTCCAGAGATCCACATGACAGGCCCAATGTGCCTC
ATTGAGAACACT---AATGGGGAACTGGTGGCGAATCCAGAAGCTCTGAAAATCCTGTCT
GCCATTACACAGCCTGTGGTGGTGGTGGCAATTGTGGGCCTCTACCGCACAGGAAAATCC
TACCTGATGAACAAGCTAGCTGGGAAGAATAAG---------------------------
GGCTTCTCTCTGGGCTCCACAGTGAAATCTCACACCAAAGGAATCTGGATGTGGTGTGTG
CCTCACCCCAAAAAGCCAGAACACACCTTAGTCCTGCTTGACACTGAGGGCCTGGGAGAT
GTAAAGAAGGGTGACAACCAGAATGACTCCTGGATCTTCACCCTGGCCGTCCTCCTGAGC
AGCACTCTCGTGTACAATAGCATGGGAACCATCAACCAGCAGGCTATGGACCAACTGTAC
------TATGTGACAGAGCTGACACATCGAATCCGATCAAAATCCTCACCTGATGAGAAT
GAGAAT------GAGGATTCAGCTGACTTTGTGAGCTTCTTCCCAGATTTTGTGTGGACA
CTGAGAGATTTCTCCCTGGACTTGGAAGCAGATGGACAACCCCTCACACCAGATGAGTAC
CTGGAGTATTCCCTGAAGCTAACGCAAGGTACC------AGTCAAAAAGATAAAAATTTT
AATCTGCCCCAACTCTGTATCTGGAAGTTCTTCCCAAAGAAAAAATGTTTTGTCTTCGAT
CTGCCCATTCACCGCAGGAAGCTTGCCCAG---CTTGAGAAACTACAAGATGAAGAGCTG
GACCCTGAATTTGTGCAACAAGTAGCAGACTTCTGTTCCTACATCTTTAGCAATTCCAAA
ACTAAAACTCTTTCAGGAGGCATCAAGGTCAATGGGCCTTGTCTAGAGAGCCTAGTGCTG
ACCTATATCAATGCTATCAGCAGAGGGGATCTGCCCTGCATGGAGAACGCAGTCCTGGCC
TTGGCCCAGATAGAGAACTCAGCCGCAGTGCAAAAGGCTATTGCCCACTATGACCAGCAG
ATGGGCCAGAAGGTGCAGCTGCCCGCAGAAACCCTCCAGGAGCTGCTGGACCTGCACAGG
GTTAGTGAGAGGGAGGCCACTGAAGTCTATATGAAGAACTCTTTCAAGGATGTGGACCAT
CTGTTTCAAAAGAAATTAGCGGCCCAGCTAGACAAAAAGCGGGATGACTTTTGTAAACAG
AATCAAGAAGCATCATCAGATCGTTGCTCAGCTTTACTTCAGGTCATTTTCAGTCCTCTA
GAAGAAGAAGTGAAGGCGGGAATTTATTCGAAACCAGGGGGCTATTGTCTCTTTATTCAG
AAGCTACAAGACCTGGAGAAAAAGTACTATGAGGAACCAAGGAAGGGGATACAGGCTGAA
GAGATTCTGCAGACATACTTGAAATCCAAGGAGTCTGTGACCGATGCAATTCTACAGACA
GACCAGATTCTCACAGAAAAGGAAAAGGAGATTGAAGTGGAATGTGTAAAAGCTGAATCT
GCA---------------CAGGCTTCAGCAAAAATGGTGGAGGAAATGCAAATAAAGTAT
CAGCAGATGATGGAAGAGAAAGAGAAGAGTTATCAAGAACATGTG------AAACAATTG
ACTGAGAAGATGGAGAGGGAGAGGGCCCAGTTGCTGGAAGAGCAAGAGAAGACCCTCACT
AGTAAACTTCAGGAACAGGCCCGAGTACTAAAGGAGAGATGCCAAGGTGAAAGTACCCAA
CTTCAAAATGAGATACAAAAGCTA
>Aotus nancymaae GBP3 XM_012464809
------------------------------------------------------------
------------------------------------------------------------
------------------------------------------------------------
------------------------------------------------------------
---------------------ATGGCATCAGAGATCCACCAGACAGGTCCAATATGCCTT
ATTGAGAACACT---AATGGGCGACTGGTGGTGAATCCAGAAGCTCTGAAGATCCTGTCT
GCCATTACACAGCCTGTGGTGGTGGTGGCGATTGTGGGCCTCTACCGCACAGGCAAATCC
TACCTGATGAACAAGCTGGCTGGGAATAACAAA---------------------------
GGCTTCTCTCTAGGCTCCACAGTGATATCTCACACCAAAGGAATCTGGATGTGGTGTGTG
CCTCACCCCAAGAAGCCAGGACATACCCTAGTCCTGCTTGACACTGAGGGCCTGGGAGAT
ATAAAGAAGGGTGACAACCAGAACGACTCCTGGATCTTCGCCCTGGCCATCCTCCTGAGC
AGCACCTTTGTGTACAATAGCATGGGAACCATCAACCAGCAGGCCATGGACCAACTGCAC
------TATGTGACAGAGCTCACAGATCAAATCCAGTCAAAATCCTCACCTGGTGAGAAT
GACTATGAGATTGAGGATTCAGCTGACTTTGTGAGCTTCTTCCCAGACTTTGTGTGGACA
CTGAGAGATTTCTCCCTGGACTTGGAAGTACATGGACAACCCATCACAGCAGATGAGTAC
CTGGAGTACTCCCTGAAGCTGAAGCAAGGTACC------AGTGAAAAAGATAAAAATTTT
AATCTGCCCCGACTCTGTATCCAGAAGTTCTTCCCAAAGAAGAAATGCTTTGTCTTTGAT
CGACCTGTTAATGGCAAGAAGCTTGCCCAG---CTCGAGAAACTGCATGATGAAGAGCTG
GACCCCGACTTTGTGCGACAAGTAGCAGACTTCTCTTCCTACATCTTTACCAATTCCAAA
ACTAAAACTCTTTCAGGAGGTATCAAGGTCAACAGGCCTCGTCTAGAGAGCCTGGTGCTG
ACCTATGTCAATGGCATCAGCAGTGGGGATCTGCCCTGCATGGAGAATGCAGTCCTGGCC
TTGGCCCAGATAGAGAACTCAGCCGCAGTACAAAAGGCCATTGCCCACTACAACCAGCAG
ATGGGCCAGAAGGTGCAGCTGCCCACGGAAACCCTCCAGGAGCTGCTGGACCTGCACAGG
GCCAGTGAGAGAGAGGCTATTGAAGTCTTCATGAAGAACTCTTTCAAGGATGTGGACCAT
CTGTTTCAGAAGAAATTAGAGGCCCAGCTAGACAAAAAGCGGGATGTCTTTTGTGAACAG
AATCGGAAAGCATCATCGGATCGTTGCTCAGCTTTACTTCAGGACATTTTCAGTCCTCTA
GAAGAAGAAGTGAAGGCAGGAATTTATTCTAAACCAGGGGGCTATCGTCTCTTTATTCAG
AAGCTACGAGACCTGAAGACAAAGTACCATGAGGAACCAAGGAAGGGGATACAGGCTGAA
GAGATTCTGCAGACATACTTGAAATCCAAGGAGTCTATGACTGATGCGATTCTACAGACA
GATCAGACTCTCACAGAAAAGGAAAAGGAGATTGAAGCGGAACGTGTGAAAGCTGAATCT
GCA---------------CAGGTTTCAGCAAATATGGTAGAGGAAATGCAAATAAAGCAT
CAGCAGATGATGGAAGAGAAAGAGAAGGGTTACCAGGAACATGTG------AAGCAATTG
ACTGAAAAGATGGAGAGGGAGAGGGCCGAGTTGATGGAAGAGCAAGAGAGGACCCTTACT
AGTAAACTTCAGGAACAGACTCGACTACTGAAGGAGAGATGCCAAGGTGAAAGCACCCAA
CTTCAAAATGAGATACAAAAGCTA
>Colobus angolensis palliatus GBP3 XM_011956056 
------------------------------------------------------------
------------------------------------------------------------
------------------------------------------------------------
------------------------------------------------------------
---------------------ATGGCTCCAGAGATCCACATGACAGGCCCAATGTGCCTC
ATTGAGAACACT---AACGGGGAACTGGTGGCGAATCCAGAAGCTCTGAAGATCCTGTCT
GCCATTACACAGCCTGTGGTGGTGGTGGCAATTGTGGGCCTCTACCGCACAGGAAAATCC
TACCTGATGAACAAGCTGGCTGGGAAGAATATG---------------------------
GGCTTCTCTCTGGGCTCCACAGTGGAATCTCACACCAAAGGAATCTGGATGTGGTGTGTG
CCTCACCCCAAGAAGCCAGAACACACCCTAGTCCTGCTTAACACTGAGGGCCTGGGAGAT
GTAAAGAAGGGTGACAACCAGAATGACTCCTGGATCTTTGCCCTGGCTGTCCTCCTGAGC
AGCACCTTCGTGTACAACAGCATGAGAACCATCAACCAGCAGGCCATGGACCAACTGCAC
------TATGTGACAGAGCTGACACATCGAATCCGATCAAAATCCTCACCTGATGAGAAT
GAAAAT------GAGGATTCAGCTGACTTTGTGAGCTTCTTCCCAGACTTTGTGTGGACA
CTGAGAGATTTCTCCCTGGACTTAGAAGCAGATGGACAACCCATCACAGCAGATGAGTAC
CTGGAGTATTCCCTGAAGCTAACACAAGGTACC------AGTGAAAAAGACAAAAATTTT
AATCTGCCCCGACTCTGTATCCGGAAGTTCTTCCCAAAGAAAAAATGCTTTGTCTTTGAT
CGCCCCGTTGACTGCAAGAAGCTTGCCCAG---CTCGAGAAACTACATGATGAAGAGCTG
GACCCCGAATTTGTGCAACAAGTAGCAGACTTCTGTTCCTACATCTTTAGTAATTCCAAA
ACTAAAACTCTTTCAGGAGGCATCAAGGTCAACGGTCCTCGTCTAGAAAGCCTGGTGCTG
ACCTATATTGATGCTATCAGCAGTGCGGATCTGCTCTGCATGGAGAATGCAATCCTGGCC
TTGGCCCAGAGAGAGAACTCAGTTGCAGTGCAAAAAGCCATTGCTCACTACGACCAGCAG
ATGGGCCAGAAGGTGCAGCTGCCCACGGAAACCCTCCAGGAGTTGCTAGACATGCACAGA
GTCAGTGAGAGGGAGGCCACTGAAGTATTTATGAAGAACTCTTTCAAGGATGTGGACCAT
CTGTTTCAAAAGAAATTAGCGGTCCAGCTAGAAAAAAAGCGGGATGACTTTTGTAAACAG
AATCAGGAAGCATCATTAGATCGTTGCTCAGCTTTACTTCAGGACATTTTCAGCCCTCTA
GAAGAAGAAGTGAAGATGGGAATTTATTCAAAACCAGGAGGCTATTGTCTCTTTATTCAG
AAGCTACAAGACCTGAAGAAAAAGTACCATGAGGAACCGAGGAAGGGGATACAGGCTGAA
GAGATTCTGCAGACATACTTGAAATCCAAGGAGTCTGTGACTGATGCAATTCTACAGACA
GACCAGATTCTCACAAAAAAGGAAAAGGAGATTGAAGTGGAACATGTAAAAGCTGAATCT
GCA---------------CAGGCTTCAGCAAAAATGGTGGAGGAAACGCAAATAAAGTAT
CAGCAGATGATGGAAGAGAAAGAGAAGAGTTATCAGGAACATGTG------AAACAATTG
ACTGAGAAGATAGAGAGGGAGAGGGCCCAGTTGCTGGAAGAGCAAGAGAGGACCCTCACT
AGTAAACTTCAGGAGCAGGCCCAACTACTGAAGGAGAGATGCCAAGGTGAAAGTACCCAA
CTTCAAAATGAGATACAAAAGCTA
>Macaca mulatta GBP3 XM_001083783
------------------------------------------------------------
------------------------------------------------------------
------------------------------------------------------------
------------------------------------------------------------
---------------------ATGGCTCCAGAGATCCACATGTCAGGCCCAGTGTGCCTC
ATTGAGAACACT---AATGGGGAACTGGTGGCGAATCCAGAAGCTCTGAAGATCCTGTCT
GCCATTACACAGCCTGTGGTGGTGGTGGCAATTGTGGGCCTCTACCGCACAGGCAAATCC
TACCTGATGAACAAGCTGGCTGGGAAGAATATC---------------------------
GGCTTCTCTCTGGGCTCCACAGTGGAATCTCACACCAAAGGAATCTGGATGTGGTGTGTG
CCTCACCCCAAGAAGCCAGAACACACCCTAGTCCTGCTTGACACTGAGGGCCTGGGAGAT
GTAAAGAAGGGTGACAACCAGAATGACTCCTGGATCTTCGCCCTGGCCATCCTCCTGAGC
AGCACCTTCGTGTACAATAGCATGGGAACCATCAACCAGCAGGCCATGGACCAACTGCAC
------TATGTGACAGAGCTGACACATCGAATCCGATCAAAATCCTCACCTGATGAGAAT
GAGAAT------GAGGATTCAGCTGACTTTGTGAGCTTCTTCCCAGACTTTGTGTGGACA
CTGAGAGATTTCTCCCTGGACTTAGAAGCAGATGGACAACCCATCACAGCAGATGAGTAC
CTGGAGTATTCCCTGAAGCTAACACAAGGTACC------AGTGAAAAAGATAAAAATTTT
AATCAGCCCCGACTCTGTATCCGGAAGTTCTTCCCAAAGAAGAAATGCTTTGTCTTTGAT
CACCCCGTTCACTGCAAGAAGCTTGCCCAG---CTCGAGAAACTACATGATGAAGAGCTG
GACCCCGAATTTGTGCAACAAGTAGCAGACTTTTGTTCCTACATCTTTAGCAATTCCAAA
ACTAAAACTCTTTCAGGAGGCATCAAGGTCAATGGGCCTCGTCTAGAAAGCCTGGTGCTG
ACCTATATTGATGCTATCAGCAGTGGGGATCTGCCCTGCATGGAGAACGCAATCCTGGCC
TTGGCCCAGATAGAGAACTCAGTTGCAGTGCAAAAAGCCATTGCTCACTACGACCAGCAG
ATGGGCCAGAAGGTGCAGCTGCCCACGGAAACCCTCCAGGAGCTGCTAGACATGCACAGA
GTCAGTGAGAGGGAGGCCACTGAAGTATTTATGAAGAACTCTTTCAAGGATGTGGACCAT
CTGTTTCAAAAGAAATTAGCGGTCCAGCTAGTAAAAAAGCGGGATGACTTTTGTAAACAG
AATCAGGAAGCATCATCAGATCGTTGCTCAGCTTTACTTCAGGACATTTTCAGCCCTCTA
GAAGAGGAAGTGAAGATGGGAATTTATTCGAAACCAGGGGGCTATCGTCTCTTTATTCAG
AAGCTACAAGACCTGAAGAAAAAGTACCATGAGGAACCAAGGAAGGGGATACAGGCTGAA
GAGATTCTGCAGACATACTTGAAATCCAAGGAGTCTGTGACTGATGCAATTCTACAGACA
GACAAGATTCTCACAAAAAAGGAAAAGGAGATTGAAGTGGAACATGCAAAAGCTGAATCT
GCA---------------CAGGCTTCAGCAAAAATGGTGGAGGAAATGCAAATAAAGTAT
CAGCAGATGATGGAAGAGAAAGAGAAGAGTTATCAGGAACATGTG------AAACAATTG
ACTGAGAAGATAGAGAGGGAGAGGGCCCAGTTGCTGGAAGAGCAAGAGAGGACCCTCACT
AGTAAACTTCAGGAACAGGCCCGACTACTGAAGGAGAGATGCCAAGGTGAAAGTACCCAA
CTTCAAAATGAGATACAAAAGCTA
>Gorilla gorilla gorilla GBP3 XM_004026097
------------------------------------------------------------
------------------------------------------------------------
------------------------------------------------------------
------------------------------------------------------------
---------------------ATGGCTCCAGAGATCCACATGACAGGCCCAATGTGCCTC
ATTGAGAACACT---AACAGGGAACTGGTGGCGAATCCAGAAGCTCTGAAGATCCTGTCT
GCCATTACACAGCCTGTGGTGGTGGTGGCAATTGTGGGCCTCTACCGCACAGGAAAATCC
TACCTGATGAACAAGCTGGCTGGGAAGAATAAG---------------------------
GGCTTCTCTCTGGGCTCCACAGTGAAATCTCACACCAAAGGAATCTGGATGTGGTGTGTG
CCTCACCCCAAGAAGCCAGAACACACCTTAGTCCTGCTTGACACTGAGGGCCTGGGAGAT
GTAAAGAAGGGTGACAACCAGAATGACTCCTGGATCTTCGCCCTGGCCGTCCTCCTGAGC
AGCACCTTCGTGTACAATAGCATGGGAACCATCAACCAGCAGGCTATGGACCAACTGTAC
------TATGTGACAGAGCTGACACATCGAATCCGATCAAAATCCTCACCTGATGAGAAT
GAGAATGAGGTTGAGGATTCAGCTGACTTTGTGAGCTTCTTCCCAGACTTTGTGTGGACA
CTGAGAGATTTCTCCCTGGACTTAGAAGCAGATGGACAACCCCTCACAGCAGATGAGTAC
CTGGAGTATTCCCTGAAGCTAACACAAGGTACC------AGTGAAAAAGATAAAAATTTT
AATCTGCCCCGACTCTGTATCCGGAAGTTCTTCCCAAAGAAAAAATGTTTTGTCTTCGAT
CTGCCCATTCACCACAGGAAGCTTGCCCAG---CTTGAGAAACTACAAGATGAAGAGTTG
GACCCTGAATTTGTGCAACAAGTAGCAGACTTCTGTTCCTACATCTTTAGCAATTCCAAA
ACTAAAACTCTTTCAGGAGGCATCCAGGTCAACGGGCCTCGTCTAGAGAGCCTGGTGCTG
ACCTATATCGATGCTATCAGCAGAGGGGATCTGCCCTGCATGGAGAACGCAGTCCTGGCC
TTGGCCCAGATAGAGAACTCAGCCGCAGTGCAAAAGGCTATTGCCCACTATGACCAGCAG
ATGGGCCAGAAGGTGCAGCTGCCCACAGAAAGCCTCCAGGAGCTGCTGGACCTGCACAGG
GTTAGTGAGAGGGAGGCCACTGAAGTCTTTATGAAGAACTCTTTCAAGGATGTGGACCAT
CTGTTTCAAAAGAAATTAGCGGCCCAGCTAGACAAAAAGCGGGATGACTTTTGTAAACAG
AATCAAGAAGCATCATCAGATCGTTGCTCAGCTTTACTTCAGGTCATTTTCAGTCCTCTA
GAAGAAGAAGTGAAGGCGGGAATTTATTCGAAACCAGGGGGCTATCGTCTCTTTATTCAG
AAGCTACAAGACCTGGAGAAAAAGTATTATGAGGAACCGAGGAAGGGGATACAGGCTGAA
GAGATTCTGCAGACATACTTGAAATCCAAGGAGTCTGTGACTGATGCAATTCTCCAGACA
GACCAGATTCTCACAGAAAAGGAAAAGGAGATTGAAGTGGAACGTGTAAAAGCTGAATCT
GCA---------------CAGGCTTCAGCAAAAATGGTGGAGGAAATGCAAATAAAGTAT
CAGCAGATGATGGAAGAGAAAGAGAAGAGTTATCAAGAACATGTG------AAACAATTG
ACTGAGAAGATGGAGAGGGAGAGGGCCCAGTTGCTGGAAGAGCAAGAGAAGACCCTCACT
AGCAAACTTCAGGAACAGGCCCGACTACTAAAGGAGAGATGCCAAGGTGAAAGTACCCAA
CTTCAAAATGAGATACAAAAGCTA
>Pan troglodytes GBP3 XM_001146987
------------------------------------------------------------
------------------------------------------------------------
------------------------------------------------------------
------------------------------------------------------------
---------------------ATGGCTCCAGAGATCCACATGACAGGCCCAATGTGCCTC
ATTGAGAACACT---AACAGGGAACTGGTGGCGAATCCAGAAGCTCTGAAGATCCTGTCT
GCCATTACACAGCCTGTGGTGGTGGTGGCAATTGTGGGCCTCTACCGCACAGGAAAATCC
TACCTGATGAACAAGCTGGCTGGGAAGAATAAG---------------------------
GGCTTCTCTCTGGGCTCCACAGTGAAATCTCACACCAAAGGAATCTGGATGTGGTGTGTG
CCTCACCCCAAGAAGCCAGAACACACCTTAGTCCTGCTTGACACTGAGGGCCTGGGAGAT
GTAAAGAAGGGTGACAACCAGAATGACTCCTGGATCTTCGCCCTGGCCGTCCTCCTGAGC
AGCACCTTCGTGTACAATAGCATGGGAACCATCAACCAGCAGGCTATGGACCAACTGTAC
------TATGTGACAGAGCTGACACATCGAATCCGATCAAAATCCTCACCTAATGAGAAT
GAGAAT------GAGGATTCAGCTGACTTTGTGAGCTTCTTCCCAGACTTTGTGTGGACA
CTGAGAGATTTCTCCCTGGACTTGGAAGCAGATGGACAACCCCTCACACCAGATGAGTAC
CTGGAGTATTCCCTGAAGCTAACACAAGGTACC------AGTGAAAAAGATAAAAATTTT
AATCTGCCCCGACTCTGTATCCAGAAGTTCTTCCCAAAGAAAAAATGTTTTGTCTTCGAT
CTGCCCATTCACCGCAGGAAGCTTGCCCAG---CTTGAGAAACTACAAGATGAAGAGCTG
GACCCTGAATTTGTGCAACAAGTAGCAGACTTCTGTTCCTACATCTTTAGCAATTCCAAA
ACTAAAACTCTTTCAGGAGGCATCAAGGTCAATGGGCCTCGTCTAGAGAGCCTAGTGCTG
ACCTATATCGATGCTATCAGTAGAGGGGATCTGCCCTGCATGGAGAACGCAGTCCTGGCC
TTGGCCCAGATAGAGAACTCAGCCGCAGTGCAAAAGGCTATTGCCCACTATGACCAGCAG
ATGGGCCAGAAGGTGCAGCTGCCCGCAGAAACCCTCCAGGAGCTGCTGGACCTGCACAGG
GTTAGTGAGAGGGAGGCCACTGAAGTCTTTATGAAGAACTCTTTCAAGGATGTGGACCAT
CTGTTTCAAAAGAAATTAGCGGCCCAGCTAGACAAAAAGCGGGATGACTTTTGTAAACAG
AATCAAGAAGCATCATCAGATCGTTGCTCAGCTTTACTTCAGGTCATTTTCAGTCCTCTA
GAAGAAGAAGTGAAGGCGGGAATTTATTCGAAACCAGGGGGCTATCGTCTCTTTATTCAG
AAGCTACAAGACCTGGAGAAAAAGTACTATGAGGAACCAAGGAAGGGGATACAGGCTGAA
GAGATTCTGCAGACATACTTGAAATCCAAGGAGTCTGTGACCGATGCAATTCTACAGACA
GACCAGATTCTCACAGAAAAGGAAAAGGAGATTGAAGTGGAACGTGTAAAAGCTGAATCT
GCA---------------CAGGCTTCAGCAGAAATGGTGGAGGAAATGCAAATAAAGTAT
CAGCAGATGATGGAAGAGAAAGAGAAGAGTTATCAAGAACATGTG------AAACAATTG
ACTGAGAAGATGGAGAGGGAGAGGGCCCAGTTGCTGGAAGAGCAAGAGAAGACCCTCACT
AGTAAACTTCAGGAACAGGCCCGAGTACTAAAGGAGAGATGCCAAGGTGAAAGTACCCAA
CTTCAAAATGAGATACAAAAGCTA
>Loxodonta africana GBP1 XM_003411198
------------------------------------------------------------
------------------------------------------------------------
------------------------------------------------------------
------------------------------------------------------------
---------------------ATGGCCTCAGATATCCACATGCCAGGCCCAGTGTGCCTC
ATTGAGAACATT---AATAGAAAACTGCTGATCAATCAGGAAGCTTCAAAGATCCTGTCT
GCCATTAAGCAGCCAGTTGTGGTGGTGGCTATTGTGGGCCTCTACCGCACAGGCAAATCC
TACCTGATGAACAAGCTGGCTGGGAAGAAACAG---------------------------
GGCTTCTCCCTGGGCTCCACAGTGCAGTCTCACACCAAGGGAATCTGGATGTGGTGTTTG
CCTCACCCCAAGATGCCGAACCACACCCTAGTTCTGCTGGACACTGAGGGCCTCGGAGAT
GTAGAGAAGGGAGACAATGAGAATGACTCCTGGATCTTTGCCTTGGCCATCCTCCTGAGC
AGCACCTTCGTGTACAATAGCATGGGAACCATCAACCAGCAGGCCATGGACCAACTGCAC
------TATGTGACAGAGCTGTCAGATCGAATCAAGGCAAAATCCACACCG------GAT
GCTAATGATGTTGAAGATTCAGCTGACTTTGTGAGCTTCTTTCCAGACTTTGTGTGGACT
CTGAGAGATTTCTGCCTAGATTTGGAAGTAAATGGGCAACCCATCACAGCAGACGAGTAC
TTGGAGAATTCCCTGAAGCTAACCCCAGGTAAC------AGTGAAAAAGAAAGAAATTTT
AACCTGCCCCGACTCTGTATCCGAAAGTTCTTCCCAAAGAAGAAATGCTTTATTTTTGAT
CGGCCCACTCACGGGAAGAAGCTTGCTCGG---CTCGAAACACTGCATGATGATGAGCTA
GATCCTGAATTTGTGCTACAAGCTGAAGAATTCTGTTCCTACATCTTCAGCCATTCTGAG
ATCAAGACTCTTTCAGGAGGCATCGAGGTTAATGGACCTCGTCTGGAGAACCTGGCACAG
ACCTATGTCAAGGCCATCAGCAGCGGGGATCTGCCCTGCATGGAGAATGCAGTCCTGGCC
TTGGCCCAGATAGAGAACTCAGCTGCAGTACAAAAGGCCCTTGCCCACTATGACCAGCAG
ATGGCCCAGAAGGTGCAGCTGCCCACGGAAACCCTCGAGGAGCTGCTGGACCTGCACAGG
GCCAGTGAGAGAGAGGCCATAGAGGTCTTCATCAAGAGCTCCTTCAAGGATGTGGACCAA
AAATTCCAGGAGGAATTAGGGGCCCAGTTAGAAAAAAAGCTGGATGACTTTTGTAAACAG
AATGTGCAAGCATCATCGGATCGTTGCTCAGCTTTACTTCAGGATATTTTCAGTCCTCTA
GAAGAAGAAGTGAAGCAGGGGGTTTATTCTAAACCTGGGGGGTATCGTCTCTTCCTTCAG
AAGATACAAGCGTTGAAGATAAAGTACCAGCGGCAACCCAGGAAGGGCATACAGGCTGAA
GAGATTCTGCAGAAATACTTGACGTCCAAGGAGTCTGTGATGGATGCAATTCTACAGACA
GACCAGACTCTCACAGAAAAGGAAAAGGAGATTGAAGTGGAACGTGTGAAAGCTGAATCT
GCA---------------GCGGCTTCAGCAAAAATGTTGGAGGAAATGCAAAAAAAGAAT
CAGCAGATGATGGACCAGAAAGAAAAGAGTTATCAGGAACATGTG------CAACAATTG
ACTGAGAAGATGGAGAGGGACAGGGCACAGTTGCTGGAAGAGCAAGAAAGGACTGTAGCT
CTGAAACTTAAGGAGCAGGCCCAGCTCCTCAAAGAAGGATTCGAAAAAGAGAGTAAACGA
CTTCAAAATGAGATAAACAGTCTC
>Loxodonta africana GBP1 XM_023549403
------------------------------------------------------------
------------------------------------------------------------
------------------------------------------------------------
------------------------------------------------------------
---------------------ATGGCCTCAGAGATCCACATGCCAGGCCCAATGTGCCTC
ATTGAGAACATT---AATGAGCAACTGATGATTAATCAGGAAGCTCTGAAGATCCTGTCT
GCCATTACTCAGCCTGTAGTAGTGGTGGCTATCGTGGGCCTCTACCGCACAGGCAAATCC
TACCTGATGAACAAGCTAGCTGGCAAGAAAGAG---------------------------
GGCTTCTCCCTGGGCTCCACAGTGCAGTCTCACACCAAGGGAATCTGGATGTGGTGTTTG
CCTCACCCCAAGATGCCGAACCACACTCTAGTTCTGCTGGACACTGAGGGCCTGGGAGAT
GTAGAGAAGGGAGACAATGAGAATGACTCCTGGATCTTTGCCCTGGCCATCCTCCTGAGC
AGCACCTTCGTGTACAATAGCATAGGAACCATCAACCAGCAGGCCATGGACCAACTGCAC
------TATGTGACAGAGCTGTCAAGCCGAATCAGGGCAAAATCCTCACCTGATGTAAAC
CAG------GTCAAGGATTCAGCTGACTTTGTGAGCTTCTTTCCAGACTTTGTGTGGACT
CTGAGAGATTTCTCCCTGGACTTGGAAGCAAATGGACAATCCATCACAGCAGACGAGTAC
TTGGAGAATTCCCTGAAGCTAAAGCCAGACACC------AACCAAAAAGATAAAAATTTT
AACCTGCCCCGACTCTGTGTCCGGAAGTTCTTCCCAAAGAAGAAATGTTTTACTTTCTAT
CTACCGACCGAGTGGACGAAGCTTGCCCAG---CTCAAGACATTGCCGGATAATGAGCTA
TATCCTAAATTTGTGCAACAAGTTGCAGAATTCTGTTCCTACATCTTCAGCCATTCTGAG
GTCAAGACTCTTTCAGGAGGCATCCAGGTTAATGGATCTCGTCTGGCGAGCCTGGTACAG
ACCTATGTCAATGCCATCAGCAGTGGGGATCTGCCCTGCATGGAGAGCGCAGTCCTGGCC
TTGGCCCAAACAGAGAACTCGGCTGCAGTGCAAAAGGCCCTTGCCCACTATGACCAGCAG
ATGGGCCAGAAGGTGTGGCTGCCCACGGAAACCCTCCAGGAGCTTCTGGACCTGCACAGG
GCCAGTGAGAGAGAAGCCGTCGAGGTCTTCATGAAGAACTCCTTCAAGGATGTGGACCAA
AAATTCCAGAAGGAATTAGGGACCAAGCTAGAAAAAAAGCTGGATGACTTTTGCAAAGAG
AATATGCAAGCATCATCGAATCGTTGCTCAGCTTTACTTCAGGATATTTTCAGTCCTCTA
GAAGAGGAAATGAAGCAGGGAGTTTATTCTAAACCTGGGGGGTATCATCTCCTCCTTGAG
AAGACACAACAGCTGAAGGAGAAGTACCTGCAGCAACCCAGGAAGGGGATTCAGGCTACA
GAGATTCTGCAGAAATACTTGCTGTCTAAGGACTCTGCGATGAATGCAATTCTACAGACA
GACCGGACTCTCACAGAAAAGGAAAAGGATATTGAAGTGGAACGGGTAAAAGCTGAATCT
GCC---------------CAGGCTTTAGCAGAAATATTGCAGGAATTCCAAGTACAGCAT
CAGCAGATAATTGAGCAGAAAGAAAAGAGTCATCAGGAGTTGGTG------AAAAAATTG
ACTGAGAAGATGGAGAGGGAAAAGGCCCAGTTGTTGGAAGAGCAAAGGAGGACCCTAGAT
CTTAAACTTAAGGAACAGGCCCAACTCCTCAAAGAAGGATTCCAAGAAGAGATGAGAGAG
TATCAAGATAAGATAGACGATCTC
>Loxodonta africana GBP2 XM_003411104
------------------------------------------------------------
------------------------------------------------------------
------------------------------------------------------------
------------------------------------------------------------
---------------------ATGGCCTCAGAGATCCACATGCCAGGCCCAGTGTGCCTC
ATTGAGAACATT---AATGGGAAACTGACGGCTGATCAGGAAGCTTTGAAGATCCTGTCT
GCAGTTACGCAGCCCGTTGTGGTGGTGGCTATTGTGGGCCTCTACCGCACAGGTAAATCC
TACCTGATGAACAAGCTGGCTGGGAAGAAAAAA---------------------------
GGCTTCTCCCTGGGCTCCACAGTGCAGTCTCACACCAAGGGAATTTGGATGTGGTGTGTG
CCTCATCCCAGTATGCCAAACCATACCCTAGTTCTGCTTGACACTGAGGGCCTGGGAGAT
GTAGAGAAGGGAGACAATCAAAATGACTCCTGGATCTTTGCTTTGGCGATACTACTGAGC
AGCACCTTTGTGTACAATAGCATGGGAACCATCAACCAGCAGGCCATGGACCAACTGCAC
------TATGTGACTGAGCTGACAGATCGAATCAGAGCAAAATCCTCACCTGAAAATAGT
GAGGTT------GATGACTCAGCTGACTTTGTGAGCTTCTTTCCAGCCTTCGTGTGGACT
CTGAGAGATTTCTCCCTGGAGCTGGAAGCAAATGGACAACCTATCACTGCTGATGAGTAC
CTGGAGCTTTCACTGAAGCTAAAAAAAGGTACT------GATCAAAAAACCCAAAGCTTT
AATTATCCTCGATTATGCATCCGAAAGTTCTTCCCCAAGACGAAGTGCTTCATCTTTGAC
CGGCCTGCTCAGAGGAAGTACCTTATTAAA---CTCGAGCAGCTCCAGGAGGGAGAGCTG
AACCCTGAGTTTGTAGAACAAGTTATGGAGTTCTGTTCCTACATCTTCAGCCATTCCAAG
CCCAAGACTCTTTCAGGCAACATCATAGTCAATGGACCTCGCCTGGAGAGCTTGGTGCTG
ACCTATGTCAATGCCATCAGCAGCGGGGATCTGCCCTGCATGGAGAATGCAGTCCTGGCC
TTGGCCCAGATAGAGAACTCAGCTGCAGTGCAAAAGGCCATTGCCCACTATGATCAGCAG
ATGGGCCAGAAGGTGCAGCTGCCCACAGAAACCCTCCAGGAGCTGCTGGACCTGCACAGG
GCCAGTGAGAGAGAGGCCATCGAGATCTTCATCAAGAGCTCCTTCAAGGATGTGGACCAA
AAATTTCAGAAGGATTTAGGGGACCAGTTACAAGCCAAGCGTGATGATTACTGTAAACAG
AATGTAAAAGCATCCACAGATTATTGTGAGGCTTTACTTCGGGACATATTTGGTCCTCTA
GAAGAAGATGTGAAGCAGGGGATATTTTCTAAGCCAGGAGGGTATCGTCTCTTTATTCAG
AAGAAACAGGAGCTGAAGAACAAGTACAACCAGGTGCCCAGAAAGGGGATAGAGGCAGAA
GAGACAATGAGGAAGTACTTGGAATCCAAAGAGGATGTGGCTGATGCACTTTTAAGGACT
GATCAGTCACTGACTGAAAAGGAAAAAGAAATTGAAGTGGAACGTATAAAGGCTGAATCT
GCA---------------GAGGCTGCAAACAAAATGCTGGAAGAAATGCAAAAGAAGAAT
GAGCAGATGATGGAACAGAAAGAAAAGAGCTATCAGGAACATGTG------AGACAACTG
ACTGAGAAGATGGAGAGGGACAGGGCCCAGCTACTGGAAGAGCAAGAGAGAACTATAGCT
CTGAAACTTCAGGAACAGCAACGACTTCTCGAGGAAGGATTTGCGAAGGAGAGCAAGAAA
CTTCAAAACGAAATCGAGTCTATC
>Loxodonta africana GBP5 XM_023549391
------------------------------------------------------------
------------------------------------------------------------
------------------------------------------------------------
------------------------------------------------------------
------------------------------------------------------------
------------------------------------------------------------
------------------------------------------------------------
------------------------------------------------------------
------------------------------------------------------------
------------------------------------------------------------
------------------------------------------------ATGCTACTGAGC
AGCATCTTTGTATACAATACCATGAACAAAATCGACCAGGAAGCTATCAACCTACTGCAC
------AAAGTGACAGAACTGACAAATCTGCTCAGGGAAAGATCCTCATCTGATCTTGAC
GAGGTT------GCAGATTCAGCTGACTTTGTGAGCTCCTTCCCCGACTTAGTGTGGACT
CTGAGAGATTTCTTCCTTGAGCTGGAAATCGATGAGCAAGTCATCACAGCAGATGAATAC
CTAGAGAATTCACTAAGACCGAAGCAAGGCACT------GATCAAACAGTTCAGAATTTC
AACTTGCCCCGCCTATGTATACAAAAGTTCTTTCCAATGAAGAAATGCTTTATCTTTGAG
TTGCCTAGTCATCGGAAGAAGCTTGCCCAA---CTTGAGACTCTACGTGATGATGAACTG
GATCCTGAATTTGTGCAACAAGTTGCAGAATTCTGTTCCTACATCTTTAGCCATTCTAAA
ATAAAGGCTCTCCCAGGAGACATCAAGGTCAATGGACCTCGTCTAGAGAGTCTGATGTTG
ACCTACGTCAATGCCATCAACAGTGGTGATCTGCCCTGCATGGAGAACGCAGTCCTGGCC
TTGGCCCAGATCGAGAACTCAGCTGCAGTGCAAAAGGCCATTGCCCACTATGATCAGCAG
ATGGGCCAGAAGGTGCAGCTGCCCACAGAAACACTCCAGGAGCTGCTGGACCTTCACAGG
GCCACTGAGAGAGAGGCCATCGAGGTCTTCATGAAGAGCTCCTTCAAGGATGTGGACCGA
AAGTTCCAGAAGGATTTGGTGACCCAGCTAGAAGCAAAACAGGAAGACTTTTGTAAGCAG
AATCTGCAAGCATCATCGGATCGTTGCTCAGCTTTACTTCAGGGTATTTTCGGTCCTCTA
GAAGAAGAAGTGAATCAAGGGATTTATTCTAAACCCGGGGGGTATCGTCTCTACATTCAG
AAGATGGAAAGCCTGAAGAAAAATTACTATCAGGAGCCCAGGAAGGGAATACAGGCTGAG
GAAACTCTGCAGAAGTATTTAATGTCCAAGGAGTCTGTGAGTGATGCAATTCTACAGACA
GACCTGATTCTCACAGCAAAGGAAAAGGAGTTGGAAGAGGCACGCATGAAAGCAGAGGCT
GCA---------------CAGGCTGAAGCACAAAAGTTGGAGGAGATTCGAAGGCAGAAT
CAGCTAATGATGGAGCAAAGGGAGAGACTCCATCAGGAGCAAGTG------AGACAGATG
GAGAGGGACAGAGCAAACTGGCTGGCAGAGCAACAGAGGGCCCAGGAGCGTAAAATCCAG
GAAGAA------------------GCCAAAAGGCTCGAAGAAAGATTAAAAGCTGAAAAC
AGAAGGCTTCAAAAAACATTACGG
>Loxodonta africana GBP6 XM_023558444
------------------------------------------------------------
------------------------------------------------------------
------------------------------------------------------------
------------------------------------------------------------
---------------------ATGGCATCTGGACCCACCATGATGGCCCCCATTTGTCTG
GTGGAAAACCAG---AACCAGAAGCTGAAAGTGAACCAGGAAGCTGTAGAGATTCTTGAC
AAGATATCCCAGCCGGTGGTGGTGGTGGCCATTGCAGGGATGTATCGTACAGGAAAATCC
TACCTGATGAACTGCCTGGCAGGACAGAAAAAT---------------------------
GGCTTCCCTCTGGGCTCCACAGTGCAGTCTGAAACCAAGGGCATCTGGATGTGGTGTACG
CCCCACCCCTCCAAGCCCGGCCACACCCTGGTCCTTCTGGACACTGAGGGTTTGGGCGAT
GTGGAAAAGGGAGACACTAAGAATGACTCCTGGATCTTTGCACTGGCTGTGCTTCTGAGC
AGCACCTTTGTCTACAACAGCATGGGCACCATCAATCACCAGGCCCTGGAGCAGCTGCAT
------TATGTGACAGAGCTCACAGAACTAATCAGGGCAAAGTCCTCGTCAAGACCTTAT
GAAGTA------GAAGATTCCATAGAGTTTGTGGGTTTCTTTCCAGACTTTATCTGGATT
GTACGTGATTTCACTCTGGAATTGAAGTTACATGGTCACCCTATTACAGAAGATGAGTAT
TTGGAGAATGCCGTGAAGCTGATTCCAGGCAAA------AATCTCAAAGCCCAAATATCC
AATCTGCCCAGGGAGTGCATCAGGAATTTCTTTCCAAAAAGGAAGTGTTTTGTCTTTGAC
CGACCAACAAGTGACAAAAAACTCCTAGCCCATATTGAGGATGTGCCAGAAGGTGAACTG
GATCCTAATTTCCGAGAGCAAACAAAAAATTTCTGTTCTTACATCTTCACCAATGCAAAG
ACCAAGACCCTCAGAGAGGGAATCATAGTCAACGGGAATCGCCTGGGGACTCTGGTGGTG
ACCTATGTGGATGCCATCAACAGTGGATCAGTGCCTTGTTTAGAGAACGCAGTGACAACT
TTGGCCCAACTTGAGAACACAGCAGCTGTGCAGAAGGCAGTCGACCACTACAGCAAGCAG
ATGGCTCAGAGTGTGAAGCTCCCCACAGACACTGTCCAGGAGCTTCTGGATGCTCACACG
GCCTCTGAGAAGGAAGCCATTGCAGTCTTCATGGAGCACTGCTTCAGGGATGAAAATCAA
GAGTTCCAGAAGATGTTTGTGGAAATCATAAAGAATAAAAAGGAGGATTTCTTGCTGCAG
AATGAAGAGGCCTCTGTTAAATACTGTTGGGATAAACTGAATCATCTTTCAAAGGCCCTG
ATGGAAAATATTTCAGCTGGAATTTTCTTTGTCCCTGGAGGGTTCAAGCTCTACACAGAA
ATAAAGGAAAAGATTGAACAGGACTATTCTCAAGTGCCCAGGAAAGGAGTAAAGGCAAAC
GAGGTCCTCCAGAGCTTCCTGCAGTCTCAGGCACCAATAGAAAATTCCATTCTGCAGTCA
GACAAAGCTCTCACAAATGCAGAGAAGGCCATAGCAGTGGAGCGAGCCAAGAAGGAGGCA
GCT---------------GAGAAGGAACTCGAACTTCTAAGACAGAAACAGTTGGAGCAG
[truncated: 15,168 more chars]
